# Supplementary material for: Enriched H3K4me3 marks at Pm-0 resistance-related genes prime courgette against Podosphaera xanthii
Source: Plant Physiol. 2021 Sep 21;188(1):576–92. doi: 10.1093/plphys/kiab453 (PMC8774738; doi:10.1093/plphys/kiab453)
Supplement: kiab453_Supplementary_Data [file kiab453_supplementary_data.zip]

Archive with 3 entries (2 files):
- kiab453-suppl_data/
- kiab453-suppl_data/Supplemental_Data.pdf
- kiab453-suppl_data/Supplemental_DataSet.xlsx
