# Supplementary material for: Enriched H3K4me3 marks at Pm-0 resistance-related genes prime courgette against Podosphaera xanthii
Source: Plant Physiol. 2021 Sep 21;188(1):576–92. doi: 10.1093/plphys/kiab453 (PMC8774738; doi:10.1093/plphys/kiab453)
Supplement: kiab453_Supplementary_Data [file kiab453_supplementary_data.zip › kiab453-suppl_data/Supplemental_DataSet.xlsx]

## Sheet: Suppl_Data_set_1
Data Set S1. RNA-seq data for Cordelia to Kompo variety comparison
Cordelia_Kompo_DEGs
non-significant: padj>0.05
upregulated: (padj < 0.05, log2FC ≥ 1)
downregulated (padj < 0.05, log2fc ≤ -1)
	baseMean	log2FoldChange	lfcSE	stat	pvalue	padj
Cp4.1LG00g00010.1	128.302	0.308702	0.214962	1.43608	0.150981	0.402784
Cp4.1LG00g00020.1	13.9665	0.0442954	0.507857	0.0872202	0.930496	0.974762
Cp4.1LG00g00030.1	101.509	-0.0330778	0.208635	-0.158544	0.874028	0.952757
Cp4.1LG00g00040.1	187.758	0.020209	0.199048	0.101528	0.919131	0.970665
Cp4.1LG00g00050.1	2.70064	1.35053	1.53992	0.877013	0.38048	0.66397
Cp4.1LG00g00060.1	1.15026	0.305409	1.59573	0.191391	0.848219	NA
Cp4.1LG00g00070.1	415.058	-0.441529	0.130089	-3.39407	0.000688632	0.00827781
Cp4.1LG00g00080.1	34.8015	-0.0598482	0.362657	-0.165027	0.868923	0.951818
Cp4.1LG00g00090.1	32.1439	-0.046261	0.323684	-0.14292	0.886353	0.958143
Cp4.1LG00g00100.1	27.076	0.51887	0.484482	1.07098	0.284178	0.574092
Cp4.1LG00g00120.1	45410.5	0.282901	0.25204	1.12244	0.261673	0.548385
Cp4.1LG00g00130.1	0.759919	3.07298	2.28828	1.34292	0.179298	NA
Cp4.1LG00g00140.1	533.131	-0.188081	0.23157	-0.8122	0.416677	0.694048
Cp4.1LG00g00150.1	440.56	-0.639735	0.144326	-4.43258	9.31105e-06	0.00022625
Cp4.1LG00g00160.1	84.8987	0.225601	0.359728	0.627143	0.530566	0.780442
Cp4.1LG00g00170.1	15.7599	-0.673368	0.470824	-1.43019	0.152662	0.405111
Cp4.1LG00g00180.1	65.608	-0.866362	0.220599	-3.92732	8.58968e-05	0.00145612
Cp4.1LG00g00190.1	26.8773	-0.884381	0.374543	-2.36123	0.0182145	0.103276
Cp4.1LG00g00200.1	97.8722	0.341198	0.324805	1.05047	0.293501	0.58383
Cp4.1LG00g00210.1	63.6335	1.18552	0.266864	4.44241	8.89579e-06	0.000218129
Cp4.1LG00g00220.1	190.879	0.841825	0.181857	4.62905	3.67348e-06	0.000101654
Cp4.1LG00g00230.1	54.3868	0.389792	0.391971	0.994441	0.320008	0.609114
Cp4.1LG00g00240.1	159.172	-0.239619	0.236491	-1.01323	0.310951	0.600508
Cp4.1LG00g00250.1	3.68883	-0.962373	0.939882	-1.02393	0.305869	0.595232
Cp4.1LG00g00260.1	3.90524	-1.81568	1.1308	-1.60566	0.108349	0.330703
Cp4.1LG00g00280.1	263.656	-0.613464	0.149435	-4.10523	4.0391e-05	0.000769538
Cp4.1LG00g00290.1	2073.15	0.0728994	0.205537	0.354677	0.722831	0.887459
Cp4.1LG00g00310.1	1.27033	-2.01771	1.99694	-1.0104	0.312304	NA
Cp4.1LG00g00320.1	54.2709	-0.142996	0.289408	-0.494096	0.621238	0.834061
Cp4.1LG00g00330.1	99.246	0.18946	0.183685	1.03144	0.302336	0.591849
Cp4.1LG00g00340.1	91.171	0.111674	0.218268	0.511636	0.608906	0.82791
Cp4.1LG00g00350.1	125.074	-0.0285713	0.217606	-0.131298	0.89554	0.961312
Cp4.1LG00g00360.1	307.728	-0.272718	0.136801	-1.99353	0.0462031	0.19444
Cp4.1LG00g00380.1	319.789	0.68146	0.150122	4.53938	5.64212e-06	0.000146976
Cp4.1LG00g00410.1	974.38	-0.0509379	0.268032	-0.190044	0.849275	0.943789
Cp4.1LG00g00420.1	0.876887	2.33474	1.8138	1.28721	0.198021	NA
Cp4.1LG00g00430.1	295.201	0.676623	0.572005	1.1829	0.23685	0.52064
Cp4.1LG00g00440.1	7.14876	0.193693	0.73697	0.262823	0.792687	0.919058
Cp4.1LG00g00450.1	34.2146	-0.706181	0.598586	-1.17975	0.2381	0.522373
Cp4.1LG00g00460.1	611.217	0.542424	0.142539	3.80543	0.000141556	0.00221963
Cp4.1LG00g00470.1	71.1793	0.024022	1.11496	0.0215451	0.982811	0.995106
Cp4.1LG00g00480.1	3.14229	0.290959	1.42521	0.204152	0.838234	0.939646
Cp4.1LG00g00490.1	1.75399	0.217797	1.75349	0.124208	0.901151	NA
Cp4.1LG00g00500.1	26.2447	-0.611388	0.392884	-1.55615	0.119672	0.352017
Cp4.1LG00g00530.1	80.5707	-0.400988	0.208745	-1.92095	0.0547385	0.216885
Cp4.1LG00g00540.1	14.2949	0.627706	0.577053	1.08778	0.276692	0.56544
Cp4.1LG00g00550.1	6.99279	0.83602	0.678865	1.2315	0.218137	0.497962
Cp4.1LG00g00560.1	18.8533	-0.654093	0.479492	-1.36414	0.172524	0.435693
Cp4.1LG00g00570.1	143.307	-0.109031	0.168331	-0.647716	0.517169	0.771197
Cp4.1LG00g00580.1	2.68272	-0.101821	1.66561	-0.0611313	0.951255	0.982023
Cp4.1LG00g00590.1	10.6117	-1.92536	0.614818	-3.1316	0.00173858	0.0171933
Cp4.1LG00g00610.1	934.916	-0.0460973	0.106975	-0.430915	0.66653	0.858384
Cp4.1LG00g00620.1	33.0298	-0.320657	0.320651	-1.00002	0.317302	0.606678
Cp4.1LG00g00630.1	113.1	-0.6151	0.244313	-2.51768	0.0118132	0.0748238
Cp4.1LG00g00640.1	451.627	0.0340314	0.125709	0.270715	0.78661	0.916777
Cp4.1LG00g00650.1	600.038	0.0219871	0.142378	0.154428	0.877272	0.95427
Cp4.1LG00g00660.1	6.88348	1.50591	0.790614	1.90474	0.0568142	0.222109
Cp4.1LG00g00670.1	3.85099	-1.85066	1.14366	-1.61819	0.105622	0.325585
Cp4.1LG00g00690.1	1.55869	-1.57137	1.85924	-0.845165	0.398019	NA
Cp4.1LG00g00700.1	0.482351	1.27368	2.72516	0.467378	0.640229	NA
Cp4.1LG00g00730.1	1.84269	0.315135	1.60466	0.196388	0.844306	NA
Cp4.1LG00g00740.1	235.04	0.0985665	0.139464	0.706752	0.479721	0.741841
Cp4.1LG00g00750.1	7.52154	-1.6575	0.884547	-1.87384	0.0609526	0.231846
Cp4.1LG00g00760.1	39.6106	-2.37206	0.371991	-6.37667	1.80985e-10	1.39657e-08
Cp4.1LG00g00770.1	2187.55	-0.210213	0.25138	-0.836234	0.403023	0.682989
Cp4.1LG00g00780.1	82.8667	-0.487655	0.255117	-1.9115	0.0559405	0.220086
Cp4.1LG00g00790.1	695.667	0.735335	0.163104	4.50838	6.53253e-06	0.000166428
Cp4.1LG00g00800.1	9.77599	2.35775	0.641231	3.67691	0.000236075	0.00344574
Cp4.1LG00g00810.1	1.41215	-3.10469	1.84193	-1.68556	0.0918801	NA
Cp4.1LG00g00820.1	163.038	-0.279773	0.198131	-1.41206	0.157933	0.41331
Cp4.1LG00g00830.1	4.40079	-0.840042	0.953902	-0.880638	0.378514	0.66263
Cp4.1LG00g00840.1	66.2105	-0.136685	0.22868	-0.597714	0.550031	0.791027
Cp4.1LG00g00860.1	1.24649	-3.76222	2.43531	-1.54486	0.12238	NA
Cp4.1LG00g00870.1	9.13709	0.890676	0.734635	1.21241	0.225357	0.506551
Cp4.1LG00g00880.1	0.900439	-1.30963	1.90801	-0.686385	0.49247	NA
Cp4.1LG00g00890.1	9.2231	0.411083	0.82435	0.498675	0.618008	0.832037
Cp4.1LG00g00900.1	18.6817	0.0704169	0.39138	0.17992	0.857216	0.94709
Cp4.1LG00g00910.1	12.1967	-0.942559	0.537412	-1.75388	0.0794503	0.272935
Cp4.1LG00g00920.1	5.4984	0.241555	0.75199	0.321221	0.748043	0.898966
Cp4.1LG00g00930.1	3.91194	-1.52748	1.32891	-1.14943	0.25038	0.536254
Cp4.1LG00g00950.1	87.7165	0.101389	0.221933	0.456844	0.647783	0.848959
Cp4.1LG00g00960.1	1.21032	2.88816	1.92488	1.50043	0.133502	NA
Cp4.1LG00g00970.1	175.349	0.249108	0.20394	1.22148	0.221905	0.502396
Cp4.1LG00g00980.1	748.044	-0.0283192	0.138542	-0.204408	0.838034	0.93952
Cp4.1LG00g00990.1	2.31566	0.831823	1.20401	0.690879	0.489642	0.749027
Cp4.1LG00g01000.1	2.31566	0.831823	1.20401	0.690879	0.489642	0.749027
Cp4.1LG00g01010.1	70.7788	0.0256269	0.314862	0.0813908	0.935131	0.976993
Cp4.1LG00g01020.1	3.63497	0.0486165	1.09834	0.0442637	0.964694	0.987821
Cp4.1LG00g01030.1	32.1484	0.0830181	0.409598	0.202682	0.839384	0.940178
Cp4.1LG00g01040.1	1.31873	3.86556	2.40844	1.60501	0.108492	NA
Cp4.1LG00g01060.1	105.135	0.0704	0.236454	0.297733	0.765907	0.906463
Cp4.1LG00g01070.1	17.502	0.928981	0.421565	2.20365	0.0275492	0.13774
Cp4.1LG00g01080.1	0.397241	2.13114	3.4793	0.612521	0.540193	NA
Cp4.1LG00g01090.1	0.367479	-0.700163	2.96271	-0.236325	0.81318	NA
Cp4.1LG00g01100.1	9.88487	-0.767827	0.571878	-1.34264	0.179388	0.445
Cp4.1LG00g01110.1	332.256	0.141411	0.120441	1.17412	0.240348	0.524888
Cp4.1LG00g01120.1	59.8979	-0.45037	0.278392	-1.61775	0.105716	0.325787
Cp4.1LG00g01130.1	237.796	0.0515431	0.163681	0.3149	0.752837	0.901196
Cp4.1LG00g01140.1	271.308	0.106002	0.151525	0.699571	0.484195	0.745678
Cp4.1LG00g01160.1	65.5101	-0.238552	0.262385	-0.909168	0.363261	0.648961
Cp4.1LG00g01180.1	10.1971	-0.460597	0.713684	-0.645379	0.518681	0.771724
Cp4.1LG00g01190.1	50.4742	0.164819	0.269824	0.610836	0.541308	0.786464
Cp4.1LG00g01200.1	248.204	-0.565634	0.137798	-4.10479	4.04676e-05	0.000770317
Cp4.1LG00g01210.1	459.627	1.34412	0.206893	6.4967	8.21033e-11	6.85117e-09
Cp4.1LG00g01220.1	100.743	0.477076	0.239955	1.98819	0.0467907	0.195777
Cp4.1LG00g01230.1	1195.99	0.0576053	0.089177	0.645966	0.518301	0.771574
Cp4.1LG00g01250.1	1.24955	0.0584417	1.43458	0.0407377	0.967505	NA
Cp4.1LG00g01270.1	351.797	0.323106	0.18988	1.70163	0.0888249	0.292148
Cp4.1LG00g01280.1	459.331	0.10218	0.181913	0.561695	0.574324	0.807471
Cp4.1LG00g01290.1	442.71	0.224699	0.10914	2.05882	0.0395115	0.175318
Cp4.1LG00g01300.1	33.3248	-0.0567761	0.373538	-0.151995	0.879191	0.955342
Cp4.1LG00g01310.1	2151.34	0.00175666	0.0953753	0.0184184	0.985305	0.995485
Cp4.1LG00g01320.1	38.0247	-0.587985	0.383189	-1.53445	0.124918	0.361231
Cp4.1LG00g01330.1	3.59686	-0.899979	1.28906	-0.698169	0.485071	0.746143
Cp4.1LG00g01340.1	1.90149	-0.316546	1.30263	-0.243006	0.808001	0.925766
Cp4.1LG00g01350.1	241.082	-0.155887	0.125466	-1.24246	0.214065	0.492258
Cp4.1LG00g01360.1	201.462	-0.0172219	0.185347	-0.0929169	0.92597	0.972567
Cp4.1LG00g01370.1	2452.97	-0.380059	0.107146	-3.5471	0.000389491	0.00517933
Cp4.1LG00g01380.1	0.995687	2.54453	1.7644	1.44215	0.149261	NA
Cp4.1LG00g01390.1	2217.82	0.00420187	0.156012	0.026933	0.978513	0.994065
Cp4.1LG00g01400.1	51.7629	0.1697	0.261796	0.648215	0.516846	0.771036
Cp4.1LG00g01410.1	308.983	-0.124749	0.123813	-1.00756	0.313666	0.603154
Cp4.1LG00g01420.1	226.789	-0.287457	0.158161	-1.8175	0.0691408	0.250721
Cp4.1LG00g01430.1	192.998	2.03356	0.299847	6.78199	1.1853e-11	1.13415e-09
Cp4.1LG00g01440.1	417.97	-0.265615	0.157141	-1.6903	0.0909697	0.29692
Cp4.1LG00g01450.1	55.2983	0.0589925	0.341239	0.172877	0.862748	0.949568
Cp4.1LG00g01460.1	520.084	-0.0130089	0.10173	-0.127878	0.898246	0.962593
Cp4.1LG00g01470.1	9497.59	-0.211082	0.0930251	-2.26909	0.0232629	0.122812
Cp4.1LG00g01480.1	798.714	-0.873098	0.453818	-1.92389	0.0543679	0.216096
Cp4.1LG00g01490.1	323.781	-0.858046	0.193131	-4.44283	8.87851e-06	0.000217954
Cp4.1LG00g01500.1	4.54591	-0.974769	0.862401	-1.1303	0.258351	0.544658
Cp4.1LG00g01510.1	24.7225	0.927348	0.68786	1.34816	0.177605	0.442708
Cp4.1LG00g01520.1	148.774	-0.0858238	0.18681	-0.459417	0.645935	0.848154
Cp4.1LG00g01550.1	226.389	-0.0672805	0.180502	-0.372741	0.709341	0.880907
Cp4.1LG00g01560.1	3.06525	0.850804	0.922565	0.922215	0.356416	0.643354
Cp4.1LG00g01570.1	1.20655	1.98189	1.83313	1.08115	0.279629	NA
Cp4.1LG00g01580.1	1314.06	-0.211051	0.15038	-1.40345	0.160482	0.417222
Cp4.1LG00g01590.1	12.6555	-0.115085	0.570498	-0.201728	0.840129	0.940424
Cp4.1LG00g01600.1	30.4158	0.371587	0.310333	1.19738	0.231158	0.514133
Cp4.1LG00g01610.1	160.71	-0.0117433	0.1865	-0.0629665	0.949793	0.981907
Cp4.1LG00g01640.1	2.21618	0.302414	1.20339	0.251302	0.80158	0.923093
Cp4.1LG00g01650.1	7.8027	-1.32369	0.61548	-2.15067	0.0315023	0.150363
Cp4.1LG00g01660.1	43.6878	0.180248	0.308634	0.58402	0.559207	0.797718
Cp4.1LG00g01670.1	137.856	0.0840506	0.200978	0.418208	0.675795	0.862983
Cp4.1LG00g01680.1	6.52997	0.631801	0.742734	0.850643	0.394967	0.675785
Cp4.1LG00g01690.1	931.786	-0.414996	0.10615	-3.90953	9.24768e-05	0.00154816
Cp4.1LG00g01700.1	20780.8	0.361978	0.131255	2.75783	0.00581873	0.044391
Cp4.1LG00g01710.1	64.4531	0.338343	0.261477	1.29397	0.195676	0.466989
Cp4.1LG00g01720.1	34.8391	0.239476	0.33211	0.721075	0.470863	0.735619
Cp4.1LG00g01730.1	277.16	-0.310101	0.199716	-1.55271	0.120493	0.353997
Cp4.1LG00g01740.1	111.726	-0.0190683	0.21748	-0.0876786	0.930132	0.974762
Cp4.1LG00g01750.1	628.784	0.429508	0.136553	3.14535	0.00165888	0.016588
Cp4.1LG00g01760.1	210.566	0.0126406	0.184081	0.0686688	0.945253	0.980079
Cp4.1LG00g01770.1	6.07014	1.28561	1.05596	1.21747	0.223424	0.503599
Cp4.1LG00g01780.1	46.5305	0.299487	0.312373	0.95875	0.337685	0.627051
Cp4.1LG00g01790.1	179.164	0.335171	0.147676	2.26964	0.0232293	0.122665
Cp4.1LG00g01800.1	1.79396	-3.45052	1.8007	-1.91621	0.0553382	NA
Cp4.1LG00g01810.1	357.745	-0.565812	0.163563	-3.4593	0.000541587	0.00677896
Cp4.1LG00g01820.1	777.853	0.136931	0.200684	0.682322	0.495035	0.753614
Cp4.1LG00g01830.1	762.689	-0.45773	0.122535	-3.7355	0.00018734	0.00281062
Cp4.1LG00g01840.1	123.326	-0.0119064	0.23217	-0.0512832	0.9591	0.985466
Cp4.1LG00g01860.1	0.69899	-2.93715	2.83147	-1.03732	0.299586	NA
Cp4.1LG00g01890.1	0.495742	1.34642	2.71438	0.496033	0.619871	NA
Cp4.1LG00g01900.1	49.4869	-0.451865	0.267968	-1.68626	0.0917448	0.2985
Cp4.1LG00g01910.1	3.07256	0.860298	1.14455	0.751648	0.452263	0.722419
Cp4.1LG00g01920.1	1.14906	0.417277	1.96529	0.212323	0.831855	NA
Cp4.1LG00g01930.1	0.468539	-2.35901	3.46256	-0.681291	0.495687	NA
Cp4.1LG00g01960.1	148.951	-0.733287	0.18288	-4.00967	6.08033e-05	0.00108633
Cp4.1LG00g01980.1	1.96239	-0.696059	1.26868	-0.548649	0.583246	0.812679
Cp4.1LG00g01990.1	16.0009	7.47239	1.16099	6.43623	1.22475e-10	9.95007e-09
Cp4.1LG00g02000.1	1.74362	0.0935702	1.63708	0.0571569	0.95442	NA
Cp4.1LG00g02020.1	3.95698	-0.0613112	1.1141	-0.0550319	0.956113	0.98382
Cp4.1LG00g02030.1	174.993	0.00995584	0.192317	0.0517678	0.958714	0.98521
Cp4.1LG00g02040.1	189.924	0.0210265	0.241261	0.0871523	0.93055	0.974762
Cp4.1LG00g02050.1	584.58	0.272501	0.180367	1.51081	0.130837	0.370112
Cp4.1LG00g02060.1	125.537	0.644359	0.173879	3.70579	0.000210737	0.00310963
Cp4.1LG00g02070.1	15.777	-2.19243	0.690723	-3.17411	0.00150295	0.0153821
Cp4.1LG00g02080.1	3.60478	0.325372	0.944693	0.344421	0.73053	0.890949
Cp4.1LG00g02090.1	79.4391	-0.687153	0.24715	-2.78031	0.00543073	0.0419814
Cp4.1LG00g02130.1	0.945235	0.041712	2.01238	0.0207277	0.983463	NA
Cp4.1LG00g02140.1	12.7427	-0.534529	0.62956	-0.849052	0.395853	0.676696
Cp4.1LG00g02150.1	57.9919	-0.718278	0.28994	-2.47734	0.0132367	0.0813978
Cp4.1LG00g02160.1	45.8963	0.141206	0.33254	0.424628	0.671108	0.860939
Cp4.1LG00g02180.1	1.04893	-2.59134	2.72047	-0.952533	0.340827	NA
Cp4.1LG00g02190.1	224.457	-0.13048	0.145314	-0.897921	0.369228	0.653817
Cp4.1LG00g02200.1	24.6123	-0.0933644	0.418109	-0.223302	0.823301	0.93215
Cp4.1LG00g02230.1	367.744	0.0271962	0.169052	0.160875	0.872192	0.952321
Cp4.1LG00g02240.1	136.379	0.00292113	0.183484	0.0159204	0.987298	0.9962
Cp4.1LG00g02250.1	0.638948	-2.79412	2.96209	-0.943293	0.345531	NA
Cp4.1LG00g02260.1	352.529	0.307081	0.109023	2.81665	0.00485274	0.0383674
Cp4.1LG00g02270.1	332.811	0.117924	0.150902	0.781463	0.43453	0.708657
Cp4.1LG00g02280.1	3.63535	-2.28071	1.13406	-2.01111	0.0443142	0.189294
Cp4.1LG00g02290.1	2.60241	0.167675	1.07518	0.155951	0.876072	0.953681
Cp4.1LG00g02300.1	219.575	0.228001	0.202435	1.12629	0.260041	0.54652
Cp4.1LG00g02310.1	863.747	-0.070965	0.104616	-0.678336	0.497559	0.7558
Cp4.1LG00g02330.1	25.7864	-0.878214	0.349974	-2.50937	0.0120946	0.0761136
Cp4.1LG00g02340.1	83.6425	-0.103224	0.212584	-0.485568	0.627273	0.836923
Cp4.1LG00g02370.1	15.3789	-0.42919	0.50315	-0.853008	0.393655	0.674708
Cp4.1LG00g02380.1	2.55327	2.1418	1.40065	1.52915	0.126228	0.362754
Cp4.1LG00g02400.1	0.577387	-1.61829	3.10897	-0.520525	0.602698	NA
Cp4.1LG00g02410.1	0.585673	-2.67983	3.44692	-0.777456	0.43689	NA
Cp4.1LG00g02450.1	319.953	-0.0579666	0.119648	-0.484477	0.628047	0.837383
Cp4.1LG00g02460.1	110.965	0.0240078	0.303902	0.0789986	0.937034	0.977062
Cp4.1LG00g02470.1	71.2328	0.185376	0.359812	0.515202	0.606412	0.826137
Cp4.1LG00g02480.1	2.56953	-2.5458	1.20792	-2.10759	0.0350668	0.161258
Cp4.1LG00g02490.1	7.19402	-0.5083	0.857304	-0.592905	0.553245	0.793566
Cp4.1LG00g02500.1	23.6122	-0.363555	0.388125	-0.936696	0.348915	0.636994
Cp4.1LG00g02510.1	576.166	0.121462	0.137047	0.886285	0.375464	0.659651
Cp4.1LG00g02520.1	139.496	-0.0294493	0.201836	-0.145907	0.883994	0.957044
Cp4.1LG00g02530.1	1.46532	2.3563	1.80976	1.302	0.192917	NA
Cp4.1LG00g02540.1	56.3319	-1.14883	0.480654	-2.39013	0.0168424	0.0972639
Cp4.1LG00g02550.1	106.055	0.346151	0.276275	1.25292	0.210235	0.486788
Cp4.1LG00g02560.1	264.504	-0.550244	0.274845	-2.00202	0.0452828	0.192145
Cp4.1LG00g02570.1	100.505	0.0700218	0.205863	0.340138	0.733752	0.892494
Cp4.1LG00g02580.1	3061.76	0.110029	0.152882	0.719696	0.471712	0.736115
Cp4.1LG00g02590.1	212.716	0.251027	0.158408	1.58469	0.113038	0.339935
Cp4.1LG00g02600.1	46.8943	-0.784954	0.299455	-2.62128	0.00876005	0.0599095
Cp4.1LG00g02610.1	28.5156	-0.702207	0.458399	-1.53187	0.125554	0.362147
Cp4.1LG00g02620.1	70.6043	0.0989859	0.223524	0.442842	0.65788	0.853943
Cp4.1LG00g02640.1	140.25	-0.0348593	0.202626	-0.172038	0.863408	0.949651
Cp4.1LG00g02650.1	161.117	-0.0864102	0.176054	-0.490816	0.623557	0.835038
Cp4.1LG00g02660.1	195.643	-0.0224447	0.149729	-0.149903	0.880841	0.956104
Cp4.1LG00g02670.1	120.588	0.982168	0.285383	3.44158	0.000578337	0.00716811
Cp4.1LG00g02680.1	94.1427	-0.161447	0.215	-0.750915	0.452704	0.722596
Cp4.1LG00g02690.1	75.1402	0.215942	0.231276	0.933699	0.350459	0.637734
Cp4.1LG00g02700.1	0.365331	-0.680347	3.53078	-0.19269	0.847201	NA
Cp4.1LG00g02710.1	119.681	0.342416	0.1886	1.81557	0.0694369	0.251275
Cp4.1LG00g02720.1	55.5874	-0.371733	0.283797	-1.30985	0.190245	0.459995
Cp4.1LG00g02730.1	691.218	-0.226924	0.191178	-1.18698	0.235236	0.518894
Cp4.1LG00g02740.1	323.908	0.261629	0.155352	1.68411	0.092161	0.299266
Cp4.1LG00g02760.1	44.5786	-0.339676	0.264503	-1.28421	0.19907	0.471293
Cp4.1LG00g02770.1	470.446	0.367447	0.164917	2.22807	0.025876	0.132387
Cp4.1LG00g02780.1	4.71559	0.686228	0.824356	0.83244	0.40516	0.684724
Cp4.1LG00g02790.1	194.499	0.0729775	0.212369	0.343635	0.731121	0.890999
Cp4.1LG00g02800.1	10.7151	-0.506397	0.694952	-0.728678	0.466199	0.731918
Cp4.1LG00g02810.1	498.475	0.231297	0.111846	2.068	0.0386396	0.172468
Cp4.1LG00g02820.1	25.1157	0.171109	0.400074	0.427694	0.668874	0.859606
Cp4.1LG00g02840.1	0.361382	-1.98071	3.48594	-0.568199	0.5699	NA
Cp4.1LG00g02850.1	308.704	-0.160539	0.226898	-0.707539	0.479231	0.741416
Cp4.1LG00g02860.1	23.3891	-0.126306	0.384572	-0.328431	0.742586	0.896206
Cp4.1LG00g02880.1	0.755953	-0.997611	1.96343	-0.508097	0.611385	NA
Cp4.1LG00g02890.1	38.9352	0.293621	0.342179	0.858092	0.390841	0.672508
Cp4.1LG00g02900.1	42.9457	-0.675033	0.328241	-2.05652	0.0397329	0.175902
Cp4.1LG00g02910.1	0.355313	1.98908	3.48907	0.570089	0.568617	NA
Cp4.1LG00g02920.1	177.278	-0.639292	0.223407	-2.86156	0.00421559	0.034548
Cp4.1LG00g02940.1	0.631458	-1.74901	2.56341	-0.682297	0.495051	NA
Cp4.1LG00g02950.1	0.381537	2.07924	3.43777	0.604822	0.545297	NA
Cp4.1LG00g02960.1	15.3314	0.888104	0.66411	1.33728	0.18113	0.447408
Cp4.1LG00g02970.1	0.917997	-2.36818	2.79491	-0.847322	0.396816	NA
Cp4.1LG00g02980.1	32.6716	0.186142	0.531779	0.350036	0.726312	0.889127
Cp4.1LG00g03000.1	5.62265	-0.76692	0.778444	-0.985196	0.324528	0.613656
Cp4.1LG00g03020.1	56.0835	0.095141	0.260481	0.365252	0.714923	0.883662
Cp4.1LG00g03030.1	1745.01	1.56637	0.170527	9.18545	4.09817e-20	1.13115e-17
Cp4.1LG00g03050.1	15.1886	1.06161	0.497904	2.13217	0.0329932	0.154718
Cp4.1LG00g03060.1	0.525206	-1.36408	3.18994	-0.427619	0.668929	NA
Cp4.1LG00g03070.1	18.4054	-0.34634	0.482404	-0.717947	0.47279	0.736811
Cp4.1LG00g03080.1	172.449	0.199536	0.164829	1.21057	0.226062	0.507434
Cp4.1LG00g03100.1	32.3684	-0.123332	0.452375	-0.272631	0.785137	0.916213
Cp4.1LG00g03110.1	13.856	0.324383	0.81305	0.39897	0.689915	0.869833
Cp4.1LG00g03120.1	771.717	-0.772775	0.137128	-5.63544	1.74612e-08	8.5827e-07
Cp4.1LG00g03130.1	20.263	0.58023	0.514434	1.1279	0.259363	0.545475
Cp4.1LG00g03180.1	87.3395	0.227139	0.233906	0.971068	0.331515	0.621193
Cp4.1LG00g03190.1	224.346	-0.0724345	0.182607	-0.39667	0.691611	0.870691
Cp4.1LG00g03200.1	19.5509	-1.15207	0.671832	-1.71482	0.0863784	0.28676
Cp4.1LG00g03210.1	168.682	-0.298821	0.184307	-1.62132	0.104949	0.324352
Cp4.1LG00g03230.1	118.188	-0.331001	0.235936	-1.40293	0.160639	0.417374
Cp4.1LG00g03240.1	1289.45	0.466245	0.154972	3.00857	0.00262479	0.0237533
Cp4.1LG00g03250.1	6.77589	0.658256	0.721649	0.912155	0.361687	0.647782
Cp4.1LG00g03270.1	20.9124	-0.461147	0.527942	-0.873481	0.382401	0.665377
Cp4.1LG00g03280.1	9.66588	-2.07598	0.630422	-3.293	0.000991227	0.0109605
Cp4.1LG00g03290.1	62.9669	-0.411872	0.232382	-1.77239	0.0763293	0.266448
Cp4.1LG00g03300.1	13.6672	-0.787741	0.70641	-1.11513	0.264794	0.55213
Cp4.1LG00g03330.1	950.212	0.189441	0.149096	1.2706	0.203872	0.478246
Cp4.1LG00g03340.1	53.8054	0.620962	0.319478	1.94367	0.0519347	0.210778
Cp4.1LG00g03350.1	121.408	-0.0634654	0.219097	-0.289668	0.77207	0.909481
Cp4.1LG00g03360.1	312.05	-0.253223	0.11927	-2.1231	0.0337454	0.157282
Cp4.1LG00g03370.1	312.578	0.18856	0.143876	1.31057	0.190003	0.459584
Cp4.1LG00g03380.1	18.353	-1.48052	0.724365	-2.04389	0.0409644	0.179654
Cp4.1LG00g03390.1	134.789	-0.164078	0.215674	-0.760765	0.446797	0.717951
Cp4.1LG00g03400.1	166.946	-0.212365	0.158546	-1.33945	0.180423	0.44632
Cp4.1LG00g03410.1	9.01419	-0.00254112	0.550082	-0.00461953	0.996314	0.999021
Cp4.1LG00g03420.1	4.97347	0.64273	0.77479	0.829554	0.406791	0.685864
Cp4.1LG00g03440.1	36.5545	0.303697	0.373554	0.812993	0.416222	0.693671
Cp4.1LG00g03460.1	0.581164	1.66147	3.1013	0.535734	0.592142	NA
Cp4.1LG00g03470.1	13.4385	-0.933393	0.729636	-1.27926	0.200806	0.473808
Cp4.1LG00g03500.1	33.3059	-1.22461	0.562893	-2.17557	0.0295875	0.144176
Cp4.1LG00g03510.1	218.597	-0.142278	0.184129	-0.772708	0.439695	0.712387
Cp4.1LG00g03520.1	56.5036	-0.379444	0.26009	-1.4589	0.144594	0.392357
Cp4.1LG00g03530.1	74.8872	-0.688837	0.333654	-2.06453	0.0389677	0.173585
Cp4.1LG00g03550.1	0.465979	-1.22291	2.75276	-0.44425	0.656862	NA
Cp4.1LG00g03560.1	1.92225	1.00681	1.58153	0.636608	0.52438	0.776052
Cp4.1LG00g03570.1	7.56988	-2.3745	0.845799	-2.8074	0.00499434	0.0392277
Cp4.1LG00g03580.1	0.382889	2.0818	2.87221	0.724808	0.46857	NA
Cp4.1LG00g03590.1	11.1434	0.917888	0.609114	1.50692	0.13183	0.372122
Cp4.1LG00g03600.1	14.7772	-0.272907	0.485295	-0.562353	0.573875	0.807249
Cp4.1LG00g03610.1	0.51382	1.35717	2.34768	0.57809	0.563204	NA
Cp4.1LG00g03620.1	23.2926	3.44964	0.523244	6.5928	4.31609e-11	3.80017e-09
Cp4.1LG00g03630.1	3.38979	1.82557	1.35411	1.34817	0.177605	0.442708
Cp4.1LG00g03640.1	0.509927	1.3572	2.35205	0.577031	0.563918	NA
Cp4.1LG00g03660.1	1.5543	1.12321	1.62822	0.689837	0.490297	NA
Cp4.1LG00g03680.1	6.41036	-0.873639	0.781114	-1.11845	0.263374	0.550449
Cp4.1LG00g03690.1	2511.58	-0.0466899	0.163223	-0.28605	0.77484	0.910866
Cp4.1LG00g03700.1	188.452	0.0617577	0.154736	0.399118	0.689806	0.869833
Cp4.1LG00g03710.1	76.2305	0.536501	0.436525	1.22903	0.219062	0.499278
Cp4.1LG00g03720.1	559.182	1.16123	0.149362	7.77461	7.56816e-15	1.13941e-12
Cp4.1LG00g03730.1	967.227	0.107123	0.0985344	1.08716	0.276965	0.565801
Cp4.1LG00g03740.1	355.782	-0.50027	0.16917	-2.9572	0.00310448	0.0272357
Cp4.1LG00g03750.1	172.535	0.154311	0.165557	0.93207	0.3513	0.638347
Cp4.1LG00g03760.1	321.433	0.119625	0.118389	1.01044	0.312283	0.601839
Cp4.1LG00g03770.1	179.894	0.0187463	0.214848	0.0872538	0.93047	0.974762
Cp4.1LG00g03780.1	267.497	0.383966	0.142508	2.69435	0.0070526	0.0510543
Cp4.1LG00g03790.1	2.75701	-0.0244388	1.30698	-0.0186986	0.985082	0.995485
Cp4.1LG00g03800.1	33.8937	4.12694	0.489283	8.43466	3.32181e-17	6.50138e-15
Cp4.1LG00g03820.1	4.93473	-0.609308	0.929745	-0.65535	0.512242	0.767544
Cp4.1LG00g03830.1	6.09773	-0.44864	0.81526	-0.550303	0.582112	0.812033
Cp4.1LG00g03860.1	0.350754	-0.680347	3.53078	-0.19269	0.847201	NA
Cp4.1LG00g03880.1	2.34315	1.47567	1.29701	1.13775	0.255226	0.540717
Cp4.1LG00g03900.1	12.1756	0.143681	0.63241	0.227196	0.820271	0.930826
Cp4.1LG00g03910.1	26.5196	-0.229667	0.354761	-0.647386	0.517382	0.77138
Cp4.1LG00g03920.1	22.1564	0.946898	0.4397	2.15351	0.0312786	0.149703
Cp4.1LG00g03930.1	96.7735	-0.272685	0.213978	-1.27436	0.202537	0.476392
Cp4.1LG00g03940.1	261.448	0.235938	0.162362	1.45316	0.146179	0.394569
Cp4.1LG00g03950.1	8.72659	0.405413	0.709453	0.571445	0.567698	0.803369
Cp4.1LG00g03960.1	521.906	-0.188271	0.13093	-1.43795	0.150448	0.40191
Cp4.1LG00g03970.1	484.645	0.294074	0.114945	2.55839	0.0105159	0.0686675
Cp4.1LG00g03980.1	177.143	0.207772	0.172597	1.2038	0.228667	0.510947
Cp4.1LG00g03990.1	366.857	0.0568006	0.148834	0.381637	0.702731	0.877066
Cp4.1LG00g04000.1	5.98301	-3.072	0.936285	-3.28105	0.00103421	0.0113368
Cp4.1LG00g04010.1	1661.17	0.130316	0.139077	0.937004	0.348757	0.636951
Cp4.1LG00g04020.1	59.7559	-0.245897	0.327996	-0.749695	0.453439	0.723117
Cp4.1LG00g04030.1	454.289	-0.148283	0.124291	-1.19303	0.232857	0.516055
Cp4.1LG00g04040.1	13.2568	-0.0845515	0.600259	-0.140858	0.887982	0.958576
Cp4.1LG00g04050.1	5.54746	5.94727	1.22715	4.84642	1.25708e-06	3.92797e-05
Cp4.1LG00g04060.1	505.372	3.55878	0.273016	13.0351	7.73091e-39	8.75994e-36
Cp4.1LG00g04070.1	48.6618	0.61424	0.372843	1.64745	0.0994661	0.313713
Cp4.1LG00g04080.1	1.68894	4.23651	1.65431	2.5609	0.0104402	NA
Cp4.1LG00g04090.1	245.217	-0.186432	0.144808	-1.28745	0.197939	0.469838
Cp4.1LG00g04110.1	39.2969	-0.361188	0.323383	-1.11691	0.264034	0.551187
Cp4.1LG00g04120.1	5.47133	0.745301	1.28453	0.580211	0.561772	0.798943
Cp4.1LG00g04130.1	14.7654	-0.143785	0.574948	-0.250084	0.802522	0.923184
Cp4.1LG00g04170.1	0.523722	-2.50516	3.45501	-0.72508	0.468403	NA
Cp4.1LG00g04180.1	411.792	-0.991696	0.159687	-6.21027	5.28945e-10	3.67344e-08
Cp4.1LG00g04190.1	22.8542	0.192421	0.483246	0.398184	0.690494	0.869945
Cp4.1LG00g04210.1	152.089	0.0403713	0.173731	0.232378	0.816245	0.929025
Cp4.1LG00g04220.1	44.3215	0.571418	0.372387	1.53447	0.124913	0.361231
Cp4.1LG00g04230.1	1.85888	-4.34629	2.21881	-1.95884	0.0501318	0.205657
Cp4.1LG00g04240.1	22.5614	3.10002	0.811221	3.82142	0.000132685	0.00209888
Cp4.1LG00g04250.1	11.5462	0.235386	0.714764	0.329321	0.741913	0.896093
Cp4.1LG00g04260.1	162.364	3.5646	0.300863	11.8479	2.20612e-32	1.58319e-29
Cp4.1LG00g04270.1	0.594926	-1.66745	2.59216	-0.643265	0.520052	NA
Cp4.1LG00g04280.1	1.53423	-1.17395	1.7735	-0.661938	0.508011	NA
Cp4.1LG00g04290.1	56.2264	0.74566	0.25945	2.874	0.00405307	0.0336127
Cp4.1LG00g04310.1	30.5253	4.72957	0.589071	8.02886	9.83863e-16	1.64198e-13
Cp4.1LG00g04320.1	14.7162	-0.481381	0.447601	-1.07547	0.282165	0.572192
Cp4.1LG00g04340.1	8.3953	0.187815	0.777341	0.241612	0.809081	0.926341
Cp4.1LG00g04350.1	3.25034	0.615068	1.16906	0.526121	0.598804	0.822097
Cp4.1LG00g04360.1	4.86109	-0.0871665	0.832135	-0.10475	0.916574	0.969828
Cp4.1LG00g04370.1	0.587673	0.5763	2.30739	0.249762	0.802771	NA
Cp4.1LG00g04380.1	0.832113	-3.18724	2.27219	-1.40271	0.160702	NA
Cp4.1LG00g04390.1	0.497891	1.31209	2.35985	0.556007	0.578206	NA
Cp4.1LG00g04410.1	27.0877	-3.96463	0.564828	-7.01919	2.23158e-12	2.3784e-10
Cp4.1LG00g04420.1	1.12356	-0.30274	1.47132	-0.20576	0.836978	NA
Cp4.1LG00g04430.1	32.4014	0.132973	0.318837	0.417057	0.676637	0.863287
Cp4.1LG00g04440.1	0.87939	0.425365	1.8583	0.2289	0.818946	NA
Cp4.1LG00g04450.1	5.10955	-5.79677	1.36243	-4.25472	2.0931e-05	0.000444402
Cp4.1LG00g04460.1	6.23518	-0.423904	0.690231	-0.614148	0.539118	0.785295
Cp4.1LG00g04480.1	7.75062	0.354977	0.670524	0.529403	0.596526	0.821139
Cp4.1LG00g04490.1	40.8977	0.778129	0.309616	2.5132	0.011964	0.0755347
Cp4.1LG00g04500.1	14.6391	0.514102	0.514212	0.999786	0.317414	0.606717
Cp4.1LG00g04510.1	75.7625	0.163688	0.253659	0.645306	0.518729	0.77173
Cp4.1LG00g04520.1	170.686	0.892608	0.881841	1.01221	0.311438	0.600963
Cp4.1LG00g04540.1	1.78928	-3.46377	1.579	-2.19365	0.0282603	NA
Cp4.1LG00g04550.1	7.85768	0.70337	0.820334	0.85742	0.391213	0.672734
Cp4.1LG00g04560.1	80.5212	2.94708	0.26835	10.9822	4.65307e-28	2.5044e-25
Cp4.1LG00g04580.1	835.338	0.370907	0.797038	0.465357	0.641676	0.845847
Cp4.1LG00g04590.1	179.899	-0.282383	0.185425	-1.5229	0.127784	0.365299
Cp4.1LG00g04600.1	1.38474	0.290689	1.49981	0.193818	0.846319	NA
Cp4.1LG00g04610.1	1.31901	2.08611	2.17777	0.957908	0.338109	NA
Cp4.1LG00g04620.1	7.7905	-0.000165984	0.870323	-0.000190716	0.999848	0.999987
Cp4.1LG00g04630.1	21.6836	0.65482	0.383962	1.70543	0.0881146	0.290553
Cp4.1LG00g04640.1	1.81371	-0.10781	1.85326	-0.058173	0.953611	NA
Cp4.1LG00g04650.1	21.5536	-5.83227	0.924806	-6.30648	2.85454e-10	2.08323e-08
Cp4.1LG00g04660.1	3.08458	-5.06941	1.38504	-3.66012	0.0002521	0.00362799
Cp4.1LG00g04670.1	198.165	-8.04905	0.63644	-12.647	1.16245e-36	1.0881e-33
Cp4.1LG00g04680.1	9.92591	0.249945	0.885151	0.282375	0.777656	0.912031
Cp4.1LG00g04690.1	60.8349	0.848536	0.231939	3.65845	0.000253749	0.00364684
Cp4.1LG00g04710.1	2.67238	-0.23531	1.28438	-0.183209	0.854634	0.946317
Cp4.1LG00g04730.1	0.894803	-1.3463	2.09719	-0.641953	0.520904	NA
Cp4.1LG00g04750.1	38.8078	-1.03341	0.3235	-3.19447	0.0014009	0.0145419
Cp4.1LG00g04760.1	6.52319	0.994089	1.07716	0.922879	0.35607	0.643107
Cp4.1LG00g04770.1	9.94011	0.822276	0.734424	1.11962	0.262876	0.549888
Cp4.1LG00g04810.1	112.425	-0.138814	0.177753	-0.780937	0.43484	0.708759
Cp4.1LG00g04820.1	67.7117	0.279883	0.2685	1.0424	0.297228	0.587066
Cp4.1LG00g04830.1	14.1442	-2.33316	0.537117	-4.34385	1.40005e-05	0.00031365
Cp4.1LG00g04850.1	98.0296	-0.37747	0.308368	-1.22409	0.220919	0.501736
Cp4.1LG00g04860.1	71.8868	-0.648715	0.345054	-1.88004	0.0601026	0.230117
Cp4.1LG00g04870.1	35.5669	-0.180046	0.498477	-0.361193	0.717955	0.884918
Cp4.1LG00g04880.1	100.735	0.333462	0.260407	1.28054	0.200356	0.47302
Cp4.1LG00g04890.1	63.4401	1.04963	0.270669	3.87791	0.000105356	0.0017275
Cp4.1LG00g04900.1	2.26774	0.240517	1.73024	0.139008	0.889444	0.959225
Cp4.1LG00g04910.1	184.82	-0.204735	0.173759	-1.17827	0.23869	0.523188
Cp4.1LG00g04920.1	295.487	0.259176	0.150344	1.72389	0.0847273	0.28347
Cp4.1LG00g04930.1	0.871309	-0.36738	1.71596	-0.214096	0.830472	NA
Cp4.1LG00g04940.1	35.1436	3.3811	0.427995	7.89987	2.79206e-15	4.49213e-13
Cp4.1LG00g04970.1	4.15876	-0.0552877	1.20155	-0.0460135	0.9633	0.987167
Cp4.1LG00g04980.1	2.96178	-2.24377	1.28653	-1.74404	0.0811515	0.276488
Cp4.1LG00g05010.1	154.095	2.33745	0.21308	10.9698	5.33726e-28	2.79701e-25
Cp4.1LG00g05020.1	13.5249	-0.186162	0.650467	-0.286198	0.774727	0.910828
Cp4.1LG00g05030.1	52.1807	-2.56209	0.417347	-6.139	8.30443e-10	5.56966e-08
Cp4.1LG00g05040.1	25.7501	-1.48012	0.438362	-3.37648	0.000734198	0.00868969
Cp4.1LG00g05050.1	23.8602	-0.352021	0.334687	-1.05179	0.292895	0.583163
Cp4.1LG00g05070.1	36.6203	-0.207311	0.28416	-0.729557	0.465661	0.731714
Cp4.1LG00g05090.1	69.1598	0.141806	0.274108	0.517335	0.604922	0.824995
Cp4.1LG00g05150.1	2.22056	-1.84213	1.29014	-1.42785	0.153336	0.405798
Cp4.1LG00g05170.1	185.823	-0.498251	0.170339	-2.92505	0.00344397	0.0297294
Cp4.1LG00g05180.1	134.443	-0.244239	0.179332	-1.36193	0.173219	0.43719
Cp4.1LG00g05190.1	9.8108	-2.00576	0.70715	-2.8364	0.00456259	0.0365704
Cp4.1LG00g05210.1	1.74499	-0.408276	1.5931	-0.256278	0.797736	NA
Cp4.1LG00g05220.1	1.86022	-0.568288	1.41219	-0.402415	0.687378	0.868679
Cp4.1LG00g05240.1	6.60214	-3.19781	1.27718	-2.5038	0.0122867	0.0769847
Cp4.1LG00g05250.1	4.03072	-0.356138	1.00427	-0.354624	0.722871	0.887459
Cp4.1LG00g05270.1	18.1308	-0.14646	0.499781	-0.293047	0.769486	0.907887
Cp4.1LG00g05280.1	60.4128	-2.97195	0.388312	-7.65353	1.95539e-14	2.78791e-12
Cp4.1LG00g05290.1	4.07203	-0.13139	1.4772	-0.0889451	0.929126	0.974359
Cp4.1LG00g05300.1	1.30684	-0.794461	1.67179	-0.475216	0.634633	NA
Cp4.1LG00g05310.1	2.76782	-2.63016	1.23984	-2.12138	0.0338899	0.157721
Cp4.1LG00g05320.1	1.1681	0.382081	2.01516	0.189604	0.84962	NA
Cp4.1LG00g05370.1	0.508151	-2.46542	3.45699	-0.71317	0.475741	NA
Cp4.1LG00g05380.1	14.4793	0.496758	0.749899	0.662433	0.507694	0.763799
Cp4.1LG00g05390.1	5.10081	-0.776309	0.84114	-0.922925	0.356046	0.643107
Cp4.1LG00g05400.1	0.639374	-0.612604	2.27658	-0.269089	0.787861	NA
Cp4.1LG00g05410.1	0.358242	1.99951	3.48833	0.573201	0.566508	NA
Cp4.1LG00g05420.1	0.979598	0.831769	2.00595	0.414651	0.678397	NA
Cp4.1LG00g05450.1	1.68347	0.895594	1.84037	0.486639	0.626514	NA
Cp4.1LG00g05460.1	3.13564	-0.870617	0.96924	-0.898247	0.369054	0.65376
Cp4.1LG00g05470.1	78.3125	0.310794	0.22138	1.4039	0.160349	0.416978
Cp4.1LG00g05500.1	52.9865	0.0831713	0.333229	0.249592	0.802903	0.923184
Cp4.1LG00g05510.1	0.596152	-0.483352	2.65059	-0.182356	0.855303	NA
Cp4.1LG00g05540.1	10.7733	1.31152	0.730055	1.79646	0.0724208	0.258137
Cp4.1LG00g05580.1	0.656659	2.85864	2.93829	0.972893	0.330606	NA
Cp4.1LG00g05590.1	24.4827	0.417513	0.396907	1.05192	0.292838	0.583127
Cp4.1LG00g05600.1	0.751426	3.05984	2.76813	1.10538	0.268994	NA
Cp4.1LG00g05610.1	8.07613	-1.00201	0.682444	-1.46827	0.142031	0.387949
Cp4.1LG00g05620.1	5.47184	-0.0596353	0.808365	-0.0737727	0.941191	0.978551
Cp4.1LG00g05630.1	1.75923	-0.797294	1.39337	-0.572204	0.567184	NA
Cp4.1LG00g05640.1	0.579946	-2.66889	2.9836	-0.89452	0.371044	NA
Cp4.1LG00g05650.1	2.79356	0.558334	1.14641	0.487029	0.626238	0.836258
Cp4.1LG00g05660.1	39.8797	1.69282	0.347252	4.87489	1.08868e-06	3.50871e-05
Cp4.1LG00g05680.1	3.18204	-5.11636	1.34071	-3.81615	0.000135548	0.00213788
Cp4.1LG00g05710.1	7.28988	1.49242	0.74698	1.99794	0.045723	0.193203
Cp4.1LG00g05720.1	3.18218	2.38716	1.46361	1.63101	0.102887	0.320512
Cp4.1LG00g05730.1	1.97582	0.331082	1.2398	0.267043	0.789436	0.917785
Cp4.1LG00g05740.1	1.46169	-2.31818	1.58657	-1.46112	0.143982	NA
Cp4.1LG00g05760.1	15.3158	0.871394	0.545753	1.59668	0.110337	0.334428
Cp4.1LG00g05770.1	10.4463	-4.24819	3.30605	-1.28497	0.198801	0.471002
Cp4.1LG00g05800.1	14.4631	0.0897745	0.520124	0.172602	0.862964	0.949568
Cp4.1LG00g05810.1	0.899883	-1.30355	2.09864	-0.621139	0.534508	NA
Cp4.1LG00g05840.1	1.66841	-3.36235	1.75178	-1.91939	0.0549351	NA
Cp4.1LG00g05850.1	30.3046	0.119878	0.393747	0.304454	0.760782	0.904318
Cp4.1LG00g05880.1	115.654	-0.37656	0.253292	-1.48667	0.137103	0.380029
Cp4.1LG00g05890.1	48.394	-0.385025	0.26085	-1.47604	0.139933	0.384509
Cp4.1LG00g05900.1	221.558	-0.496333	0.144247	-3.44085	0.00057988	0.00717898
Cp4.1LG00g05910.1	28.0316	-0.799258	0.425391	-1.87888	0.0602614	0.230374
Cp4.1LG00g05920.1	0.903776	-1.30634	2.40969	-0.542119	0.587736	NA
Cp4.1LG00g05960.1	4.73442	-3.51285	1.15531	-3.04061	0.00236103	0.0218532
Cp4.1LG00g05970.1	269.318	0.342022	0.169836	2.01383	0.044027	0.188478
Cp4.1LG00g05980.1	9.10325	0.222083	0.57394	0.386945	0.698797	0.874624
Cp4.1LG00g05990.1	156.947	0.174676	0.183312	0.952889	0.340647	0.629131
Cp4.1LG00g06000.1	11.8298	1.87157	0.581483	3.21861	0.00128815	0.0135678
Cp4.1LG00g06010.1	1.31836	-1.40742	1.52521	-0.922773	0.356125	NA
Cp4.1LG00g06030.1	32.1927	-2.72447	0.679621	-4.00881	6.10251e-05	0.00108849
Cp4.1LG00g06040.1	4.13962	-1.26282	0.915886	-1.37879	0.167959	0.428028
Cp4.1LG00g06050.1	5.28296	0.201146	0.881959	0.228067	0.819594	0.9304
Cp4.1LG00g06060.1	24.8654	-0.329557	0.506008	-0.651289	0.51486	0.769324
Cp4.1LG00g06070.1	0.631458	-1.74901	2.56341	-0.682297	0.495051	NA
Cp4.1LG00g06080.1	18.7669	0.18495	0.586696	0.31524	0.752579	0.901078
Cp4.1LG00g06130.1	58.2089	-0.59831	0.29769	-2.00985	0.0444475	0.189638
Cp4.1LG00g06140.1	1.09802	3.61038	2.53767	1.42271	0.15482	NA
Cp4.1LG00g06190.1	86.6231	-0.119245	0.246441	-0.48387	0.628478	0.837575
Cp4.1LG00g06200.1	16.3769	-1.19959	0.516008	-2.32474	0.0200857	0.11068
Cp4.1LG00g06220.1	5.88772	-1.10684	0.976864	-1.13305	0.257193	0.543226
Cp4.1LG00g06240.1	65.3742	0.486095	0.32926	1.47633	0.139856	0.384482
Cp4.1LG00g06250.1	0.467609	1.26386	2.74835	0.459862	0.645616	NA
Cp4.1LG00g06260.1	0.587303	-0.529492	2.6625	-0.19887	0.842364	NA
Cp4.1LG00g06270.1	3.07558	0.365706	0.944872	0.387043	0.698724	0.874624
Cp4.1LG00g06280.1	144.582	-1.27063	0.270572	-4.69608	2.65195e-06	7.59228e-05
Cp4.1LG00g06290.1	3.06952	5.09395	1.44831	3.51717	0.000436171	0.0057084
Cp4.1LG00g06300.1	20.5417	-0.115207	0.41724	-0.276117	0.782458	0.914948
Cp4.1LG00g06310.1	18.9431	2.18006	0.720154	3.02722	0.00246813	0.0226209
Cp4.1LG00g06320.1	2.11583	-0.853432	1.36502	-0.625216	0.53183	0.781293
Cp4.1LG00g06340.1	7.63624	-0.904648	0.923969	-0.979088	0.327536	0.617019
Cp4.1LG00g06350.1	40.181	-0.956989	0.344282	-2.77966	0.00544156	0.0420207
Cp4.1LG00g06360.1	2.09051	0.529419	1.18684	0.446075	0.655543	0.853407
Cp4.1LG00g06370.1	11.5858	-0.25034	0.6855	-0.365194	0.714967	0.883662
Cp4.1LG00g06380.1	0.765517	0.998156	2.45183	0.407107	0.68393	NA
Cp4.1LG00g06400.1	4.06116	1.61624	0.963419	1.67761	0.0934231	0.301726
Cp4.1LG00g06410.1	2.18689	-4.57122	2.17489	-2.10182	0.0355694	0.162861
Cp4.1LG00g06420.1	7.05633	1.44258	0.892381	1.61655	0.105974	0.326173
Cp4.1LG00g06440.1	12.2009	1.54348	0.562307	2.7449	0.00605293	0.0455801
Cp4.1LG00g06450.1	19.741	0.385098	0.806859	0.477281	0.633162	0.840464
Cp4.1LG00g06460.1	24.9656	-0.591732	0.459313	-1.2883	0.197642	0.469444
Cp4.1LG00g06490.1	29.2058	0.746071	0.672317	1.1097	0.267127	0.554563
Cp4.1LG00g06550.1	39.1646	-0.582218	0.349702	-1.6649	0.0959328	0.306885
Cp4.1LG00g06560.1	1.01776	0.721794	1.77659	0.406282	0.684536	NA
Cp4.1LG00g06570.1	1.21599	-0.630109	1.87711	-0.335681	0.737112	NA
Cp4.1LG00g06580.1	0.394275	-0.748867	3.45954	-0.216464	0.828626	NA
Cp4.1LG00g06590.1	74.2125	1.84582	0.455399	4.05319	5.0523e-05	0.000933029
Cp4.1LG00g06610.1	16.4293	-2.97705	0.65889	-4.51828	6.23442e-06	0.000159787
Cp4.1LG00g06620.1	7.19815	0.100089	0.732118	0.136711	0.891259	0.959819
Cp4.1LG00g06630.1	2.76586	3.37349	1.45251	2.32252	0.0202048	0.11111
Cp4.1LG00g06680.1	9.86743	-0.28826	0.682053	-0.422636	0.672561	0.861743
Cp4.1LG00g06690.1	62.4867	-4.0253	0.383562	-10.4945	9.15502e-26	4.02242e-23
Cp4.1LG00g06720.1	0.94475	0.716887	1.86153	0.385106	0.700159	NA
Cp4.1LG00g06730.1	43.1423	-0.246283	0.337853	-0.728966	0.466023	0.731859
Cp4.1LG00g06800.1	1.75563	0.418779	1.52823	0.274029	0.784062	NA
Cp4.1LG00g06810.1	12.0131	1.24362	0.70206	1.77138	0.0764973	0.266511
Cp4.1LG00g06820.1	1.50256	0.53524	1.50159	0.356448	0.721505	NA
Cp4.1LG00g06870.1	6.61675	-3.2165	1.03568	-3.10568	0.00189843	0.0184354
Cp4.1LG00g06880.1	13.8942	1.12255	0.491244	2.28511	0.0223065	0.119551
Cp4.1LG00g06890.1	47.8125	-5.39009	0.608087	-8.86401	7.71883e-19	1.84643e-16
Cp4.1LG00g06930.1	13.7486	1.3884	0.704096	1.97189	0.048622	0.200764
Cp4.1LG00g06940.1	0.857767	0.316826	2.09747	0.151052	0.879935	NA
Cp4.1LG00g06970.1	9.43197	-0.201984	0.656798	-0.307528	0.758442	0.903507
Cp4.1LG00g06980.1	189.987	0.683212	0.202889	3.36741	0.00075878	0.00890273
Cp4.1LG00g07000.1	2.64042	3.31722	1.53367	2.16293	0.0305469	0.147256
Cp4.1LG00g07010.1	20.4518	4.11693	0.666726	6.17485	6.62261e-10	4.52629e-08
Cp4.1LG00g07020.1	1759.39	-1.06079	0.101167	-10.4856	1.00636e-25	4.3332e-23
Cp4.1LG00g07030.1	2.62895	1.13019	1.38067	0.818584	0.413024	0.690747
Cp4.1LG00g07040.1	1.8599	0.15895	1.3532	0.117462	0.906494	0.965225
Cp4.1LG00g07050.1	4.42589	-0.128102	0.843495	-0.151871	0.879289	0.955348
Cp4.1LG00g07060.1	44.1674	-0.0535762	0.290147	-0.184652	0.853502	0.94594
Cp4.1LG00g07080.1	119.295	0.00580539	0.216858	0.0267705	0.978643	0.994065
Cp4.1LG00g07090.1	9.58865	-9.34546e-06	0.553296	-1.68905e-05	0.999987	0.999987
Cp4.1LG00g07100.1	3.08749	0.705433	1.15752	0.609436	0.542235	0.786961
Cp4.1LG00g07120.1	8.03936	0.782144	0.667178	1.17232	0.24107	0.525556
Cp4.1LG00g07130.1	6.77489	-0.127375	0.615417	-0.206974	0.83603	0.939057
Cp4.1LG00g07160.1	22.1365	-4.81203	1.69764	-2.83454	0.00458917	0.0367697
Cp4.1LG00g07170.1	21.0293	1.68625	0.500387	3.36989	0.000751987	0.00883708
Cp4.1LG00g07180.1	30.2953	-0.649405	0.367287	-1.76811	0.0770418	0.267424
Cp4.1LG00g07200.1	0.49548	-1.31641	2.71734	-0.484448	0.628068	NA
Cp4.1LG00g07210.1	0.511115	1.39885	2.69784	0.518505	0.604106	NA
Cp4.1LG00g07230.1	0.753579	-1.01105	1.96424	-0.514731	0.606741	NA
Cp4.1LG00g07240.1	6.0702	0.120307	0.806565	0.14916	0.881427	0.956361
Cp4.1LG00g07260.1	1.44072	-1.48959	1.64561	-0.905192	0.365364	NA
Cp4.1LG00g07280.1	12.1775	0.558209	0.534767	1.04384	0.296561	0.586456
Cp4.1LG00g07290.1	0.630027	-0.507911	2.5943	-0.19578	0.844783	NA
Cp4.1LG00g07300.1	1.31415	-0.728991	1.6923	-0.430768	0.666637	NA
Cp4.1LG00g07320.1	33.4265	-0.653522	0.449913	-1.45255	0.146348	0.394647
Cp4.1LG00g07330.1	7.63462	1.82562	0.856979	2.1303	0.0331469	0.155236
Cp4.1LG00g07340.1	239.3	1.45409	0.225229	6.45605	1.07472e-10	8.7976e-09
Cp4.1LG00g07350.1	5.11334	0.0215912	0.763025	0.0282969	0.977425	0.993603
Cp4.1LG00g07360.1	0.397241	2.13114	3.4793	0.612521	0.540193	NA
Cp4.1LG00g07370.1	0.371242	2.04442	3.47333	0.588605	0.556126	NA
Cp4.1LG00g07380.1	17.8883	0.277559	0.53811	0.515803	0.605992	0.825922
Cp4.1LG00g07390.1	4.46973	-1.57528	0.994274	-1.58435	0.113114	0.339988
Cp4.1LG00g07400.1	7.86012	0.409311	0.986152	0.415059	0.678099	0.863608
Cp4.1LG00g07410.1	0.712969	0.0572476	2.17525	0.0263177	0.979004	NA
Cp4.1LG00g07450.1	0.376586	-0.700137	2.94106	-0.238056	0.811838	NA
Cp4.1LG00g07460.1	4.51614	0.0816549	0.757481	0.107798	0.914156	0.968499
Cp4.1LG00g07480.1	25.2226	-0.735433	0.344238	-2.13641	0.0326462	0.15366
Cp4.1LG00g07490.1	102.656	0.0805742	0.273587	0.294511	0.768368	0.907316
Cp4.1LG00g07500.1	0.375936	0.741405	2.94108	0.252086	0.800975	NA
Cp4.1LG00g07510.1	14.4902	1.29182	0.602139	2.14539	0.0319215	0.151431
Cp4.1LG00g07520.1	12.4005	-0.38794	0.4844	-0.800869	0.423208	0.699414
Cp4.1LG00g07540.1	0.36557	-0.691238	2.96596	-0.233057	0.815717	NA
Cp4.1LG00g07550.1	4.3881	-3.43144	1.47697	-2.3233	0.0201628	0.110991
Cp4.1LG00g07560.1	1.89485	2.01776	1.59787	1.26278	0.206668	0.481911
Cp4.1LG00g07570.1	8.1567	0.252781	0.702312	0.359927	0.718902	0.885476
Cp4.1LG00g07580.1	45.8986	-0.0810319	0.34352	-0.235887	0.813521	0.927762
Cp4.1LG00g07590.1	12.4332	-0.0857113	0.532714	-0.160896	0.872176	0.952321
Cp4.1LG00g07600.1	7.93916	-0.355263	0.757833	-0.468788	0.639221	0.844584
Cp4.1LG00g07610.1	115.832	-0.26264	0.223113	-1.17716	0.239132	0.523581
Cp4.1LG00g07620.1	1.29112	-2.96411	1.86912	-1.58583	0.112778	NA
Cp4.1LG00g07630.1	55.6863	-0.439448	0.407448	-1.07854	0.280795	0.570915
Cp4.1LG00g07660.1	34.3491	-0.314628	0.376197	-0.836337	0.402965	0.682944
Cp4.1LG00g07680.1	13.588	-0.6645	0.755348	-0.879727	0.379007	0.663051
Cp4.1LG00g07690.1	7.97018	-0.181518	0.82074	-0.221164	0.824965	0.932965
Cp4.1LG00g07700.1	6.71658	5.47135	1.19452	4.58037	4.64157e-06	0.000123981
Cp4.1LG00g07710.1	788.052	0.13737	0.244812	0.561125	0.574712	0.807647
Cp4.1LG00g07810.1	78.7982	0.121063	0.267798	0.452068	0.65122	0.850695
Cp4.1LG00g07830.1	17.349	-0.436952	0.581457	-0.751478	0.452365	0.722507
Cp4.1LG00g07840.1	1.48586	0.438564	1.71317	0.255996	0.797954	NA
Cp4.1LG00g07850.1	36.9073	0.350798	0.291482	1.2035	0.228784	0.511101
Cp4.1LG00g07860.1	9.27002	-3.75294	1.34196	-2.7966	0.00516435	0.0402401
Cp4.1LG00g07870.1	117.787	0.00423504	0.213467	0.0198393	0.984172	0.995347
Cp4.1LG00g07880.1	4.82875	-0.503064	0.806367	-0.623866	0.532716	0.781575
Cp4.1LG00g07900.1	75.5086	-0.15439	0.278438	-0.554485	0.579247	0.810455
Cp4.1LG00g07910.1	8.91597	-1.64904	0.721543	-2.28543	0.0222873	0.119492
Cp4.1LG00g07920.1	2.9442	0.285454	1.04564	0.272996	0.784856	0.916062
Cp4.1LG00g07930.1	0.755697	-1.02409	2.53371	-0.404184	0.686077	NA
Cp4.1LG00g07950.1	4.39032	0.783746	0.871534	0.899272	0.368508	0.65337
Cp4.1LG00g07960.1	10.3041	1.87952	0.692615	2.71366	0.00665451	0.0489795
Cp4.1LG00g07990.1	1.16851	0.313308	1.99601	0.156967	0.875271	NA
Cp4.1LG00g08030.1	33.8243	0.459009	0.419292	1.09472	0.273638	0.561918
Cp4.1LG00g08040.1	56.566	0.817986	0.253729	3.22386	0.00126474	0.0133539
Cp4.1LG00g08060.1	8.5797	0.277224	0.591099	0.468997	0.639072	0.844499
Cp4.1LG00g08090.1	1.30348	-1.34958	1.80382	-0.748178	0.454353	NA
Cp4.1LG00g08100.1	24.8701	0.198426	0.452111	0.438888	0.660743	0.855484
Cp4.1LG00g08110.1	0.465091	-1.20492	3.29206	-0.366007	0.71436	NA
Cp4.1LG00g08120.1	0.64138	1.81157	3.03115	0.597651	0.550073	NA
Cp4.1LG00g08140.1	8.35098	-1.75879	1.20623	-1.45809	0.144817	0.392629
Cp4.1LG00g08150.1	4.85416	-1.37063	0.793165	-1.72805	0.0839796	0.281877
Cp4.1LG00g08160.1	52.3697	-0.930362	0.277061	-3.35797	0.000785172	0.00913728
Cp4.1LG00g08170.1	5.42847	5.91006	1.25148	4.72246	2.33009e-06	6.776e-05
Cp4.1LG00g08180.1	1426.99	-0.0420287	0.116156	-0.36183	0.717479	0.88477
Cp4.1LG00g08210.1	1.28848	2.95733	1.76458	1.67594	0.0937495	NA
Cp4.1LG00g08230.1	11.0929	-1.87785	0.665883	-2.82009	0.00480098	0.0380841
Cp4.1LG00g08240.1	6.10076	0.552309	0.693358	0.796572	0.4257	0.701914
Cp4.1LG00g08250.1	8.21899	-0.198154	0.756021	-0.262101	0.793243	0.919097
Cp4.1LG00g08270.1	3.47656	-0.77308	1.18963	-0.649851	0.515789	0.769964
Cp4.1LG00g08280.1	96.812	-0.307902	0.228557	-1.34716	0.17793	0.443157
Cp4.1LG00g08300.1	12.8728	-0.35751	0.465808	-0.767505	0.442781	0.714603
Cp4.1LG00g08310.1	22.7755	-0.264553	0.425014	-0.622458	0.533641	0.782148
Cp4.1LG00g08320.1	405.026	0.280494	0.23115	1.21347	0.224951	0.506056
Cp4.1LG00g08330.1	0.640988	-1.7435	2.55198	-0.683198	0.494482	NA
Cp4.1LG00g08340.1	32.1723	0.758764	0.352253	2.15403	0.0312379	0.149549
Cp4.1LG00g08400.1	5.11018	-0.330695	1.5226	-0.217191	0.82806	0.934933
Cp4.1LG00g08420.1	11.7054	-1.24525	0.889785	-1.39949	0.161665	0.419184
Cp4.1LG00g08440.1	2.09303	0.523159	1.23143	0.42484	0.670953	0.860939
Cp4.1LG00g08450.1	6.58266	1.21665	0.759662	1.60157	0.109251	0.33249
Cp4.1LG00g08490.1	18.7513	5.63653	0.910185	6.19274	5.91281e-10	4.06699e-08
Cp4.1LG00g08500.1	18.4807	2.04007	1.39895	1.45829	0.14476	0.392629
Cp4.1LG00g08520.1	17.2013	-0.814362	0.44275	-1.83933	0.0658674	0.24286
Cp4.1LG00g08570.1	0.610837	-0.552653	2.06974	-0.267015	0.789457	NA
Cp4.1LG00g08580.1	3.18342	0.283129	1.0529	0.268904	0.788004	0.917583
Cp4.1LG00g08600.1	0.76159	2.11044	2.09704	1.00639	0.314227	NA
Cp4.1LG00g08630.1	33.7876	-1.0714	0.397492	-2.6954	0.00703045	0.0509625
Cp4.1LG00g08640.1	10.9606	-0.0852553	0.596896	-0.142831	0.886423	0.958143
Cp4.1LG00g08650.1	1.54835	-2.39602	1.74714	-1.3714	0.170251	NA
Cp4.1LG00g08670.1	43.293	-0.611522	0.422785	-1.44641	0.148061	0.397857
Cp4.1LG00g08680.1	1.56768	-1.17802	1.3505	-0.872286	0.383052	NA
Cp4.1LG00g08690.1	2.86968	-0.113746	1.37515	-0.0827156	0.934078	0.976512
Cp4.1LG00g08710.1	2.76752	1.5553	1.53431	1.01368	0.310735	0.600287
Cp4.1LG00g08740.1	0.381114	-2.049	3.48127	-0.588579	0.556144	NA
Cp4.1LG00g08750.1	0.968376	0.0910713	1.9737	0.0461424	0.963197	NA
Cp4.1LG00g08760.1	8.36111	-0.110451	0.789002	-0.139988	0.88867	0.958864
Cp4.1LG00g08770.1	31.5759	-0.364748	0.414132	-0.880752	0.378452	0.662576
Cp4.1LG00g08780.1	9.52891	-0.419283	0.64502	-0.650031	0.515672	0.769957
Cp4.1LG00g08790.1	8.53639	0.759007	0.67564	1.12339	0.261272	0.547811
Cp4.1LG00g08830.1	3.04313	5.07509	1.50452	3.37322	0.000742946	0.00876432
Cp4.1LG00g08840.1	15.355	-0.698695	0.536998	-1.30111	0.193219	0.463696
Cp4.1LG00g08850.1	1.5012	1.56294	1.45887	1.07133	0.28402	NA
Cp4.1LG00g08860.1	18.8339	-0.579673	0.504827	-1.14826	0.250861	0.536588
Cp4.1LG00g08870.1	44.5518	-0.686933	0.360428	-1.90588	0.0566657	0.22177
Cp4.1LG00g08880.1	0.834572	-1.2478	2.48297	-0.502544	0.615285	NA
Cp4.1LG00g08890.1	62.0163	1.65118	0.243546	6.77976	1.20378e-11	1.1435e-09
Cp4.1LG00g08910.1	0.381312	2.07824	3.43832	0.604435	0.545554	NA
Cp4.1LG00g08920.1	303.914	1.08482	0.185844	5.83723	5.30753e-09	3.07994e-07
Cp4.1LG00g08930.1	1.67111	4.20615	1.66997	2.5187	0.011779	NA
Cp4.1LG00g08940.1	1.38815	-1.35014	1.88424	-0.716544	0.473656	NA
Cp4.1LG00g08950.1	36.1295	-0.00401353	0.342118	-0.0117314	0.99064	0.997077
Cp4.1LG00g08960.1	69.3526	-1.75123	0.30562	-5.73007	1.00387e-08	5.25846e-07
Cp4.1LG00g08970.1	23.3687	-1.60671	0.729706	-2.20186	0.0276752	0.138147
Cp4.1LG00g08980.1	4.76852	5.73091	1.27261	4.50326	6.69181e-06	0.000169892
Cp4.1LG00g08990.1	3.4319	1.10515	1.26018	0.87698	0.380497	0.66397
Cp4.1LG00g09000.1	2.96192	5.04062	3.3963	1.48415	0.137769	0.381187
Cp4.1LG00g09040.1	14.2995	3.96341	0.730001	5.42932	5.65687e-08	2.47032e-06
Cp4.1LG00g09050.1	0.716283	1.99313	2.48033	0.803574	0.421643	NA
Cp4.1LG00g09060.1	17.3718	-0.568898	0.505196	-1.12609	0.260126	0.54652
Cp4.1LG00g09100.1	0.354054	0.734974	3.53045	0.208181	0.835087	NA
Cp4.1LG00g09110.1	2.06667	-0.816251	1.18991	-0.68598	0.492726	0.751533
Cp4.1LG00g09120.1	13.4848	-0.7421	0.636651	-1.16563	0.243763	0.528391
Cp4.1LG00g09140.1	16.4747	0.216562	0.514101	0.421243	0.673577	0.862258
Cp4.1LG00g09150.1	54.1991	-0.495254	0.371606	-1.33274	0.182617	0.449269
Cp4.1LG00g09160.1	47.7517	-0.280935	0.392931	-0.714974	0.474625	0.738
Cp4.1LG00g09170.1	7.72162	0.385755	0.646451	0.596727	0.55069	0.791486
Cp4.1LG00g09180.1	0.740969	-1.01124	2.17555	-0.464821	0.64206	NA
Cp4.1LG00g09200.1	68.3789	-1.04498	0.249432	-4.18943	2.79658e-05	0.000564799
Cp4.1LG00g09210.1	0.385006	-2.06173	3.43231	-0.600682	0.548052	NA
Cp4.1LG00g09220.1	10.7089	0.0399642	0.611775	0.0653249	0.947915	0.981258
Cp4.1LG00g09230.1	33.9664	0.294053	0.452401	0.649983	0.515703	0.769957
Cp4.1LG00g09240.1	39.6097	-0.361627	0.318939	-1.13384	0.256861	0.542737
Cp4.1LG00g09250.1	7.83828	0.947377	0.877614	1.07949	0.280368	0.570635
Cp4.1LG00g09260.1	0.965962	2.52399	1.81451	1.391	0.164226	NA
Cp4.1LG00g09280.1	58.2125	-1.87495	0.58388	-3.21118	0.00132189	0.0138621
Cp4.1LG00g09290.1	0.770697	2.10885	2.45378	0.85943	0.390103	NA
Cp4.1LG00g09300.1	127.611	-5.65804	0.382328	-14.7989	1.48833e-49	2.91293e-46
Cp4.1LG00g09330.1	1.5476	-0.956194	1.92313	-0.497207	0.619043	NA
Cp4.1LG00g09360.1	3.45074	-0.649768	1.00709	-0.645192	0.518802	0.771787
Cp4.1LG00g09370.1	512.796	-0.749793	0.312588	-2.39866	0.016455	0.0957201
Cp4.1LG00g09410.1	14.1024	5.82241	1.11549	5.21959	1.79316e-07	6.98101e-06
Cp4.1LG00g09440.1	384.401	-0.403843	0.328361	-1.22987	0.218744	0.498768
Cp4.1LG00g09450.1	6.06386	-0.531981	1.08396	-0.490775	0.623586	0.835038
Cp4.1LG00g09460.1	1.64602	-0.406002	1.55345	-0.261355	0.793819	NA
Cp4.1LG00g09490.1	0.375103	-2.02662	2.88971	-0.701325	0.4831	NA
Cp4.1LG00g09510.1	38.1875	-0.210799	0.265689	-0.793403	0.427543	0.703391
Cp4.1LG00g09520.1	1.03187	-3.48542	2.55107	-1.36626	0.171859	NA
Cp4.1LG00g09530.1	3.45036	-0.499715	1.21414	-0.411578	0.680649	0.864698
Cp4.1LG00g09600.1	0.593317	-1.61848	3.08204	-0.525134	0.59949	NA
Cp4.1LG00g09610.1	11.5434	1.03957	0.629641	1.65105	0.0987281	0.312346
Cp4.1LG00g09630.1	4.15593	-0.218398	1.18956	-0.183596	0.85433	0.946087
Cp4.1LG00g09650.1	1.09229	-2.68728	1.89941	-1.41479	0.157129	NA
Cp4.1LG00g09670.1	0.369759	0.734983	3.52067	0.208762	0.834634	NA
Cp4.1LG00g09680.1	28.2515	0.611021	0.333134	1.83416	0.0666304	0.244626
Cp4.1LG00g09690.1	7.06848	-0.0374786	0.793635	-0.0472239	0.962335	0.986839
Cp4.1LG00g09700.1	13.7928	0.0714433	0.619903	0.115249	0.908248	0.966001
Cp4.1LG00g09710.1	180.148	0.743354	0.227374	3.26931	0.00107811	0.0117522
Cp4.1LG00g09720.1	6.11074	-0.498763	0.6997	-0.712824	0.475955	0.738915
Cp4.1LG00g09730.1	5.31129	-0.594609	0.954717	-0.622812	0.533408	0.781991
Cp4.1LG00g09750.1	1.29337	0.273917	2.18534	0.125343	0.900252	NA
Cp4.1LG00g09760.1	9.17465	-2.1994	0.660591	-3.32945	0.000870189	0.00988342
Cp4.1LG00g09770.1	8.14395	-0.631786	0.696464	-0.907134	0.364336	0.649783
Cp4.1LG00g09780.1	12.8388	-0.25536	0.713069	-0.358114	0.720258	0.885924
Cp4.1LG00g09790.1	30.3614	3.59979	1.77699	2.02578	0.0427871	0.184898
Cp4.1LG00g09800.1	30.2987	-1.25925	0.374497	-3.36252	0.000772354	0.00902225
Cp4.1LG00g09830.1	0.359398	-1.97558	2.91995	-0.676579	0.498673	NA
Cp4.1LG00g09840.1	4.78653	-0.292315	0.870155	-0.335935	0.73692	0.893849
Cp4.1LG00g09850.1	5.83081	-0.121531	1.01162	-0.120135	0.904376	0.964675
Cp4.1LG00g09860.1	3.33966	0.483866	1.10909	0.436271	0.66264	0.856609
Cp4.1LG00g09880.1	0.349453	1.96805	3.4906	0.563815	0.57288	NA
Cp4.1LG00g09900.1	3.17158	1.18542	1.06669	1.11131	0.266435	0.553996
Cp4.1LG00g09920.1	3.1618	5.13046	1.47221	3.48488	0.000492365	0.00629835
Cp4.1LG00g09930.1	0.818774	-1.24193	2.39613	-0.518309	0.604243	NA
Cp4.1LG00g09950.1	19.1059	0.217253	0.46519	0.467021	0.640485	0.845173
Cp4.1LG00g09960.1	7.87588	-1.66638	0.624077	-2.67015	0.00758182	0.0537645
Cp4.1LG00g09970.1	4.7181	-4.15554	1.24754	-3.33099	0.000865369	0.00985221
Cp4.1LG00g10000.1	0.524245	2.53492	3.45613	0.733457	0.46328	NA
Cp4.1LG00g10030.1	19.5082	4.04064	0.769127	5.25354	1.492e-07	5.94298e-06
Cp4.1LG00g10040.1	1.3041	-2.09967	1.76801	-1.18759	0.234996	NA
Cp4.1LG00g10050.1	410.433	0.173703	0.267007	0.650555	0.515334	0.769711
Cp4.1LG00g10060.1	1.13469	-1.82398	1.80262	-1.01185	0.311611	NA
Cp4.1LG00g10070.1	5.42759	0.0142846	1.1251	0.0126963	0.98987	0.996811
Cp4.1LG00g10080.1	155.147	-0.22363	0.237139	-0.943036	0.345662	0.634076
Cp4.1LG00g10090.1	0.603378	0.554651	2.29375	0.24181	0.808927	NA
Cp4.1LG00g10120.1	78.2584	-0.0878862	0.292571	-0.300393	0.763877	0.905341
Cp4.1LG00g10130.1	5.03065	0.0461157	0.838686	0.0549857	0.95615	0.98382
Cp4.1LG00g10140.1	1.12176	-0.358919	1.59811	-0.224589	0.822299	NA
Cp4.1LG00g10160.1	3.16039	-1.99363	1.13334	-1.75908	0.0785642	0.270981
Cp4.1LG00g10170.1	25.6713	-0.213398	0.650103	-0.328253	0.742721	0.896206
Cp4.1LG00g10180.1	17.809	3.24268	0.627002	5.17172	2.31944e-07	8.74524e-06
Cp4.1LG00g10190.1	1.73104	-1.36202	1.41111	-0.965213	0.334438	NA
Cp4.1LG00g10210.1	2.1574	-1.31672	1.42858	-0.921693	0.356689	0.643523
Cp4.1LG00g10220.1	5.12932	0.552972	0.805396	0.686584	0.492345	0.75114
Cp4.1LG00g10240.1	0.503656	2.4816	3.12362	0.794462	0.426927	NA
Cp4.1LG00g10250.1	18.1357	0.251453	0.443178	0.567386	0.570452	0.805196
Cp4.1LG00g10270.1	342.606	-5.85575	0.320703	-18.2591	1.75201e-74	1.2573e-70
Cp4.1LG00g10290.1	4.46819	0.450371	0.92887	0.484859	0.627776	0.837279
Cp4.1LG00g10300.1	6.3838	4.65242	1.3262	3.50809	0.000451341	0.00588548
Cp4.1LG00g10330.1	2.2908	4.66595	1.88666	2.47312	0.0133938	0.0822463
Cp4.1LG00g10340.1	3.61397	3.79388	1.29305	2.93407	0.00334551	0.0289841
Cp4.1LG00g10370.1	4.54829	-4.13934	1.66687	-2.4833	0.0130172	0.0803924
Cp4.1LG00g10390.1	3.61934	-5.30137	3.39378	-1.56208	0.118269	0.349609
Cp4.1LG00g10400.1	4.4056	-0.863894	1.32555	-0.651725	0.514579	0.769324
Cp4.1LG00g10420.1	14.7409	-1.74752	0.818236	-2.13571	0.0327028	0.153849
Cp4.1LG00g10460.1	126.947	-1.04565	0.211076	-4.95393	7.27305e-07	2.43139e-05
Cp4.1LG00g10470.1	1.61033	-0.69394	1.4641	-0.47397	0.635522	NA
Cp4.1LG00g10480.1	28.2759	0.120788	0.330409	0.365572	0.714685	0.883662
Cp4.1LG00g10490.1	18.0642	-0.195782	0.455857	-0.429481	0.667573	0.858806
Cp4.1LG00g10500.1	312.207	8.31388	0.53663	15.4927	3.88342e-54	9.28958e-51
Cp4.1LG00g10550.1	20.8913	0.219544	0.577999	0.379835	0.704068	0.877666
Cp4.1LG00g10580.1	7.89703	-0.881292	0.74568	-1.18186	0.23726	0.521275
Cp4.1LG00g10590.1	0.741992	-0.92145	1.96787	-0.468249	0.639607	NA
Cp4.1LG00g10600.1	10.0576	3.62902	0.835864	4.34164	1.41425e-05	0.000315972
Cp4.1LG00g10610.1	0.655176	1.81145	3.01172	0.601468	0.547528	NA
Cp4.1LG00g10650.1	3.31716	0.385418	0.932816	0.413177	0.679477	0.864107
Cp4.1LG00g10670.1	31.2664	-0.258331	0.325687	-0.793188	0.427668	0.70349
Cp4.1LG00g10690.1	2.74308	0.57496	1.29209	0.444983	0.656332	0.853407
Cp4.1LG00g10710.1	24.7841	0.891126	0.395666	2.25222	0.0243084	0.126532
Cp4.1LG00g10720.1	9.53565	1.69327	0.750098	2.25739	0.0239834	0.125264
Cp4.1LG00g10740.1	1.05495	-1.73119	2.282	-0.758627	0.448076	NA
Cp4.1LG00g10750.1	211.792	0.00643338	0.356882	0.0180266	0.985618	0.995485
Cp4.1LG00g10760.1	5.05671	1.29007	0.79281	1.62721	0.103693	0.322049
Cp4.1LG00g10790.1	2.1361	-1.64117	1.35135	-1.21447	0.22457	0.5054
Cp4.1LG00g10860.1	3.20983	-2.90132	1.5933	-1.82095	0.068615	0.249487
Cp4.1LG00g10870.1	3.08014	-1.9832	1.17826	-1.68316	0.0923444	0.299726
Cp4.1LG00g10880.1	13.3898	-0.588033	0.662871	-0.887101	0.375025	0.659357
Cp4.1LG00g10890.1	4.38989	0.552027	0.861949	0.640441	0.521886	0.773914
Cp4.1LG00g10900.1	2.92654	-0.655605	1.12268	-0.583963	0.559245	0.79772
Cp4.1LG00g10930.1	0.395758	0.804293	3.45317	0.232915	0.815828	NA
Cp4.1LG00g10990.1	0.999867	-0.715679	1.64467	-0.435151	0.663453	NA
Cp4.1LG00g11010.1	0.497188	0.0926986	2.77692	0.0333818	0.97337	NA
Cp4.1LG00g11030.1	2.67727	-3.28967	1.50978	-2.17891	0.0293383	0.143519
Cp4.1LG00g11040.1	2.95994	0.214978	1.26805	0.169534	0.865377	0.950478
Cp4.1LG00g11050.1	11.144	0.184294	0.581665	0.316839	0.751366	0.900792
Cp4.1LG00g11070.1	1.13409	3.65107	1.78617	2.04408	0.0409461	NA
Cp4.1LG00g11080.1	3.41133	1.84511	0.993298	1.85756	0.0632314	0.237203
Cp4.1LG00g11090.1	4.60749	0.248949	0.752367	0.330888	0.740729	0.895757
Cp4.1LG00g11100.1	15.5179	0.583561	0.489821	1.19137	0.233507	0.516773
Cp4.1LG00g11110.1	1.99084	-0.0188046	1.32704	-0.0141703	0.988694	0.996442
Cp4.1LG00g11120.1	2.05317	2.84795	1.74504	1.63203	0.102673	0.320084
Cp4.1LG00g11130.1	0.818034	-3.16295	2.77636	-1.13924	0.254602	NA
Cp4.1LG00g11140.1	0.714269	-1.956	2.43645	-0.802805	0.422087	NA
Cp4.1LG00g11150.1	15.2628	-0.252479	0.445216	-0.567093	0.570651	0.805293
Cp4.1LG00g11160.1	19.0831	-0.325526	0.593531	-0.548457	0.583378	0.812705
Cp4.1LG00g11200.1	11.6113	0.331205	0.477605	0.693471	0.488014	0.748003
Cp4.1LG00g11220.1	15.4653	1.26968	0.620676	2.04564	0.040792	0.17919
Cp4.1LG00g11240.1	3.35125	1.86308	1.12929	1.64977	0.0989897	0.312852
Cp4.1LG00g11270.1	367.491	-0.591985	0.219356	-2.69874	0.0069602	0.0506579
Cp4.1LG00g11280.1	6.5396	2.27717	0.785213	2.90006	0.00373089	0.0314423
Cp4.1LG00g11300.1	0.885193	3.29378	2.19296	1.50197	0.133104	NA
Cp4.1LG00g11320.1	21.6478	-0.830043	0.44216	-1.87724	0.0604846	0.231004
Cp4.1LG00g11340.1	0.900215	1.35261	2.4078	0.561764	0.574277	NA
Cp4.1LG00g11350.1	1.95362	0.623013	1.76603	0.352775	0.724257	0.88821
Cp4.1LG00g11360.1	0.595651	-2.70503	2.47618	-1.09242	0.274649	NA
Cp4.1LG00g11380.1	2.68033	0.352304	1.40073	0.251514	0.801417	0.923047
Cp4.1LG00g11390.1	1.84829	0.670232	1.54433	0.433995	0.664292	NA
Cp4.1LG00g11440.1	10.698	3.74819	0.893685	4.19408	2.73982e-05	0.000554375
Cp4.1LG00g11460.1	21.8019	-0.541424	0.423248	-1.27921	0.200822	0.473808
Cp4.1LG00g11470.1	0.872179	0.407537	2.06006	0.197828	0.84318	NA
Cp4.1LG00g11480.1	2.65085	-0.963551	1.14572	-0.841004	0.400346	0.680272
Cp4.1LG00g11510.1	0.358242	1.99951	3.48833	0.573201	0.566508	NA
Cp4.1LG00g11520.1	47.4896	0.653861	0.411187	1.59018	0.111795	0.337327
Cp4.1LG00g11540.1	2.91958	-1.24826	0.969126	-1.28803	0.197736	0.469614
Cp4.1LG00g11560.1	2.68077	-0.443347	1.66918	-0.265608	0.790541	0.918388
Cp4.1LG00g11570.1	19.624	-0.891551	0.481708	-1.85081	0.0641966	0.23924
Cp4.1LG00g11580.1	3.4614	-1.57902	1.19655	-1.31965	0.186953	0.455083
Cp4.1LG00g11600.1	51.8319	-0.967476	0.425289	-2.27487	0.0229139	0.121576
Cp4.1LG00g11610.1	155.031	-0.106344	0.193872	-0.548524	0.583332	0.812705
Cp4.1LG00g11640.1	0.888366	-0.393414	1.8576	-0.211786	0.832274	NA
Cp4.1LG00g11700.1	9.04314	-0.0547609	0.551946	-0.0992143	0.920968	0.971271
Cp4.1LG00g11720.1	0.464721	-2.34961	3.19526	-0.735344	0.46213	NA
Cp4.1LG00g11750.1	2.65753	-0.484645	1.12322	-0.431477	0.666121	0.85836
Cp4.1LG00g11760.1	31.2932	-0.370688	0.461406	-0.803389	0.42175	0.698157
Cp4.1LG00g11770.1	1.51369	-2.33826	1.66977	-1.40035	0.16141	NA
Cp4.1LG00g11820.1	1.29237	-2.9653	2.18806	-1.35522	0.175347	NA
Cp4.1LG00g11830.1	52.7511	-1.83045	0.38989	-4.69478	2.66894e-06	7.63077e-05
Cp4.1LG00g11850.1	3.05954	0.847969	0.916771	0.924952	0.354991	0.641966
Cp4.1LG00g11860.1	7.76781	0.105733	0.634272	0.1667	0.867606	0.951114
Cp4.1LG00g11870.1	1.13601	-0.273321	1.73344	-0.157675	0.874713	NA
Cp4.1LG00g11880.1	0.377087	-2.03483	3.45263	-0.589357	0.555622	NA
Cp4.1LG00g11910.1	12.6134	0.365839	0.596556	0.613251	0.539711	0.785444
Cp4.1LG00g11930.1	50.1851	-0.327715	0.312801	-1.04768	0.294787	0.584929
Cp4.1LG00g11940.1	0.489679	-1.29678	2.37446	-0.546138	0.584971	NA
Cp4.1LG00g11950.1	8.04072	-0.29957	0.599809	-0.499442	0.617468	0.831986
Cp4.1LG00g11960.1	9.2599	-1.73006	0.725827	-2.38358	0.0171454	0.0986431
Cp4.1LG00g11970.1	69.354	0.3577	0.326198	1.09657	0.272828	0.560838
Cp4.1LG00g11980.1	92.0056	-0.388822	0.216224	-1.79823	0.0721401	0.257382
Cp4.1LG00g12000.1	1.48628	-0.49508	1.48197	-0.33407	0.738327	NA
Cp4.1LG00g12040.1	40.7757	-3.29738	0.382524	-8.62005	6.69235e-18	1.39883e-15
Cp4.1LG00g12060.1	1.9666	-3.61053	1.50356	-2.40132	0.016336	0.0952852
Cp4.1LG00g12070.1	54.9846	-2.46843	0.40303	-6.12467	9.08722e-10	6.07574e-08
Cp4.1LG00g12080.1	0.835899	3.21802	3.33961	0.963592	0.33525	NA
Cp4.1LG00g12090.1	17.5702	-0.329151	0.525562	-0.626285	0.531128	0.780926
Cp4.1LG00g12100.1	93.3722	-1.44411	0.328943	-4.39014	1.13277e-05	0.000264505
Cp4.1LG00g12150.1	218.494	-1.08779	0.192851	-5.64055	1.69511e-08	8.37021e-07
Cp4.1LG00g12160.1	0.503656	2.4816	3.12362	0.794462	0.426927	NA
Cp4.1LG00g12170.1	8.5879	-1.48758	0.741532	-2.00609	0.0448464	0.190772
Cp4.1LG00g12180.1	2.05653	-2.15435	1.40681	-1.53137	0.125678	0.362203
Cp4.1LG00g12210.1	0.353683	-0.680347	3.53078	-0.19269	0.847201	NA
Cp4.1LG00g12230.1	8.07604	-3.2918	0.842729	-3.90612	9.37907e-05	0.00156169
Cp4.1LG00g12240.1	147.047	4.08553	0.279431	14.6209	2.06642e-48	3.70733e-45
Cp4.1LG00g12250.1	1.49426	-3.16786	1.75871	-1.80124	0.0716645	NA
Cp4.1LG00g12260.1	27.7982	-1.50731	0.383899	-3.92632	8.62538e-05	0.00146102
Cp4.1LG00g12290.1	6.18247	-6.07105	1.40428	-4.32326	1.53739e-05	0.000339124
Cp4.1LG00g12300.1	1.00498	-1.59452	1.87502	-0.850402	0.395102	NA
Cp4.1LG00g12320.1	2.21672	-1.34173	1.14379	-1.17306	0.240772	0.525505
Cp4.1LG00g12330.1	6.17932	-1.08871	0.706019	-1.54204	0.123063	0.358377
Cp4.1LG00g12370.1	74.0124	0.890953	0.252379	3.53021	0.000415224	0.00547862
Cp4.1LG00g12380.1	1.36494	-0.177736	1.64257	-0.108206	0.913832	NA
Cp4.1LG00g12410.1	4.38678	-0.211519	0.939664	-0.2251	0.821901	0.931394
Cp4.1LG00g12420.1	3.92272	0.682137	1.0782	0.63266	0.526956	0.777922
Cp4.1LG00g12440.1	2.82127	0.836469	1.13877	0.734536	0.462622	0.729498
Cp4.1LG00g12450.1	0.508151	-2.46542	3.45699	-0.71317	0.475741	NA
Cp4.1LG00g12480.1	1.96728	4.4516	1.70215	2.61528	0.00891531	0.0607206
Cp4.1LG00g12490.1	2.92192	1.19214	1.48824	0.80104	0.423108	0.699409
Cp4.1LG00g12500.1	6.28452	-1.37687	0.932338	-1.4768	0.13973	0.384342
Cp4.1LG00g12520.1	3.55162	0.843362	1.24671	0.676467	0.498744	0.756745
Cp4.1LG00g12560.1	1.46032	-1.51148	1.60071	-0.944253	0.34504	NA
Cp4.1LG00g12580.1	55.5807	-0.0506325	0.231005	-0.219183	0.826507	0.933817
Cp4.1LG00g12590.1	26.3362	-0.845089	0.424465	-1.99095	0.0464862	0.195082
Cp4.1LG00g12600.1	8.75949	-1.31538	0.849838	-1.5478	0.12167	0.355709
Cp4.1LG00g12610.1	0.716485	2.99597	3.43639	0.871838	0.383297	NA
Cp4.1LG00g12650.1	266.062	-0.204245	0.199662	-1.02295	0.306331	0.595485
Cp4.1LG00g12680.1	9.51226	0.819545	0.546427	1.49983	0.13366	0.375073
Cp4.1LG00g12700.1	18.6765	0.564426	0.41451	1.36167	0.173302	0.437246
Cp4.1LG00g12710.1	2.0801	-1.32711	1.79092	-0.741019	0.458682	0.726359
Cp4.1LG00g12730.1	0.529655	2.54844	3.45546	0.737511	0.460811	NA
Cp4.1LG00g12740.1	2.36386	-0.726184	1.17504	-0.618006	0.536571	0.783687
Cp4.1LG00g12760.1	2.6079	-1.09215	1.4681	-0.743918	0.456926	0.725248
Cp4.1LG00g12770.1	30.1979	0.620539	0.357477	1.73589	0.082584	0.279201
Cp4.1LG00g12790.1	71.3329	-0.535087	0.290426	-1.84242	0.0654134	0.241807
Cp4.1LG00g12800.1	94.9355	0.986526	0.489385	2.01585	0.0438157	0.187835
Cp4.1LG00g12810.1	1.02031	3.49884	2.55815	1.36772	0.171399	NA
Cp4.1LG00g12820.1	5.17651	1.03426	0.791812	1.30619	0.191487	0.461286
Cp4.1LG00g12830.1	2.59565	-4.0309	1.37332	-2.93516	0.0033338	0.0289059
Cp4.1LG00g12840.1	1.17745	-1.82111	2.31131	-0.78791	0.430749	NA
Cp4.1LG00g12850.1	38.3564	-0.868726	0.504412	-1.72226	0.0850232	0.283969
Cp4.1LG00g12860.1	0.728491	-2.99109	2.34843	-1.27366	0.202785	NA
Cp4.1LG00g12890.1	4.27653	2.57009	0.951147	2.70209	0.00689042	0.050269
Cp4.1LG00g12900.1	24.36	3.73709	0.499346	7.48397	7.21099e-14	9.64257e-12
Cp4.1LG00g12910.1	1.42009	3.13169	2.10482	1.48786	0.136787	NA
Cp4.1LG00g12930.1	4.00914	-4.67603	1.41056	-3.31502	0.000916376	0.0103183
Cp4.1LG00g12980.1	4.14008	-0.880651	1.15968	-0.75939	0.447619	0.718627
Cp4.1LG00g13000.1	1.40987	-3.94892	2.00658	-1.96799	0.0490692	NA
Cp4.1LG00g13010.1	84.0798	0.112373	0.827346	0.135824	0.891961	0.959819
Cp4.1LG00g13020.1	302.649	-0.813298	0.145596	-5.58599	2.32378e-08	1.10195e-06
Cp4.1LG00g13030.1	5.35845	-1.94252	0.964715	-2.01357	0.0440545	0.188521
Cp4.1LG00g13050.1	1.11667	-0.91096	1.60544	-0.56742	0.570429	NA
Cp4.1LG00g13070.1	2.71213	-3.32399	1.3763	-2.41516	0.0157282	0.0927454
Cp4.1LG00g13080.1	5.93984	0.545052	0.952106	0.57247	0.567004	0.802997
Cp4.1LG00g13090.1	1.16039	-1.80561	1.85054	-0.975715	0.329206	NA
Cp4.1LG00g13110.1	3.68198	0.420518	0.965075	0.435736	0.663028	0.856752
Cp4.1LG00g13120.1	2204.22	0.308674	0.224154	1.37707	0.168492	0.42893
Cp4.1LG00g13130.1	32.6957	-1.33106	0.776495	-1.71419	0.0864945	0.287057
Cp4.1LG00g13150.1	4.71009	3.56892	1.10573	3.22767	0.00124803	0.0132099
Cp4.1LG00g13160.1	18.0303	-0.449083	0.400463	-1.12141	0.262113	0.548827
Cp4.1LG00g13170.1	8.42338	0.361874	0.899974	0.402093	0.687615	0.868716
Cp4.1LG00g13180.1	1.1096	-0.161008	2.26207	-0.0711774	0.943257	NA
Cp4.1LG00g13200.1	5.57955	-0.543764	0.777372	-0.69949	0.484246	0.745678
Cp4.1LG00g13210.1	25.2277	-1.82626	0.618261	-2.95387	0.00313816	0.0274554
Cp4.1LG00g13250.1	0.591211	2.72276	2.9651	0.918268	0.358479	NA
Cp4.1LG00g13270.1	6.44832	0.487585	0.835627	0.583497	0.559559	0.797757
Cp4.1LG00g13280.1	1.55891	0.288504	1.57403	0.18329	0.85457	NA
Cp4.1LG00g13290.1	1.26376	2.05095	1.7157	1.1954	0.23193	NA
Cp4.1LG00g13300.1	7.96642	0.0147561	0.593618	0.024858	0.980168	0.994488
Cp4.1LG00g13310.1	1.32817	-3.8595	1.72829	-2.23313	0.0255403	NA
Cp4.1LG00g13320.1	0.482351	1.27368	2.72516	0.467378	0.640229	NA
Cp4.1LG00g13330.1	39.314	-0.45238	0.347963	-1.30008	0.193572	0.464285
Cp4.1LG00g13340.1	7.26544	-0.933396	0.613163	-1.52226	0.127943	0.365608
Cp4.1LG00g13360.1	21.7315	0.492491	0.470293	1.0472	0.295007	0.585149
Cp4.1LG00g13370.1	0.722273	3.01082	2.34691	1.28289	0.199532	NA
Cp4.1LG00g13380.1	40.2385	0.186367	0.299721	0.621802	0.534072	0.7822
Cp4.1LG00g13390.1	1.41289	-0.944381	1.64693	-0.573419	0.566361	NA
Cp4.1LG00g13430.1	2.0371	0.739433	1.42442	0.51911	0.603684	0.82443
Cp4.1LG00g13440.1	4.08583	0.781428	0.998016	0.782982	0.433638	0.708108
Cp4.1LG00g13460.1	3.5062	-1.59784	1.1846	-1.34884	0.177387	0.442421
Cp4.1LG00g13470.1	7.6067	-1.49188	0.686716	-2.17249	0.0298188	0.144783
Cp4.1LG00g13480.1	17.6648	-0.683444	0.561125	-1.21799	0.223228	0.503497
Cp4.1LG00g13490.1	0.373194	-2.02038	2.89325	-0.698309	0.484984	NA
Cp4.1LG00g13500.1	0.478517	-2.38832	2.66601	-0.895842	0.370337	NA
Cp4.1LG00g13510.1	4.78556	-0.00187077	1.03085	-0.00181478	0.998552	0.999823
Cp4.1LG00g13520.1	1.06151	-0.34117	2.31676	-0.147262	0.882925	NA
Cp4.1LG00g13530.1	0.362865	-0.666526	3.53146	-0.188739	0.850297	NA
Cp4.1LG00g13540.1	31.9768	-3.77237	1.51731	-2.48623	0.0129105	0.0799859
Cp4.1LG00g13560.1	0.976631	-0.662819	1.67379	-0.395998	0.692106	NA
Cp4.1LG00g13580.1	8.33134	0.416284	0.81883	0.508389	0.611181	0.829432
Cp4.1LG00g13600.1	0.52682	1.39855	2.67481	0.52286	0.601072	NA
Cp4.1LG00g13610.1	8.63823	-1.28393	0.649405	-1.97708	0.0480324	0.199246
Cp4.1LG00g13620.1	0.63021	2.8048	2.91968	0.960653	0.336727	NA
Cp4.1LG00g13640.1	0.348845	-0.674589	3.00708	-0.224333	0.822498	NA
Cp4.1LG00g13660.1	23.5582	-0.645771	0.624606	-1.03389	0.30119	0.591041
Cp4.1LG00g13680.1	0.707059	-2.9516	2.87759	-1.02572	0.305023	NA
Cp4.1LG00g13690.1	23.8965	0.117696	0.471486	0.249628	0.802875	0.923184
Cp4.1LG00g13700.1	0.478517	-2.38832	2.66601	-0.895842	0.370337	NA
Cp4.1LG00g13720.1	4.75998	-1.50826	1.00323	-1.50341	0.132733	0.373592
Cp4.1LG00g13730.1	25.7852	-0.832043	0.435217	-1.91179	0.0559033	0.220048
Cp4.1LG00g13770.1	0.477656	2.41284	3.46248	0.696852	0.485895	NA
Cp4.1LG00g13790.1	9.83546	1.41738	0.815958	1.73708	0.0823738	0.278709
Cp4.1LG00g13800.1	24.2075	-3.49661	1.34361	-2.60241	0.00925717	0.0625738
Cp4.1LG00g13880.1	9.1322	-0.0119635	0.604279	-0.019798	0.984205	0.995347
Cp4.1LG00g13890.1	0.786107	1.04174	2.91584	0.357271	0.720889	NA
Cp4.1LG00g13940.1	352.796	0.91058	0.934013	0.974912	0.329604	0.619196
Cp4.1LG00g13970.1	10.609	0.907682	0.654701	1.38641	0.165623	0.424487
Cp4.1LG00g13980.1	21.8493	-0.847339	0.496754	-1.70575	0.0880542	0.290487
Cp4.1LG00g14000.1	0.713555	2.99255	2.86739	1.04365	0.296648	NA
Cp4.1LG00g14010.1	6.10264	-1.30758	1.07204	-1.21971	0.222575	0.502921
Cp4.1LG00g14030.1	49.1738	-0.295327	0.313253	-0.942775	0.345796	0.634076
Cp4.1LG00g14050.1	3.59406	0.429088	1.13429	0.378286	0.705218	0.878371
Cp4.1LG00g14060.1	2.28475	3.85527	1.44082	2.67575	0.0074563	0.0531369
Cp4.1LG00g14070.1	1.99242	-0.837486	1.76971	-0.473233	0.636047	0.842559
Cp4.1LG00g14090.1	1.01342	2.56886	2.25336	1.14001	0.254281	NA
Cp4.1LG00g14100.1	1.41201	3.11802	1.89897	1.64195	0.1006	NA
Cp4.1LG00g14140.1	0.754697	1.11689	2.93876	0.380056	0.703904	NA
Cp4.1LG00g14150.1	64.7164	0.264097	0.252569	1.04564	0.295727	0.585876
Cp4.1LG00g14160.1	2.54184	-0.153859	1.13495	-0.135565	0.892165	0.959843
Cp4.1LG00g14170.1	2.47392	-0.67344	1.37539	-0.489637	0.624391	0.835409
Cp4.1LG00g14180.1	1.7933	-0.955283	1.67597	-0.569986	0.568687	NA
Cp4.1LG00g14200.1	0.345677	-1.92491	3.48992	-0.551563	0.581248	NA
Cp4.1LG00g14220.1	16.8347	-0.573715	0.553779	-1.036	0.300202	0.590071
Cp4.1LG00g14250.1	0.36468	0.741378	2.96727	0.249852	0.802702	NA
Cp4.1LG00g14260.1	14.1682	-0.263814	0.548994	-0.480542	0.630842	0.838947
Cp4.1LG00g14270.1	10.7177	-1.08904	0.627823	-1.73463	0.0828059	0.279504
Cp4.1LG00g14280.1	0.492312	-2.42312	3.14638	-0.770129	0.441223	NA
Cp4.1LG00g14290.1	220.012	-0.277364	0.160336	-1.72988	0.083651	0.281131
Cp4.1LG00g14300.1	1.77185	0.81806	1.4055	0.582043	0.560538	NA
Cp4.1LG00g14310.1	4.64561	1.04281	1.16954	0.891639	0.372586	0.656954
Cp4.1LG00g14330.1	0.596999	2.73485	3.00583	0.909849	0.362902	NA
Cp4.1LG00g14340.1	0.523722	-2.50516	3.45501	-0.72508	0.468403	NA
Cp4.1LG00g14350.1	1.2208	-1.16013	1.4553	-0.797173	0.42535	NA
Cp4.1LG00g14360.1	113.052	0.00742349	0.203688	0.0364454	0.970927	0.990809
Cp4.1LG00g14430.1	0.378701	0.797147	2.945	0.270678	0.786638	NA
Cp4.1LG00g14440.1	0.82418	3.20183	2.68875	1.19083	0.233722	NA
Cp4.1LG00g14490.1	290.242	-0.289767	0.361705	-0.801113	0.423066	0.699392
Cp4.1LG00g14520.1	5.27648	0.356115	0.804537	0.442634	0.658031	0.853943
Cp4.1LG00g14530.1	2.57799	2.5547	1.57543	1.62159	0.104891	0.324314
Cp4.1LG00g14540.1	1.0626	-0.907192	2.34037	-0.387628	0.698291	NA
Cp4.1LG00g14570.1	105.419	-0.042943	0.212335	-0.202242	0.839727	0.940203
Cp4.1LG00g14580.1	7.28189	-0.131144	0.947259	-0.138446	0.889888	0.959407
Cp4.1LG00g14610.1	2.94662	-2.80893	1.32487	-2.12016	0.0339929	0.158098
Cp4.1LG00g14620.1	1.31261	-3.84457	1.82255	-2.10945	0.0349059	NA
Cp4.1LG00g14630.1	65.6041	0.207494	0.292565	0.709224	0.478185	0.740842
Cp4.1LG00g14660.1	70.2972	-0.93328	0.268392	-3.4773	0.000506496	0.00643786
Cp4.1LG00g14670.1	0.64475	0.60053	2.277	0.263738	0.791982	NA
Cp4.1LG00g14680.1	11.1413	0.488452	0.583893	0.836542	0.40285	0.682876
Cp4.1LG00g14700.1	2.10611	-1.64674	1.58483	-1.03907	0.298773	0.588659
Cp4.1LG00g14710.1	11.0562	-0.147416	0.782694	-0.188344	0.850607	0.944709
Cp4.1LG00g14750.1	7.47449	0.136983	0.673203	0.203479	0.83876	0.940014
Cp4.1LG00g14770.1	1.83051	-0.860911	1.59455	-0.53991	0.589259	NA
Cp4.1LG00g14830.1	92.5578	-0.888566	0.303529	-2.92745	0.00341752	0.0295336
Cp4.1LG00g14840.1	0.869829	-2.30695	2.40093	-0.960853	0.336626	NA
Cp4.1LG00g14870.1	3.36371	-0.0623008	0.981348	-0.0634848	0.94938	0.981868
Cp4.1LG00g14880.1	5.18197	-0.62247	1.07259	-0.580342	0.561684	0.798923
Cp4.1LG00g14910.1	35.5253	-0.396627	0.286532	-1.38423	0.166287	0.425481
Cp4.1LG00g14930.1	48.9792	-0.714376	0.336438	-2.12335	0.0337245	0.157282
Cp4.1LG00g14950.1	1.06301	3.5679	2.51234	1.42015	0.155563	NA
Cp4.1LG00g14980.1	19.3837	-2.75593	0.639335	-4.31062	1.62796e-05	0.000355821
Cp4.1LG00g14990.1	2.23812	4.63552	1.59525	2.90583	0.00366285	0.0310491
Cp4.1LG00g15030.1	0.523722	-2.50516	3.45501	-0.72508	0.468403	NA
Cp4.1LG00g15080.1	36.8609	-0.836753	0.287672	-2.9087	0.00362933	0.0308715
Cp4.1LG00g15100.1	0.895766	-1.36364	2.09677	-0.65035	0.515466	NA
Cp4.1LG00g15120.1	1.39411	1.50816	1.69092	0.891919	0.372437	NA
Cp4.1LG00g15130.1	16.8357	-0.283418	0.580121	-0.488549	0.625161	0.835709
Cp4.1LG00g15140.1	20.5355	0.804442	0.892224	0.901615	0.367262	0.652159
Cp4.1LG00g15150.1	0.989442	0.753067	1.77998	0.423075	0.67224	NA
Cp4.1LG00g15190.1	0.577387	-1.61829	3.10897	-0.520525	0.602698	NA
Cp4.1LG00g15200.1	3.36752	-0.511499	0.968013	-0.528401	0.597221	0.821545
Cp4.1LG00g15210.1	388.281	-0.315589	0.144826	-2.17909	0.0293246	0.143484
Cp4.1LG00g15220.1	54.0141	0.028555	0.304923	0.0936466	0.92539	0.972411
Cp4.1LG00g15290.1	1.12827	1.05531	1.96349	0.537467	0.590945	NA
Cp4.1LG00g15300.1	1.09245	-1.78467	1.73325	-1.02967	0.303164	NA
Cp4.1LG00g15340.1	2.72512	0.865809	1.14586	0.7556	0.449889	0.72088
Cp4.1LG00g15360.1	922.908	-0.0383149	0.14065	-0.272412	0.785305	0.91631
Cp4.1LG00g15380.1	0.501376	1.36369	2.70818	0.503546	0.614581	NA
Cp4.1LG00g15440.1	3.32214	-3.60784	1.4943	-2.4144	0.0157613	0.0928892
Cp4.1LG00g15480.1	0.465938	2.3804	3.46426	0.687131	0.492	NA
Cp4.1LG00g15490.1	0.737968	-2.00542	1.90518	-1.05261	0.292519	NA
Cp4.1LG00g15510.1	0.496392	0.0951096	3.26175	0.0291591	0.976738	NA
Cp4.1LG00g15540.1	40.6719	0.140795	0.285049	0.493932	0.621354	0.834061
Cp4.1LG00g15560.1	6.42817	-1.54112	0.835377	-1.84483	0.0650629	0.240842
Cp4.1LG00g15600.1	0.495092	2.45952	3.13778	0.78384	0.433134	NA
Cp4.1LG00g15620.1	0.389161	0.80449	3.47028	0.231823	0.816675	NA
Cp4.1LG00g15630.1	0.897931	1.33423	2.36496	0.564169	0.572639	NA
Cp4.1LG00g15640.1	10.2231	-0.21585	0.633108	-0.340937	0.733151	0.892205
Cp4.1LG00g15650.1	2134.8	-0.248487	0.311545	-0.797597	0.425104	0.701362
Cp4.1LG00g15660.1	58.3826	1.26554	0.542892	2.33111	0.0197476	0.109348
Cp4.1LG00g15680.1	0.384242	2.08814	3.43085	0.608635	0.542766	NA
Cp4.1LG00g15690.1	0.774328	-0.0274137	2.47929	-0.0110571	0.991178	NA
Cp4.1LG00g15710.1	7.26179	-2.44421	0.846084	-2.88884	0.00386661	0.0323278
Cp4.1LG00g15760.1	0.79313	3.1307	2.80279	1.117	0.263996	NA
Cp4.1LG00g15780.1	85.3905	0.655003	0.487498	1.3436	0.179077	0.444979
Cp4.1LG00g15790.1	0.358748	-0.691229	2.98198	-0.231802	0.816692	NA
Cp4.1LG00g15820.1	5.6941	-1.16145	0.81013	-1.43366	0.151669	0.403669
Cp4.1LG00g15830.1	1713.4	-0.162514	0.503268	-0.322918	0.746757	0.898118
Cp4.1LG00g15860.1	0.923714	-3.33931	2.69889	-1.23729	0.215978	NA
Cp4.1LG00g15890.1	20.8826	-1.52098	0.434798	-3.49814	0.000468516	0.00605443
Cp4.1LG00g15920.1	0.347586	-1.93187	3.48942	-0.553638	0.579826	NA
Cp4.1LG00g15940.1	1.22172	0.578965	1.7592	0.329108	0.742074	NA
Cp4.1LG00g15960.1	107.159	0.137998	0.243591	0.566516	0.571043	0.805424
Cp4.1LG00g15980.1	0.729455	0.0850524	1.95629	0.0434763	0.965322	NA
Cp4.1LG00g16010.1	2.15549	-0.232484	1.69312	-0.137311	0.890785	0.959739
Cp4.1LG00g16030.1	28.0579	0.577167	0.399506	1.4447	0.148542	0.398549
Cp4.1LG00g16080.1	0.891725	1.38119	2.14104	0.645101	0.518862	NA
Cp4.1LG00g16100.1	0.594791	1.69312	3.08311	0.549159	0.582896	NA
Cp4.1LG00g16130.1	0.594575	-0.496054	2.65103	-0.187118	0.851568	NA
Cp4.1LG00g16150.1	70.8363	-0.512202	0.256298	-1.99846	0.0456671	0.193085
Cp4.1LG00g16160.1	30.0117	0.514309	0.430243	1.19539	0.231934	0.515093
Cp4.1LG00g16180.1	9.11151	1.94461	0.856713	2.26985	0.0232164	0.122627
Cp4.1LG00g16210.1	85.7551	0.185196	0.415951	0.445236	0.656149	0.853407
Cp4.1LG01g00010.1	2.19756	-0.311922	1.51873	-0.205383	0.837273	0.939123
Cp4.1LG01g00020.1	681.551	-0.0837648	0.121595	-0.688884	0.490896	0.749703
Cp4.1LG01g00030.1	10.5907	0.856491	0.557332	1.53677	0.124349	0.360361
Cp4.1LG01g00040.1	0.979507	-1.55732	1.83428	-0.849009	0.395876	NA
Cp4.1LG01g00050.1	23.8944	-0.555716	0.480628	-1.15623	0.247587	0.533083
Cp4.1LG01g00060.1	3.32072	-1.22941	0.945691	-1.30001	0.193597	0.464291
Cp4.1LG01g00070.1	29.6114	0.871889	0.357192	2.44095	0.0146485	0.0882394
Cp4.1LG01g00080.1	342.389	0.564016	0.145264	3.88268	0.000103311	0.00170174
Cp4.1LG01g00090.1	59.0377	-0.364498	0.303115	-1.20251	0.229166	0.511512
Cp4.1LG01g00100.1	29.7501	-0.992984	0.400305	-2.48057	0.0131173	0.0808252
Cp4.1LG01g00110.1	9.41264	1.05114	0.625843	1.67956	0.0930434	0.301042
Cp4.1LG01g00120.1	156.136	0.888776	0.181474	4.89754	9.70418e-07	3.15715e-05
Cp4.1LG01g00160.1	30.3455	-0.0652795	0.361879	-0.180391	0.856846	0.946876
Cp4.1LG01g00170.1	476.136	-0.552913	0.204992	-2.69724	0.00699166	0.050801
Cp4.1LG01g00180.1	146.18	0.104022	0.188292	0.55245	0.58064	0.811207
Cp4.1LG01g00190.1	10.1335	-0.211629	0.645909	-0.327645	0.74318	0.896513
Cp4.1LG01g00200.1	164.828	0.47381	0.167519	2.8284	0.00467819	0.0372887
Cp4.1LG01g00210.1	0.729731	2.05309	2.10724	0.974304	0.329906	NA
Cp4.1LG01g00220.1	2.49326	-1.24839	1.25327	-0.996107	0.319198	0.608534
Cp4.1LG01g00230.1	52.4719	0.140555	0.277035	0.507353	0.611907	0.82999
Cp4.1LG01g00240.1	1200.33	0.0985021	0.119582	0.823718	0.4101	0.688638
Cp4.1LG01g00250.1	0.506867	-0.015828	2.42307	-0.00653224	0.994788	NA
Cp4.1LG01g00260.1	63.1151	-0.331427	0.284543	-1.16477	0.244113	0.528625
Cp4.1LG01g00270.1	29.9994	0.164488	0.399754	0.411473	0.680726	0.864698
Cp4.1LG01g00280.1	684.555	0.505308	0.13816	3.65742	0.000254762	0.00365408
Cp4.1LG01g00290.1	2.36799	1.54108	1.3609	1.1324	0.257468	0.543593
Cp4.1LG01g00300.1	1916.62	-0.0148216	0.121813	-0.121675	0.903156	0.96446
Cp4.1LG01g00310.1	24.4815	0.0261373	0.373246	0.070027	0.944172	0.97967
Cp4.1LG01g00320.1	1.40408	-3.0938	2.16182	-1.43111	0.152398	NA
Cp4.1LG01g00340.1	1.60634	-0.200126	1.29554	-0.154473	0.877237	NA
Cp4.1LG01g00360.1	92.7457	0.702621	0.339154	2.07169	0.0382942	0.171543
Cp4.1LG01g00370.1	87.6453	-0.00227553	0.291437	-0.00780796	0.99377	0.997712
Cp4.1LG01g00380.1	233.782	0.33727	0.164816	2.04635	0.040722	0.178943
Cp4.1LG01g00400.1	308.259	0.0766053	0.159894	0.479101	0.631867	0.839307
Cp4.1LG01g00410.1	253.697	-0.0882106	0.162192	-0.543865	0.586534	0.814427
Cp4.1LG01g00420.1	10.8634	0.831013	0.676975	1.22754	0.21962	0.500038
Cp4.1LG01g00430.1	156.767	-0.0762027	0.354768	-0.214796	0.829927	0.935355
Cp4.1LG01g00440.1	37.6593	1.6627	0.479767	3.46565	0.000528944	0.00665943
Cp4.1LG01g00450.1	1799.16	0.00141063	0.130606	0.0108007	0.991382	0.99734
Cp4.1LG01g00460.1	49.0794	-0.0863969	0.293067	-0.294802	0.768145	0.907192
Cp4.1LG01g00470.1	174.578	-0.278742	0.178947	-1.55768	0.119309	0.351443
Cp4.1LG01g00480.1	395.929	0.0395427	0.17223	0.229592	0.818409	0.929839
Cp4.1LG01g00490.1	68.58	0.358981	0.224805	1.59686	0.110298	0.334357
Cp4.1LG01g00500.1	4383.06	-0.432217	0.157344	-2.74696	0.00601511	0.0453746
Cp4.1LG01g00510.1	30.4244	-0.340338	0.334977	-1.016	0.309628	0.599437
Cp4.1LG01g00520.1	1292.42	-0.103291	0.139502	-0.740427	0.459041	0.726526
Cp4.1LG01g00530.1	15.478	1.17019	0.430432	2.71865	0.00655486	0.0484115
Cp4.1LG01g00540.1	20.6577	0.0945868	0.482587	0.195999	0.844611	0.942233
Cp4.1LG01g00550.1	5148.61	0.0580132	0.151225	0.383621	0.701259	0.87623
Cp4.1LG01g00560.1	1442.76	0.0473428	0.100274	0.472132	0.636833	0.843093
Cp4.1LG01g00570.1	76.9523	-0.302108	0.303793	-0.994455	0.320001	0.609114
Cp4.1LG01g00580.1	1469.77	-0.936491	0.167009	-5.60741	2.05374e-08	9.8694e-07
Cp4.1LG01g00590.1	6366.96	-0.357105	0.1465	-2.43759	0.0147857	0.0888122
Cp4.1LG01g00600.1	221.969	-0.191472	0.158747	-1.20614	0.227763	0.509825
Cp4.1LG01g00610.1	691.321	0.316417	0.154392	2.04945	0.0404185	0.178056
Cp4.1LG01g00620.1	219.522	0.26865	0.251582	1.06784	0.285591	0.575323
Cp4.1LG01g00630.1	25.8455	0.111513	0.459382	0.242746	0.808202	0.925766
Cp4.1LG01g00640.1	179.44	-0.235413	0.185777	-1.26718	0.205091	0.479831
Cp4.1LG01g00650.1	68.4829	-0.197402	0.26062	-0.757432	0.448791	0.719623
Cp4.1LG01g00670.1	1.13482	-0.995672	1.78161	-0.558861	0.576257	NA
Cp4.1LG01g00680.1	1.56075	-2.39826	1.64133	-1.46117	0.14397	NA
Cp4.1LG01g00700.1	619.232	-0.231352	0.107755	-2.14701	0.0317924	0.151073
Cp4.1LG01g00710.1	127.717	-0.25945	0.195753	-1.32539	0.185041	0.452544
Cp4.1LG01g00720.1	705.525	0.201983	0.111893	1.80514	0.071052	0.255287
Cp4.1LG01g00730.1	32.7503	0.0693148	0.334357	0.207308	0.835769	0.938905
Cp4.1LG01g00740.1	95.5044	-0.174076	0.246063	-0.707446	0.47929	0.741435
Cp4.1LG01g00750.1	186.782	0.328136	0.176486	1.85928	0.0629878	0.236536
Cp4.1LG01g00760.1	98.2625	-0.265997	0.230549	-1.15375	0.248601	0.533933
Cp4.1LG01g00770.1	44.8434	-0.223067	0.336221	-0.663452	0.507041	0.763416
Cp4.1LG01g00780.1	5.36902	0.666717	0.855014	0.779774	0.435524	0.709259
Cp4.1LG01g00790.1	110.181	0.471799	0.353084	1.33622	0.181477	0.447728
Cp4.1LG01g00800.1	8.78419	-0.269099	0.54732	-0.491666	0.622956	0.834744
Cp4.1LG01g00810.1	1043.03	0.207758	0.118886	1.74754	0.0805435	0.275154
Cp4.1LG01g00820.1	6.46383	1.60315	0.785187	2.04175	0.0411768	0.18013
Cp4.1LG01g00830.1	175.629	-0.023268	0.204886	-0.113565	0.909582	0.966555
Cp4.1LG01g00840.1	2938.66	0.330233	0.10569	3.12453	0.00178088	0.0175151
Cp4.1LG01g00860.1	2.7909	0.934905	1.06623	0.876829	0.38058	0.66397
Cp4.1LG01g00870.1	0.468539	-2.35901	3.46256	-0.681291	0.495687	NA
Cp4.1LG01g00910.1	309.625	-0.130344	0.1231	-1.05885	0.289667	0.579791
Cp4.1LG01g00930.1	1.61817	1.19115	1.41894	0.839465	0.401209	NA
Cp4.1LG01g00940.1	447.192	-0.126234	0.141821	-0.890092	0.373417	0.657395
Cp4.1LG01g00950.1	249.264	-0.337119	0.18503	-1.82197	0.0684598	0.249049
Cp4.1LG01g00960.1	166.755	0.489808	0.190881	2.56604	0.0102866	0.0674566
Cp4.1LG01g00980.1	337.851	0.51261	0.143786	3.5651	0.000363723	0.00490331
Cp4.1LG01g00990.1	705.178	-0.0371103	0.137978	-0.268958	0.787962	0.917583
Cp4.1LG01g01000.1	16.2474	1.55702	0.624815	2.49197	0.0127036	0.0789995
Cp4.1LG01g01010.1	249.403	0.412648	0.19579	2.10761	0.0350647	0.161258
Cp4.1LG01g01030.1	203.263	-0.0414573	0.165961	-0.249801	0.802741	0.923184
Cp4.1LG01g01040.1	381.473	-0.0310624	0.144012	-0.215693	0.829227	0.93527
Cp4.1LG01g01050.1	676.031	0.0413837	0.102268	0.404657	0.685729	0.867854
Cp4.1LG01g01060.1	1.51558	0.0167296	1.48342	0.0112778	0.991002	NA
Cp4.1LG01g01070.1	2054.17	0.38813	0.105809	3.66821	0.000244255	0.00354829
Cp4.1LG01g01080.1	334.351	0.108522	0.169606	0.63985	0.52227	0.77427
Cp4.1LG01g01090.1	127.239	-0.0829659	0.184028	-0.450834	0.652109	0.851277
Cp4.1LG01g01100.1	21735.6	-0.0788534	0.0880893	-0.895153	0.370705	0.654883
Cp4.1LG01g01110.1	2932.17	-0.200061	0.135041	-1.48148	0.138478	0.382367
Cp4.1LG01g01120.1	2182.91	-0.307046	0.191777	-1.60105	0.109365	0.33249
Cp4.1LG01g01130.1	0.468539	-2.35901	3.46256	-0.681291	0.495687	NA
Cp4.1LG01g01140.1	269.166	-0.137557	0.209273	-0.657309	0.510982	0.766562
Cp4.1LG01g01150.1	432.045	-0.207573	0.157537	-1.31761	0.187633	0.456131
Cp4.1LG01g01160.1	46.928	0.257799	0.296787	0.868632	0.385048	0.667862
Cp4.1LG01g01180.1	312.777	0.0531767	0.150663	0.352951	0.724125	0.88815
Cp4.1LG01g01190.1	4.20344	-0.532894	0.981487	-0.542946	0.587167	0.81461
Cp4.1LG01g01200.1	20.2147	0.364971	0.411943	0.885973	0.375632	0.659893
Cp4.1LG01g01210.1	40.0114	-0.229266	0.373814	-0.613315	0.539668	0.785444
Cp4.1LG01g01220.1	97.038	-0.148313	0.24584	-0.60329	0.546316	0.789353
Cp4.1LG01g01230.1	254.331	-0.030084	0.156893	-0.191749	0.847939	0.943512
Cp4.1LG01g01240.1	1359.21	0.912563	0.206145	4.42681	9.56382e-06	0.000230571
Cp4.1LG01g01250.1	612.716	-0.0139766	0.121239	-0.115281	0.908222	0.966001
Cp4.1LG01g01260.1	3.04414	0.0965959	1.16331	0.0830357	0.933823	0.97641
Cp4.1LG01g01280.1	858.292	0.081271	0.22404	0.362752	0.71679	0.884697
Cp4.1LG01g01290.1	231.816	0.0409726	0.175442	0.233539	0.815343	0.92861
Cp4.1LG01g01300.1	4.92327	5.01449	1.39598	3.5921	0.000328022	0.00452981
Cp4.1LG01g01310.1	764.842	-0.0759517	0.114215	-0.664988	0.506058	0.762469
Cp4.1LG01g01320.1	377.458	-0.0123947	0.183556	-0.0675252	0.946164	0.980503
Cp4.1LG01g01360.1	32.9879	-0.335927	0.472548	-0.710886	0.477155	0.739893
Cp4.1LG01g01370.1	45.9739	0.521103	0.25968	2.00671	0.04478	0.190565
Cp4.1LG01g01380.1	1676.92	0.528924	0.165324	3.19932	0.0013775	0.0143198
Cp4.1LG01g01390.1	303.472	-0.0941092	0.117517	-0.80081	0.423242	0.699414
Cp4.1LG01g01400.1	69.493	0.262967	0.255174	1.03054	0.302757	0.592442
Cp4.1LG01g01410.1	300.091	1.20128	0.130387	9.21321	3.16503e-20	8.96578e-18
Cp4.1LG01g01420.1	20.6952	1.0274	0.427252	2.40466	0.0161875	0.0947011
Cp4.1LG01g01430.1	2.12793	0.185494	1.13335	0.163669	0.869992	0.95202
Cp4.1LG01g01450.1	984.947	0.102981	0.145028	0.710078	0.477656	0.740402
Cp4.1LG01g01460.1	13.0744	-0.185301	0.584974	-0.316767	0.75142	0.900792
Cp4.1LG01g01470.1	29.0784	0.215057	0.35329	0.608726	0.542706	0.787326
Cp4.1LG01g01480.1	356.429	-0.19837	0.133052	-1.49092	0.135981	0.37845
Cp4.1LG01g01490.1	1.4996	1.07606	1.36679	0.78729	0.431112	NA
Cp4.1LG01g01500.1	41.2254	-0.310589	0.396686	-0.78296	0.433651	0.708108
Cp4.1LG01g01510.1	945.079	-0.16288	0.109033	-1.49387	0.135211	0.377458
Cp4.1LG01g01520.1	1075.01	0.755231	0.206846	3.65118	0.000261039	0.00372426
Cp4.1LG01g01530.1	878.711	-0.138879	0.148477	-0.935359	0.349603	0.637338
Cp4.1LG01g01540.1	62.6023	-0.401265	0.243915	-1.6451	0.099949	0.314867
Cp4.1LG01g01550.1	81.6965	-0.0906617	0.214643	-0.422383	0.672745	0.861859
Cp4.1LG01g01560.1	474.796	0.217542	0.115084	1.89028	0.05872	0.226972
Cp4.1LG01g01570.1	582.985	-0.0751964	0.13547	-0.555079	0.578841	0.810317
Cp4.1LG01g01580.1	994.944	-0.00960253	0.120804	-0.0794888	0.936644	0.977062
Cp4.1LG01g01590.1	103.188	0.423793	0.241372	1.75577	0.0791279	0.272349
Cp4.1LG01g01600.1	181.296	0.145219	0.190447	0.762516	0.445752	0.716958
Cp4.1LG01g01610.1	14.4143	-0.614206	0.732098	-0.838967	0.401488	0.681567
Cp4.1LG01g01620.1	35.6446	0.385822	0.33341	1.1572	0.247191	0.53287
Cp4.1LG01g01630.1	7.19236	-0.477425	0.608641	-0.784411	0.432799	0.70755
Cp4.1LG01g01640.1	32.1308	0.243507	0.368679	0.660485	0.508943	0.764462
Cp4.1LG01g01650.1	772.3	0.448821	0.286706	1.56544	0.11748	0.348282
Cp4.1LG01g01660.1	169.856	0.244528	0.180734	1.35297	0.176066	0.440709
Cp4.1LG01g01670.1	23.9524	0.7611	0.394107	1.9312	0.0534581	0.214334
Cp4.1LG01g01690.1	52.0951	0.246185	0.236895	1.03922	0.298704	0.588604
Cp4.1LG01g01700.1	30.7032	-0.226112	0.57288	-0.394693	0.693069	0.871556
Cp4.1LG01g01720.1	23.47	0.0860418	0.399347	0.215456	0.829412	0.935331
Cp4.1LG01g01730.1	235.599	0.0546733	0.170621	0.320437	0.748637	0.89938
Cp4.1LG01g01740.1	1413.64	-0.732799	0.153976	-4.75918	1.9438e-06	5.77215e-05
Cp4.1LG01g01750.1	700.791	-0.42984	0.303151	-1.41791	0.156218	0.410206
Cp4.1LG01g01760.1	166.258	0.39032	0.17926	2.1774	0.0294507	0.143807
Cp4.1LG01g01770.1	132.49	0.0381917	0.188642	0.202456	0.83956	0.940203
Cp4.1LG01g01780.1	511.431	0.394912	0.230682	1.71193	0.0869091	0.287901
Cp4.1LG01g01790.1	346.181	-1.60657	0.156892	-10.2399	1.31312e-24	5.04823e-22
Cp4.1LG01g01800.1	0.747647	-2.0516	2.10499	-0.974638	0.32974	NA
Cp4.1LG01g01820.1	130.458	0.209228	0.198191	1.05568	0.291112	0.581144
Cp4.1LG01g01830.1	0.756347	-2.04333	2.46289	-0.829647	0.406738	NA
Cp4.1LG01g01840.1	242.712	0.0695298	0.15115	0.460005	0.645513	0.847821
Cp4.1LG01g01850.1	237.242	0.218162	0.193993	1.12459	0.260765	0.547227
Cp4.1LG01g01870.1	26138.1	0.339682	0.133155	2.55104	0.0107403	0.0697733
Cp4.1LG01g01880.1	222.342	0.0449158	0.218805	0.205278	0.837355	0.939123
Cp4.1LG01g01890.1	247.1	0.182302	0.131524	1.38608	0.165723	0.424623
Cp4.1LG01g01900.1	388.127	-0.233778	0.127632	-1.83166	0.067002	0.245446
Cp4.1LG01g01910.1	312.41	0.106904	0.178044	0.600435	0.548216	0.79005
Cp4.1LG01g01920.1	48.0052	-0.20804	0.27757	-0.749507	0.453552	0.723244
Cp4.1LG01g01930.1	476.203	0.13254	0.149445	0.88688	0.375144	0.659357
Cp4.1LG01g01940.1	8.12534	-1.41232	0.816903	-1.72887	0.0838318	0.281562
Cp4.1LG01g01950.1	3.91005	0.357506	0.931505	0.383793	0.701132	0.876221
Cp4.1LG01g01960.1	443.916	-0.299224	0.177574	-1.68506	0.0919762	0.298937
Cp4.1LG01g01970.1	1.30229	-1.39764	1.97952	-0.706049	0.480157	NA
Cp4.1LG01g01980.1	528.919	0.434346	0.155439	2.79431	0.00520099	0.0404816
Cp4.1LG01g01990.1	39.8626	-0.132818	0.300071	-0.442622	0.658039	0.853943
Cp4.1LG01g02000.1	217.126	-0.409262	0.147406	-2.77642	0.00549616	0.0423352
Cp4.1LG01g02010.1	240.203	-0.0888466	0.181063	-0.490694	0.623643	0.835038
Cp4.1LG01g02020.1	6.75314	-0.0813154	0.996196	-0.0816259	0.934944	0.976932
Cp4.1LG01g02030.1	48.2471	0.111329	0.375878	0.296185	0.767089	0.906855
Cp4.1LG01g02040.1	64.2453	-0.915066	0.266262	-3.43671	0.000588822	0.00727712
Cp4.1LG01g02050.1	20.1853	0.21015	0.421348	0.498757	0.617951	0.832037
Cp4.1LG01g02060.1	440.502	-0.300497	0.156183	-1.92401	0.0543532	0.216096
Cp4.1LG01g02070.1	46.5467	1.3052	0.448054	2.91303	0.00357939	0.0305311
Cp4.1LG01g02080.1	1.38354	0.330633	1.4158	0.233531	0.815349	NA
Cp4.1LG01g02110.1	166.791	0.19236	0.168165	1.14388	0.252675	0.538454
Cp4.1LG01g02120.1	229.64	0.310776	0.162422	1.91339	0.0556977	0.219578
Cp4.1LG01g02130.1	0.505514	-0.0158639	2.42444	-0.0065433	0.994779	NA
Cp4.1LG01g02140.1	2.40726	0.951035	1.40689	0.675984	0.499051	0.75704
Cp4.1LG01g02150.1	3.37798	-2.12348	1.1182	-1.89901	0.0575627	0.22399
Cp4.1LG01g02160.1	385.175	-0.0131937	0.111114	-0.118741	0.905481	0.964938
Cp4.1LG01g02170.1	1.01366	-0.73892	1.81082	-0.408059	0.68323	NA
Cp4.1LG01g02180.1	844.151	-0.034189	0.123116	-0.277698	0.781244	0.91419
Cp4.1LG01g02190.1	173.597	0.095036	0.16108	0.589992	0.555196	0.794999
Cp4.1LG01g02210.1	46.1451	-0.297512	0.319676	-0.930667	0.352026	0.63875
Cp4.1LG01g02220.1	1.65443	1.858	1.82477	1.01821	0.308577	NA
Cp4.1LG01g02230.1	329.802	-0.276642	0.214082	-1.29222	0.19628	0.46786
Cp4.1LG01g02250.1	16.5735	-0.789554	0.512035	-1.54199	0.123075	0.358377
Cp4.1LG01g02260.1	133.953	0.113109	0.233422	0.48457	0.627981	0.837383
Cp4.1LG01g02270.1	54.096	-0.000778764	0.329607	-0.00236271	0.998115	0.999694
Cp4.1LG01g02280.1	172.562	-0.0543235	0.250653	-0.216728	0.82842	0.934938
Cp4.1LG01g02290.1	2.0627	-2.23676	1.77719	-1.25859	0.208177	0.484209
Cp4.1LG01g02300.1	124.675	0.287829	0.296848	0.969619	0.332237	0.621537
Cp4.1LG01g02310.1	5.604	-0.476806	0.705705	-0.675645	0.499266	0.757111
Cp4.1LG01g02320.1	3.72105	-0.92364	1.08721	-0.849554	0.395573	0.67638
Cp4.1LG01g02330.1	1665.7	-0.187846	0.127972	-1.46787	0.14214	0.388096
Cp4.1LG01g02340.1	43.6066	0.275982	0.34429	0.801597	0.422786	0.699091
Cp4.1LG01g02350.1	10.7197	-1.49872	0.745948	-2.00915	0.0445212	0.189839
Cp4.1LG01g02360.1	33.5183	-0.806528	0.56934	-1.4166	0.156599	0.410849
Cp4.1LG01g02370.1	52.5429	-0.00962315	0.376546	-0.0255564	0.979611	0.994204
Cp4.1LG01g02380.1	41.3121	0.547945	0.269128	2.036	0.0417502	0.181804
Cp4.1LG01g02390.1	7.46481	-1.95728	0.758351	-2.58097	0.0098524	0.0655072
Cp4.1LG01g02410.1	118.02	0.0667086	0.235723	0.282996	0.77718	0.911721
Cp4.1LG01g02420.1	115.192	-0.387981	0.232215	-1.67078	0.0947648	0.304576
Cp4.1LG01g02430.1	122.981	-0.522195	0.259959	-2.00876	0.0445628	0.189904
Cp4.1LG01g02440.1	115.846	0.432226	0.319722	1.35188	0.176413	0.441138
Cp4.1LG01g02450.1	1414.14	0.620563	0.477578	1.2994	0.193808	0.464725
Cp4.1LG01g02460.1	57.8314	0.16449	0.258251	0.636938	0.524166	0.775851
Cp4.1LG01g02470.1	1048.22	-0.173751	0.104469	-1.66317	0.0962775	0.307569
Cp4.1LG01g02480.1	157.327	0.253044	0.195645	1.29338	0.195878	0.467148
Cp4.1LG01g02490.1	257.156	0.451546	0.148466	3.04142	0.00235469	0.0218133
Cp4.1LG01g02500.1	55.0191	-0.331196	0.317436	-1.04335	0.296788	0.586842
Cp4.1LG01g02510.1	37.6047	-1.18508	0.308361	-3.84317	0.000121456	0.00195136
Cp4.1LG01g02540.1	396.415	0.0868596	0.263562	0.32956	0.741732	0.896014
Cp4.1LG01g02550.1	2.58503	-3.22978	1.42853	-2.26091	0.0237646	0.124636
Cp4.1LG01g02560.1	13.0457	-0.00456302	0.868586	-0.00525339	0.995808	0.998824
Cp4.1LG01g02570.1	362.548	0.0493727	0.15946	0.309624	0.756847	0.903102
Cp4.1LG01g02600.1	1.04467	-3.51644	2.52571	-1.39226	0.163844	NA
Cp4.1LG01g02610.1	4.80329	0.407961	1.01488	0.401978	0.6877	0.868716
Cp4.1LG01g02620.1	6.18176	-2.17703	0.913625	-2.38285	0.0171792	0.0987585
Cp4.1LG01g02630.1	338.993	0.0892129	0.113461	0.786287	0.4317	0.706709
Cp4.1LG01g02640.1	0.346936	-0.666526	3.53146	-0.188739	0.850297	NA
Cp4.1LG01g02650.1	36.756	0.0708297	0.316642	0.22369	0.822998	0.932102
Cp4.1LG01g02660.1	53.0093	-0.122738	0.318863	-0.384923	0.700294	0.875581
Cp4.1LG01g02670.1	1182.18	0.0355971	0.161965	0.219782	0.826041	0.933436
Cp4.1LG01g02680.1	1251.3	-0.181115	0.110436	-1.64	0.101005	0.31708
Cp4.1LG01g02690.1	15.8265	-0.688299	0.463488	-1.48504	0.137533	0.38078
Cp4.1LG01g02700.1	4.65318	-0.831655	0.951268	-0.87426	0.381977	0.665233
Cp4.1LG01g02720.1	136.322	0.140739	0.678669	0.207375	0.835717	0.938905
Cp4.1LG01g02730.1	2096.14	-0.577196	0.154317	-3.74034	0.000183774	0.0027629
Cp4.1LG01g02740.1	385.478	-0.0678977	0.161664	-0.419993	0.674491	0.862464
Cp4.1LG01g02750.1	0.604904	-1.69185	2.233	-0.757654	0.448658	NA
Cp4.1LG01g02760.1	1744.62	-0.692994	0.322931	-2.14595	0.031877	0.151318
Cp4.1LG01g02770.1	30.4323	0.869464	0.420234	2.069	0.038546	0.172327
Cp4.1LG01g02780.1	13.8865	-0.108466	0.666968	-0.162625	0.870814	0.952321
Cp4.1LG01g02800.1	4.74527	-0.0515947	0.951545	-0.0542221	0.956758	0.984164
Cp4.1LG01g02810.1	26.0701	-0.999014	0.547527	-1.82459	0.0680625	0.247813
Cp4.1LG01g02820.1	272.191	-0.0793892	0.145639	-0.54511	0.585678	0.813625
Cp4.1LG01g02830.1	561.011	-0.536125	0.143866	-3.72657	0.000194106	0.00289197
Cp4.1LG01g02840.1	25.3992	-0.747053	0.421269	-1.77334	0.0761724	0.266241
Cp4.1LG01g02860.1	3191.54	-0.582301	0.773389	-0.752922	0.451497	0.721821
Cp4.1LG01g02870.1	1037.86	-0.023592	0.142925	-0.165065	0.868893	0.951818
Cp4.1LG01g02880.1	80.1366	0.157489	0.259963	0.605814	0.544638	0.788182
Cp4.1LG01g02890.1	147.913	0.201665	0.241984	0.833381	0.40463	0.684096
Cp4.1LG01g02900.1	414.447	0.160024	0.196813	0.813078	0.416173	0.693644
Cp4.1LG01g02910.1	464.734	0.178283	0.123469	1.44396	0.148751	0.398862
Cp4.1LG01g02920.1	192.484	-0.163869	0.203426	-0.805545	0.420505	0.697094
Cp4.1LG01g02930.1	44.7178	0.0622578	0.302662	0.205701	0.837025	0.939123
Cp4.1LG01g02940.1	526.277	-0.504547	0.110863	-4.55107	5.33745e-06	0.000140781
Cp4.1LG01g02950.1	190.374	0.29644	0.159879	1.85415	0.0637175	0.238131
Cp4.1LG01g02960.1	35.8015	0.211344	0.337583	0.626049	0.531283	0.781017
Cp4.1LG01g02970.1	462.926	-0.0133268	0.17658	-0.075472	0.939839	0.978085
Cp4.1LG01g02980.1	0.498115	1.35732	2.36561	0.573772	0.566122	NA
Cp4.1LG01g02990.1	4.81514	1.77865	0.963763	1.84553	0.0649608	0.240632
Cp4.1LG01g03020.1	3351.12	0.240384	0.180782	1.32969	0.18362	0.450501
Cp4.1LG01g03030.1	830.606	0.645741	0.234206	2.75715	0.00583084	0.0444297
Cp4.1LG01g03040.1	531.712	-0.0225805	0.127693	-0.176834	0.859639	0.948453
Cp4.1LG01g03050.1	4.44251	1.01884	0.782233	1.30247	0.192756	0.462974
Cp4.1LG01g03060.1	4287.66	0.108685	0.185594	0.585609	0.558138	0.796986
Cp4.1LG01g03070.1	123.002	-1.04998	0.305084	-3.4416	0.000578276	0.00716811
Cp4.1LG01g03080.1	670.935	-0.289059	0.154554	-1.87027	0.0614459	0.232984
Cp4.1LG01g03090.1	392.138	0.303482	0.184486	1.64502	0.0999666	0.314877
Cp4.1LG01g03100.1	89.5255	0.159445	0.328112	0.485946	0.627006	0.836894
Cp4.1LG01g03110.1	891.352	0.396572	0.127412	3.1125	0.00185509	0.0180961
Cp4.1LG01g03120.1	11.3806	-2.10825	0.710668	-2.96658	0.00301133	0.0265918
Cp4.1LG01g03130.1	563.65	0.0760075	0.118692	0.640374	0.52193	0.773926
Cp4.1LG01g03140.1	364.327	0.101111	0.156337	0.646746	0.517796	0.771445
Cp4.1LG01g03150.1	81.5147	-0.307263	0.251522	-1.22162	0.221853	0.502395
Cp4.1LG01g03160.1	137.487	-0.073097	0.183992	-0.397284	0.691158	0.870426
Cp4.1LG01g03170.1	828.286	-0.108679	0.0984324	-1.1041	0.269552	0.556927
Cp4.1LG01g03180.1	65.61	0.118269	0.233363	0.506802	0.612294	0.83013
Cp4.1LG01g03190.1	111.076	0.0181151	0.177742	0.101918	0.918821	0.970591
Cp4.1LG01g03200.1	424.289	-0.197072	0.136459	-1.44418	0.148688	0.398791
Cp4.1LG01g03210.1	124.811	-0.603702	0.31306	-1.92839	0.0538069	0.215197
Cp4.1LG01g03220.1	2.512	0.366705	1.26867	0.289047	0.772545	0.909501
Cp4.1LG01g03240.1	298.84	-0.504587	0.164539	-3.06667	0.00216457	0.0204211
Cp4.1LG01g03250.1	137.549	0.202136	0.206774	0.97757	0.328287	0.617861
Cp4.1LG01g03260.1	1.37242	0.163975	1.94837	0.0841599	0.932929	NA
Cp4.1LG01g03270.1	84.0419	-0.169098	0.324765	-0.520677	0.602591	0.823538
Cp4.1LG01g03280.1	19.0293	0.101988	0.411398	0.247905	0.804208	0.923846
Cp4.1LG01g03290.1	322.843	0.0465769	0.146167	0.318655	0.749988	0.900285
Cp4.1LG01g03300.1	13.5601	-0.572826	0.464281	-1.23379	0.217281	0.496867
Cp4.1LG01g03310.1	686.811	-0.0204052	0.144812	-0.140909	0.887942	0.958576
Cp4.1LG01g03330.1	2.7373	-0.508774	0.999228	-0.509167	0.610635	0.829113
Cp4.1LG01g03350.1	118.686	-0.0717203	0.217886	-0.329165	0.742031	0.896093
Cp4.1LG01g03360.1	74.0477	0.243767	0.227573	1.07116	0.284098	0.574035
Cp4.1LG01g03370.1	106.231	0.742568	0.213191	3.48311	0.000495633	0.00633263
Cp4.1LG01g03380.1	140.247	0.106432	0.228706	0.465366	0.641669	0.845847
Cp4.1LG01g03390.1	324.295	0.0950648	0.126105	0.753857	0.450935	0.721315
Cp4.1LG01g03400.1	277.783	0.0643017	0.186143	0.345442	0.729762	0.8907
Cp4.1LG01g03410.1	239.844	0.0901021	0.169081	0.532893	0.594107	0.819119
Cp4.1LG01g03420.1	51.1546	1.37307	0.382703	3.58781	0.000333465	0.00459026
Cp4.1LG01g03440.1	759.329	0.283844	0.116226	2.44216	0.0145996	0.0879693
Cp4.1LG01g03450.1	34.2987	-1.09041	0.510705	-2.1351	0.0327525	0.154026
Cp4.1LG01g03460.1	1.30943	0.319954	1.90778	0.16771	0.866811	NA
Cp4.1LG01g03470.1	0.828382	-2.23864	2.09218	-1.07	0.284617	NA
Cp4.1LG01g03490.1	228.546	-0.164307	0.146166	-1.12412	0.260964	0.547432
Cp4.1LG01g03500.1	71.081	-0.00143903	0.271325	-0.00530373	0.995768	0.998824
Cp4.1LG01g03510.1	345.559	-0.215172	0.122961	-1.74993	0.0801308	0.274441
Cp4.1LG01g03530.1	86.3474	1.38736	0.318008	4.36267	1.28485e-05	0.000292096
Cp4.1LG01g03540.1	802.92	0.106994	0.122542	0.873121	0.382597	0.665538
Cp4.1LG01g03560.1	35.1409	-0.000480037	0.39592	-0.00121246	0.999033	0.999869
Cp4.1LG01g03570.1	14.7053	-0.542298	0.485505	-1.11698	0.264004	0.551178
Cp4.1LG01g03590.1	127.734	-0.547962	0.357965	-1.53077	0.125826	0.362346
Cp4.1LG01g03600.1	88.9696	0.346615	0.253617	1.36669	0.171724	0.434436
Cp4.1LG01g03610.1	0.524245	2.53492	3.45613	0.733457	0.46328	NA
Cp4.1LG01g03620.1	164.042	-0.255783	0.164878	-1.55135	0.120818	0.354279
Cp4.1LG01g03630.1	14.0801	0.890459	0.73003	1.21976	0.222557	0.502921
Cp4.1LG01g03650.1	38.1913	0.0730804	0.455954	0.16028	0.872661	0.952323
Cp4.1LG01g03670.1	7.88057	-2.45237	0.754739	-3.2493	0.00115691	0.0124039
Cp4.1LG01g03690.1	66.3053	-0.219342	0.275643	-0.795745	0.42618	0.702384
Cp4.1LG01g03700.1	130.308	0.401991	0.270837	1.48426	0.137741	0.381161
Cp4.1LG01g03710.1	226.07	0.0574918	0.193286	0.297444	0.766128	0.906463
Cp4.1LG01g03720.1	7.18843	-0.614304	0.911807	-0.673722	0.500488	0.758163
Cp4.1LG01g03730.1	307.616	0.0035725	0.268097	0.0133254	0.989368	0.996589
Cp4.1LG01g03740.1	1.87225	-3.53153	2.01089	-1.7562	0.0790537	0.272138
Cp4.1LG01g03750.1	3.99592	-0.706734	0.834949	-0.84644	0.397308	0.678133
Cp4.1LG01g03760.1	206.737	0.370499	0.191497	1.93475	0.0530213	0.213404
Cp4.1LG01g03770.1	5.30151	-0.589903	1.03309	-0.571006	0.567995	0.803516
Cp4.1LG01g03780.1	852.396	-0.238302	0.149112	-1.59814	0.110011	0.333952
Cp4.1LG01g03790.1	77.2918	-0.255977	0.317854	-0.805329	0.42063	0.697132
Cp4.1LG01g03810.1	0.728752	-0.874369	2.5043	-0.349147	0.726979	NA
Cp4.1LG01g03820.1	390.49	-0.114615	0.171045	-0.670089	0.502801	0.759968
Cp4.1LG01g03830.1	59.3255	-0.928982	0.332908	-2.7905	0.00526259	0.0408872
Cp4.1LG01g03860.1	47.8885	0.0889722	0.398435	0.223305	0.823299	0.93215
Cp4.1LG01g03870.1	16.6055	0.166448	0.687701	0.242036	0.808752	0.926295
Cp4.1LG01g03890.1	594.9	0.0114231	0.11433	0.0999138	0.920413	0.971221
Cp4.1LG01g03900.1	1148.15	-0.00513078	0.122031	-0.0420448	0.966463	0.98869
Cp4.1LG01g03910.1	37.0676	0.205369	0.333036	0.616658	0.537461	0.784368
Cp4.1LG01g03920.1	0.509407	-0.023468	2.75983	-0.00850342	0.993215	NA
Cp4.1LG01g03940.1	421.054	0.102003	0.128236	0.795432	0.426362	0.702576
Cp4.1LG01g03950.1	6.66669	0.17442	0.834212	0.209084	0.834383	0.938261
Cp4.1LG01g03960.1	30.4529	-0.895387	0.550262	-1.6272	0.103695	0.322049
Cp4.1LG01g03970.1	151.454	0.029245	0.232662	0.125697	0.899972	0.963332
Cp4.1LG01g03980.1	13.3603	-0.02915	0.530424	-0.054956	0.956174	0.98382
Cp4.1LG01g03990.1	23.7071	0.0526008	0.39016	0.134818	0.892755	0.960094
Cp4.1LG01g04000.1	377.494	0.223315	0.519506	0.429861	0.667297	0.858806
Cp4.1LG01g04010.1	343.762	-1.02266	0.141163	-7.24456	4.33859e-13	5.18552e-11
Cp4.1LG01g04020.1	21.1512	-0.0349699	0.817641	-0.0427692	0.965885	0.988381
Cp4.1LG01g04030.1	85.346	0.100337	0.28392	0.353397	0.723791	0.887891
Cp4.1LG01g04040.1	1.71473	-3.38895	1.49605	-2.26527	0.0234963	NA
Cp4.1LG01g04050.1	39.4156	0.376467	0.611562	0.615583	0.53817	0.78503
Cp4.1LG01g04060.1	50.9065	-2.01173	0.314293	-6.40082	1.54543e-10	1.20988e-08
Cp4.1LG01g04070.1	324.548	-0.815114	0.224813	-3.62573	0.000288141	0.00405715
Cp4.1LG01g04080.1	25.1002	1.1238	0.432673	2.59734	0.00939492	0.0632073
Cp4.1LG01g04090.1	46.9406	-0.549506	0.569004	-0.965733	0.334178	0.623388
Cp4.1LG01g04100.1	8.69997	1.91556	0.70606	2.71303	0.00666708	0.0490552
Cp4.1LG01g04110.1	1.01985	1.60903	1.97163	0.81609	0.414449	NA
Cp4.1LG01g04120.1	336.128	0.715932	0.135901	5.26804	1.37885e-07	5.53828e-06
Cp4.1LG01g04130.1	17.9604	0.0198827	0.587648	0.0338344	0.973009	0.991993
Cp4.1LG01g04140.1	61.2972	0.396663	0.317228	1.2504	0.211153	0.487967
Cp4.1LG01g04150.1	280.777	-0.103343	0.145009	-0.712672	0.476049	0.738923
Cp4.1LG01g04160.1	20.049	0.713499	0.497508	1.43415	0.151531	0.403542
Cp4.1LG01g04170.1	350.434	0.80045	0.323907	2.47124	0.0134646	0.0825635
Cp4.1LG01g04180.1	287.888	0.226006	0.168139	1.34416	0.178896	0.444741
Cp4.1LG01g04200.1	2722.99	0.421405	0.156815	2.68727	0.00720386	0.0518702
Cp4.1LG01g04210.1	454.645	-0.0463113	0.115624	-0.400533	0.688764	0.869242
Cp4.1LG01g04220.1	2.80959	0.302848	1.06507	0.284346	0.776145	0.911333
Cp4.1LG01g04230.1	18.2957	-1.1068	0.699583	-1.58208	0.113632	0.340958
Cp4.1LG01g04240.1	71.1886	-0.263991	0.215866	-1.22294	0.221353	0.501898
Cp4.1LG01g04250.1	1905.38	0.0431757	0.0870468	0.496006	0.61989	0.833122
Cp4.1LG01g04260.1	50.714	-0.471547	0.321539	-1.46653	0.142503	0.38885
Cp4.1LG01g04270.1	1.31644	-2.9895	1.90885	-1.56612	0.11732	NA
Cp4.1LG01g04280.1	6.13387	-0.521582	0.774872	-0.673121	0.50087	0.758475
Cp4.1LG01g04290.1	1074.15	-0.0262031	0.103231	-0.25383	0.799627	0.922746
Cp4.1LG01g04300.1	1532.79	-0.0572446	0.131868	-0.434105	0.664212	0.857426
Cp4.1LG01g04310.1	162.831	-0.143879	0.214233	-0.671601	0.501838	0.759379
Cp4.1LG01g04320.1	77.5952	-0.348899	0.222094	-1.57095	0.116194	0.345888
Cp4.1LG01g04330.1	24.1699	-0.130124	0.43257	-0.300815	0.763556	0.905125
Cp4.1LG01g04340.1	763.429	0.0562923	0.144656	0.389145	0.697169	0.874008
Cp4.1LG01g04350.1	14.5776	-0.141827	0.458468	-0.309349	0.757056	0.903186
Cp4.1LG01g04360.1	1.78161	-0.849471	1.44092	-0.589533	0.555504	NA
Cp4.1LG01g04370.1	426.687	-0.46445	0.1857	-2.50108	0.0123816	0.0773766
Cp4.1LG01g04380.1	1.23322	-0.0769968	1.97237	-0.0390377	0.96886	NA
Cp4.1LG01g04390.1	520.95	0.0635344	0.183276	0.346661	0.728846	0.890291
Cp4.1LG01g04400.1	330.075	0.0215061	0.134437	0.159972	0.872903	0.952482
Cp4.1LG01g04410.1	71.7947	0.371395	0.279812	1.3273	0.184409	0.451717
Cp4.1LG01g04420.1	63.9308	0.569863	0.250091	2.27862	0.0226898	0.120883
Cp4.1LG01g04430.1	387.732	0.183192	0.14393	1.27278	0.203094	0.477234
Cp4.1LG01g04440.1	17.5306	-0.0388202	0.508519	-0.0763396	0.939149	0.977959
Cp4.1LG01g04450.1	181.605	0.0215032	0.14971	0.143633	0.885791	0.957868
Cp4.1LG01g04460.1	1076.16	0.24349	0.139396	1.74675	0.0806803	0.27549
Cp4.1LG01g04470.1	116.203	-0.243776	0.286035	-0.852258	0.394071	0.675001
Cp4.1LG01g04490.1	51.3189	0.166749	0.288916	0.577153	0.563836	0.800608
Cp4.1LG01g04500.1	18.8702	-1.44492	0.457404	-3.15896	0.00158334	0.0159961
Cp4.1LG01g04510.1	45.4079	-0.0698685	0.288061	-0.242548	0.808356	0.925893
Cp4.1LG01g04520.1	22.6323	0.266627	0.345723	0.771216	0.440579	0.713175
Cp4.1LG01g04530.1	517.012	0.00636404	0.109621	0.0580548	0.953705	0.982733
Cp4.1LG01g04540.1	6.47339	-0.650176	0.696173	-0.933929	0.350341	0.637734
Cp4.1LG01g04550.1	177.156	-0.0467429	0.149615	-0.31242	0.754721	0.902215
Cp4.1LG01g04570.1	218.168	-0.241986	0.129989	-1.86159	0.0626603	0.235635
Cp4.1LG01g04580.1	22.5239	1.25186	0.550368	2.27459	0.0229306	0.121576
Cp4.1LG01g04600.1	457.855	-1.77718	0.162035	-10.9678	5.45656e-28	2.79701e-25
Cp4.1LG01g04610.1	193.725	0.431472	0.198662	2.17189	0.0298639	0.14484
Cp4.1LG01g04620.1	0.900809	-3.28967	2.72302	-1.20809	0.227011	NA
Cp4.1LG01g04630.1	6.34972	0.868387	0.746376	1.16347	0.244638	0.529169
Cp4.1LG01g04640.1	1581.46	-0.497411	0.107312	-4.63519	3.56607e-06	9.90632e-05
Cp4.1LG01g04650.1	254.967	-0.184449	0.1773	-1.04032	0.298192	0.588162
Cp4.1LG01g04660.1	11.5298	-2.74199	0.626735	-4.37504	1.21411e-05	0.000279687
Cp4.1LG01g04670.1	193.785	-0.163745	0.153804	-1.06463	0.287043	0.576996
Cp4.1LG01g04690.1	13.3077	-0.965024	0.487408	-1.97991	0.0477137	0.198268
Cp4.1LG01g04700.1	71.4024	0.938564	0.330402	2.84068	0.00450181	0.0362164
Cp4.1LG01g04710.1	142.624	-0.155332	0.256953	-0.604517	0.5455	0.788881
Cp4.1LG01g04720.1	10.9681	-0.525056	0.571952	-0.918008	0.358615	0.645105
Cp4.1LG01g04730.1	35.9799	1.39773	0.347877	4.0179	5.87201e-05	0.00105437
Cp4.1LG01g04740.1	544.23	-0.179536	0.115338	-1.55661	0.119564	0.351797
Cp4.1LG01g04750.1	160.887	-0.31974	0.262837	-1.21649	0.223797	0.50405
Cp4.1LG01g04760.1	169.814	-0.107852	0.207439	-0.519921	0.603119	0.824012
Cp4.1LG01g04770.1	46.1924	-0.565781	0.284998	-1.98521	0.0471213	0.196694
Cp4.1LG01g04780.1	144.455	-0.0346578	0.20528	-0.168831	0.865929	0.950608
Cp4.1LG01g04800.1	408.673	0.606177	0.158352	3.82803	0.000129175	0.00205391
Cp4.1LG01g04810.1	147.044	-0.0935795	0.194444	-0.481266	0.630327	0.838663
Cp4.1LG01g04820.1	34.7738	0.371564	0.320604	1.15895	0.246477	0.531704
Cp4.1LG01g04830.1	2.96757	0.0749231	0.992758	0.0754697	0.939841	0.978085
Cp4.1LG01g04840.1	251.093	-0.0282235	0.157851	-0.178798	0.858096	0.947528
Cp4.1LG01g04860.1	124.192	-1.07504	0.221262	-4.85867	1.18177e-06	3.73604e-05
Cp4.1LG01g04870.1	0.719014	-0.914964	2.55275	-0.358423	0.720027	NA
Cp4.1LG01g04900.1	2129.91	-0.0171042	0.303303	-0.056393	0.955029	0.983333
Cp4.1LG01g04920.1	140.811	0.174967	0.177909	0.983465	0.325378	0.614804
Cp4.1LG01g04940.1	4.82794	0.0422812	1.05177	0.0402002	0.967934	0.989299
Cp4.1LG01g04950.1	1906.71	1.40326	0.133965	10.4748	1.12818e-25	4.76245e-23
Cp4.1LG01g04960.1	158.606	0.306301	0.20469	1.49641	0.134547	0.376433
Cp4.1LG01g04970.1	127.425	-0.0191133	0.197019	-0.0970121	0.922717	0.971685
Cp4.1LG01g04980.1	172.775	-0.0197489	0.14208	-0.138998	0.889452	0.959225
Cp4.1LG01g04990.1	284965	0.333369	0.159473	2.09044	0.0365779	0.166452
Cp4.1LG01g05000.1	51.6025	0.319609	0.312556	1.02257	0.306513	0.595678
Cp4.1LG01g05010.1	1745.62	0.410392	0.246538	1.66462	0.0959887	0.306973
Cp4.1LG01g05020.1	169.447	0.125736	0.154616	0.813212	0.416097	0.69357
Cp4.1LG01g05030.1	63.7132	0.581268	0.235314	2.47018	0.0135044	0.0827368
Cp4.1LG01g05040.1	0.620109	-0.575097	2.28537	-0.251642	0.801318	NA
Cp4.1LG01g05050.1	26.6563	0.635103	0.425991	1.49088	0.135992	0.37845
Cp4.1LG01g05060.1	3.18616	0.71573	1.24393	0.57538	0.565034	0.801532
Cp4.1LG01g05070.1	62.2355	-0.370735	0.329256	-1.12598	0.260174	0.54652
Cp4.1LG01g05080.1	55.6888	0.00297809	0.309516	0.00962176	0.992323	0.997385
Cp4.1LG01g05090.1	785.661	-0.193326	0.0928138	-2.08295	0.037256	0.16847
Cp4.1LG01g05100.1	11.9696	-1.84902	0.567945	-3.25562	0.00113144	0.0121915
Cp4.1LG01g05110.1	1.26523	-1.25775	1.63205	-0.770656	0.440911	NA
Cp4.1LG01g05120.1	162.036	0.74003	0.444992	1.66302	0.0963089	0.307569
Cp4.1LG01g05130.1	112.225	0.235916	0.452056	0.521873	0.601759	0.823249
Cp4.1LG01g05140.1	6021.13	-0.450284	0.119957	-3.7537	0.000174243	0.00263989
Cp4.1LG01g05150.1	126.054	0.00659955	0.172573	0.0382421	0.969495	0.990268
Cp4.1LG01g05160.1	9.9748	0.0645236	0.560768	0.115063	0.908395	0.966056
Cp4.1LG01g05170.1	18.3448	-0.323652	0.530988	-0.609528	0.542174	0.786926
Cp4.1LG01g05190.1	651.955	-0.0774025	0.107564	-0.719595	0.471774	0.736115
Cp4.1LG01g05200.1	62.9775	-0.210969	0.27843	-0.757708	0.448626	0.719596
Cp4.1LG01g05210.1	4.06885	0.0833825	0.898299	0.0928226	0.926044	0.972567
Cp4.1LG01g05220.1	348.096	-0.358573	0.205345	-1.7462	0.0807765	0.275672
Cp4.1LG01g05230.1	6.21265	0.029976	0.627823	0.0477459	0.961919	0.98662
Cp4.1LG01g05240.1	24146.3	0.0825832	0.0875039	0.943765	0.34529	0.633738
Cp4.1LG01g05250.1	1.19469	-2.82128	1.90067	-1.48436	0.137714	NA
Cp4.1LG01g05260.1	2256.53	0.768969	0.140007	5.49237	3.96566e-08	1.7824e-06
Cp4.1LG01g05270.1	122.938	0.199908	0.210137	0.951322	0.341441	0.629864
Cp4.1LG01g05280.1	182.528	-0.310171	0.154277	-2.01048	0.0443801	0.189444
Cp4.1LG01g05290.1	7.65553	0.147792	1.07728	0.13719	0.890881	0.959739
Cp4.1LG01g05300.1	24.0157	-0.52523	0.524183	-1.002	0.316345	0.605708
Cp4.1LG01g05310.1	339.536	-0.0740149	0.150683	-0.491198	0.623287	0.834914
Cp4.1LG01g05320.1	27.0736	0.34902	0.488747	0.714111	0.475158	0.738344
Cp4.1LG01g05330.1	54.0263	-0.998979	0.303082	-3.29607	0.000980462	0.010875
Cp4.1LG01g05340.1	994.257	0.0390918	0.161736	0.241701	0.809012	0.926341
Cp4.1LG01g05350.1	1059.75	0.778261	0.135383	5.74858	8.99969e-09	4.81976e-07
Cp4.1LG01g05360.1	70.2862	-0.211113	0.352105	-0.599574	0.54879	0.790232
Cp4.1LG01g05370.1	1.08769	0.961332	2.33264	0.412121	0.680251	NA
Cp4.1LG01g05380.1	3951.65	-0.0215077	0.145294	-0.148029	0.88232	0.956415
Cp4.1LG01g05390.1	95.4837	0.711146	0.349735	2.03338	0.0420138	0.182463
Cp4.1LG01g05400.1	65.3709	0.0121472	0.230951	0.0525964	0.958053	0.984813
Cp4.1LG01g05410.1	805.506	0.0880971	0.100173	0.879448	0.379158	0.663051
Cp4.1LG01g05420.1	1.76254	0.944863	1.69742	0.556647	0.577769	NA
Cp4.1LG01g05430.1	32.6892	0.307413	0.325044	0.945758	0.344272	0.63257
Cp4.1LG01g05440.1	0.353683	-0.680347	3.53078	-0.19269	0.847201	NA
Cp4.1LG01g05450.1	43.4165	0.636597	0.292681	2.17505	0.0296262	0.144271
Cp4.1LG01g05460.1	702.21	-0.148876	0.151975	-0.97961	0.327279	0.616824
Cp4.1LG01g05480.1	179.444	0.0120351	0.157327	0.0764976	0.939023	0.977959
Cp4.1LG01g05490.1	567.247	0.0494839	0.117972	0.419455	0.674884	0.862464
Cp4.1LG01g05500.1	68.817	1.16658	0.394548	2.95676	0.00310894	0.0272637
Cp4.1LG01g05510.1	293.341	-0.0839877	0.160188	-0.524308	0.600065	0.822561
Cp4.1LG01g05520.1	149.348	0.269422	0.153162	1.75906	0.0785666	0.270981
Cp4.1LG01g05530.1	61.3854	-0.21834	0.256692	-0.850589	0.394998	0.675785
Cp4.1LG01g05540.1	179.244	0.11132	0.159896	0.696204	0.486301	0.746999
Cp4.1LG01g05550.1	188.911	0.597791	0.278404	2.14721	0.0317766	0.151073
Cp4.1LG01g05560.1	374.319	0.610412	0.175001	3.48806	0.000486548	0.00623505
Cp4.1LG01g05570.1	56.4214	0.200029	0.325573	0.614392	0.538957	0.785234
Cp4.1LG01g05580.1	1256.64	-0.590257	0.115362	-5.11658	3.11121e-07	1.12196e-05
Cp4.1LG01g05630.1	20.5182	1.34962	0.412902	3.26863	0.00108071	0.0117746
Cp4.1LG01g05640.1	182.043	0.512739	0.15488	3.31056	0.000931086	0.0104457
Cp4.1LG01g05650.1	410.636	0.352365	0.197108	1.78768	0.0738284	0.261332
Cp4.1LG01g05660.1	11.9347	-0.568085	0.579902	-0.979622	0.327273	0.616824
Cp4.1LG01g05670.1	11.9247	-1.99092	0.739565	-2.69202	0.00710212	0.0513265
Cp4.1LG01g05680.1	241.676	-0.198844	0.166477	-1.19443	0.232311	0.515418
Cp4.1LG01g05710.1	110.558	0.0227392	0.290515	0.0782718	0.937612	0.977334
Cp4.1LG01g05720.1	9.87666	1.63291	0.846958	1.92797	0.0538585	0.215197
Cp4.1LG01g05730.1	180.613	-0.291991	0.174966	-1.66884	0.0951485	0.305056
Cp4.1LG01g05740.1	45.6158	-0.410831	0.481662	-0.852945	0.39369	0.674714
Cp4.1LG01g05750.1	1.70083	1.3354	1.54638	0.863565	0.387827	NA
Cp4.1LG01g05760.1	183.567	0.0795154	0.175001	0.454372	0.649561	0.849651
Cp4.1LG01g05770.1	0.936135	-1.53362	2.38716	-0.642445	0.520584	NA
Cp4.1LG01g05780.1	132.12	-0.210403	0.208517	-1.00905	0.312951	0.602426
Cp4.1LG01g05790.1	12841	0.239584	0.215982	1.10927	0.267312	0.554642
Cp4.1LG01g05800.1	558.508	0.250503	0.100412	2.49474	0.012605	0.0784769
Cp4.1LG01g05810.1	2.18777	-0.59139	1.15384	-0.512538	0.608274	0.827703
Cp4.1LG01g05820.1	208.975	-0.299606	0.143697	-2.08499	0.0370706	0.167949
Cp4.1LG01g05830.1	11.3607	-0.964395	0.786158	-1.22672	0.219928	0.500564
Cp4.1LG01g05840.1	18.9802	0.716126	0.519214	1.37925	0.167818	0.427974
Cp4.1LG01g05850.1	92.4021	-0.167916	0.33077	-0.507651	0.611698	0.829925
Cp4.1LG01g05860.1	192.475	0.00497685	0.151186	0.0329186	0.973739	0.992174
Cp4.1LG01g05870.1	97.6541	-0.0345776	0.213986	-0.161588	0.87163	0.952321
Cp4.1LG01g05880.1	218.572	0.43786	0.154778	2.82895	0.00467005	0.0372652
Cp4.1LG01g05890.1	1.99362	0.310978	1.44588	0.21508	0.829705	0.935355
Cp4.1LG01g05900.1	0.390513	0.796698	2.9188	0.272954	0.784888	NA
Cp4.1LG01g05910.1	3.55792	0.0496407	1.00667	0.049312	0.960671	0.986118
Cp4.1LG01g05920.1	384.409	1.57309	0.126373	12.448	1.43383e-35	1.23476e-32
Cp4.1LG01g05930.1	3.0701	0.843193	1.01015	0.834725	0.403873	0.683513
Cp4.1LG01g05940.1	64.1914	0.504174	0.364862	1.38182	0.167027	0.426714
Cp4.1LG01g05950.1	29.1385	-0.514888	0.43919	-1.17236	0.241052	0.525556
Cp4.1LG01g05960.1	15.5039	0.90653	0.689509	1.31475	0.188595	0.457752
Cp4.1LG01g05970.1	58.2503	2.13606	0.33681	6.34202	2.26772e-10	1.70706e-08
Cp4.1LG01g05980.1	1.3878	0.98684	2.59901	0.379699	0.704169	NA
Cp4.1LG01g05990.1	106.242	0.407716	0.231499	1.7612	0.0782042	0.27027
Cp4.1LG01g06000.1	26.562	-0.366988	0.396384	-0.925841	0.354529	0.641511
Cp4.1LG01g06010.1	18.8758	-1.07184	0.56291	-1.9041	0.0568967	0.222189
Cp4.1LG01g06020.1	127.452	-0.185928	0.180397	-1.03066	0.3027	0.592442
Cp4.1LG01g06030.1	272.898	-0.311806	0.321718	-0.969188	0.332451	0.621729
Cp4.1LG01g06040.1	139.587	0.43163	0.271668	1.58881	0.112102	0.338018
Cp4.1LG01g06050.1	218.598	0.463064	0.163521	2.83183	0.00462827	0.0370141
Cp4.1LG01g06060.1	67.8069	-0.00869263	0.258833	-0.0335839	0.973209	0.992001
Cp4.1LG01g06070.1	256.394	-0.609222	0.174112	-3.49902	0.000466972	0.00604173
Cp4.1LG01g06080.1	122.709	-0.022132	0.23442	-0.0944119	0.924782	0.972245
Cp4.1LG01g06090.1	253.959	0.143845	0.14237	1.01036	0.312321	0.601857
Cp4.1LG01g06100.1	467.881	0.216093	0.114949	1.87991	0.0601204	0.230144
Cp4.1LG01g06110.1	373.39	0.195877	0.151154	1.29588	0.195017	0.466243
Cp4.1LG01g06120.1	602.424	-0.572933	0.227058	-2.52329	0.0116262	0.0740464
Cp4.1LG01g06130.1	107.048	0.154589	0.273275	0.565689	0.571605	0.805777
Cp4.1LG01g06140.1	60.6187	-0.526338	0.509467	-1.03311	0.30155	0.59121
Cp4.1LG01g06150.1	916.222	-1.01783	0.10022	-10.156	3.1161e-24	1.15666e-21
Cp4.1LG01g06160.1	1249.53	-0.754423	0.168518	-4.47681	7.57665e-06	0.000189892
Cp4.1LG01g06170.1	86.2498	-0.125986	0.293831	-0.42877	0.66809	0.858962
Cp4.1LG01g06180.1	10.1128	2.07197	0.610076	3.39625	0.000683153	0.00823033
Cp4.1LG01g06190.1	46.828	-0.148447	0.326501	-0.454662	0.649353	0.849651
Cp4.1LG01g06200.1	52.8626	0.750433	0.262955	2.85385	0.00431933	0.0351971
Cp4.1LG01g06210.1	86.1668	1.05982	0.372819	2.84272	0.00447304	0.0360539
Cp4.1LG01g06220.1	32.0179	1.47507	0.405641	3.63639	0.000276481	0.00390574
Cp4.1LG01g06240.1	429.925	-0.176786	0.140182	-1.26112	0.207266	0.482807
Cp4.1LG01g06250.1	0.655176	1.81145	3.01172	0.601468	0.547528	NA
Cp4.1LG01g06260.1	8.65183	-0.0955146	0.84604	-0.112896	0.910113	0.966832
Cp4.1LG01g06280.1	63.4485	-0.146173	0.215109	-0.679531	0.496801	0.755395
Cp4.1LG01g06290.1	8.65838	-1.66648	0.890321	-1.87178	0.0612376	0.2326
Cp4.1LG01g06300.1	21.8446	-1.41368	0.55692	-2.53839	0.0111365	0.0716763
Cp4.1LG01g06310.1	5.20343	-1.31569	0.908926	-1.44752	0.14775	0.397365
Cp4.1LG01g06320.1	0.482465	-1.22556	3.25636	-0.376358	0.706651	NA
Cp4.1LG01g06330.1	157.67	0.615848	0.206983	2.97535	0.00292652	0.0259386
Cp4.1LG01g06340.1	513.826	-1.37125	0.176261	-7.77964	7.27294e-15	1.10267e-12
Cp4.1LG01g06350.1	385.335	-0.00818305	0.11227	-0.0728874	0.941896	0.978772
Cp4.1LG01g06370.1	53.3037	0.0939289	0.356787	0.263264	0.792347	0.919058
Cp4.1LG01g06380.1	193.237	0.242181	0.157734	1.53537	0.124692	0.360965
Cp4.1LG01g06390.1	1.18564	-1.91218	2.06136	-0.927629	0.3536	NA
Cp4.1LG01g06410.1	2240.55	-0.260807	0.202411	-1.28851	0.19757	0.469342
Cp4.1LG01g06420.1	3.7466	-1.18188	0.906246	-1.30415	0.192182	0.462238
Cp4.1LG01g06430.1	21.8344	0.388761	0.542055	0.717198	0.473252	0.736972
Cp4.1LG01g06440.1	1.19037	-1.22593	1.94351	-0.630782	0.528183	NA
Cp4.1LG01g06450.1	281.436	-0.0539039	0.146312	-0.368419	0.712561	0.882689
Cp4.1LG01g06460.1	27.4896	0.572409	0.396058	1.44527	0.148383	0.398269
Cp4.1LG01g06470.1	166.685	0.152005	0.200134	0.759513	0.447546	0.718563
Cp4.1LG01g06480.1	28.0526	0.166786	0.346089	0.481915	0.629866	0.838634
Cp4.1LG01g06490.1	1.89483	-0.675179	1.84098	-0.36675	0.713806	0.883242
Cp4.1LG01g06500.1	139.155	-0.608079	0.241218	-2.52087	0.0117065	0.0744528
Cp4.1LG01g06510.1	2.62114	-0.112867	1.06726	-0.105754	0.915778	0.969311
Cp4.1LG01g06520.1	108.379	0.129204	0.206654	0.62522	0.531827	0.781293
Cp4.1LG01g06530.1	106.464	0.419708	0.177735	2.36142	0.0182049	0.103254
Cp4.1LG01g06540.1	410.082	-0.152856	0.633329	-0.241353	0.809281	0.926411
Cp4.1LG01g06550.1	2.9484	-0.920305	1.14731	-0.80214	0.422472	0.698909
Cp4.1LG01g06560.1	64.2067	0.258206	0.283666	0.910248	0.362691	0.648322
Cp4.1LG01g06570.1	63.5868	0.0438599	0.225654	0.194368	0.845888	0.942951
Cp4.1LG01g06580.1	31.141	-1.19575	0.354198	-3.37595	0.00073562	0.00870174
Cp4.1LG01g06590.1	497.788	0.0142964	0.121377	0.117785	0.906238	0.965145
Cp4.1LG01g06600.1	212.722	-0.174106	0.14715	-1.18319	0.236736	0.520575
Cp4.1LG01g06610.1	198.056	0.0762087	0.172603	0.441526	0.658832	0.854616
Cp4.1LG01g06620.1	129.327	-0.452294	0.200946	-2.25083	0.0243965	0.126776
Cp4.1LG01g06630.1	50.0581	-0.156015	0.332175	-0.469678	0.638585	0.84416
Cp4.1LG01g06640.1	122.916	0.136467	0.217911	0.626254	0.531148	0.780926
Cp4.1LG01g06650.1	4.13257	1.07827	0.908569	1.18677	0.235317	0.518965
Cp4.1LG01g06660.1	1.11773	-2.70318	1.73776	-1.55555	0.119814	NA
Cp4.1LG01g06670.1	714.242	0.184449	0.203656	0.905689	0.365101	0.650102
Cp4.1LG01g06680.1	614.064	-0.101258	0.117578	-0.861196	0.38913	0.671442
Cp4.1LG01g06690.1	1.23309	-0.0761871	1.97232	-0.0386282	0.969187	NA
Cp4.1LG01g06700.1	906.774	-0.252354	0.192772	-1.30908	0.190507	0.460189
Cp4.1LG01g06710.1	2170.09	-0.316888	0.218681	-1.44909	0.147313	0.396409
Cp4.1LG01g06730.1	17.0277	0.278143	0.473804	0.587042	0.557175	0.796192
Cp4.1LG01g06740.1	285.766	-0.088524	0.13513	-0.655103	0.512401	0.767692
Cp4.1LG01g06750.1	175.435	-0.513453	0.192142	-2.67226	0.00753419	0.0534873
Cp4.1LG01g06760.1	9.41898	0.1335	0.657032	0.203187	0.838989	0.940071
Cp4.1LG01g06780.1	68.5885	0.323214	0.274007	1.17958	0.238166	0.522413
Cp4.1LG01g06790.1	59.9715	0.32866	0.308672	1.06475	0.286987	0.576996
Cp4.1LG01g06820.1	358.458	0.0322116	0.147441	0.218471	0.827062	0.934345
Cp4.1LG01g06830.1	322.993	0.0123169	0.15539	0.0792642	0.936822	0.977062
Cp4.1LG01g06840.1	35.9576	0.798478	0.314403	2.53966	0.0110959	0.071479
Cp4.1LG01g06870.1	0.728065	-1.98623	2.10553	-0.943339	0.345507	NA
Cp4.1LG01g06900.1	5.07286	5.8121	1.31863	4.40767	1.0449e-05	0.000248571
Cp4.1LG01g06910.1	21.1276	-0.999394	0.44319	-2.255	0.0241331	0.125863
Cp4.1LG01g06920.1	396.678	-0.210808	0.213982	-0.985165	0.324543	0.613656
Cp4.1LG01g06930.1	0.752486	-2.05512	2.10245	-0.977491	0.328326	NA
Cp4.1LG01g06940.1	332.164	0.278123	0.132249	2.10302	0.0354642	0.162685
Cp4.1LG01g06950.1	1.32605	-1.33162	1.56919	-0.848605	0.396101	NA
Cp4.1LG01g06960.1	3.80802	0.376556	1.02868	0.366057	0.714322	0.883583
Cp4.1LG01g06970.1	111.721	-0.58816	0.218885	-2.68707	0.00720822	0.0518842
Cp4.1LG01g06980.1	10.5145	-0.838553	0.589731	-1.42192	0.155048	0.408822
Cp4.1LG01g06990.1	0.498248	-2.43896	3.17025	-0.769327	0.441699	NA
Cp4.1LG01g07010.1	0.592976	1.66163	3.08119	0.539284	0.589691	NA
Cp4.1LG01g07020.1	46.2059	-1.25478	0.333609	-3.76122	0.000169087	0.00257865
Cp4.1LG01g07030.1	0.736747	-0.9049	2.17417	-0.416204	0.677261	NA
Cp4.1LG01g07040.1	34.4762	0.221111	0.364839	0.606052	0.54448	0.788094
Cp4.1LG01g07050.1	1466.67	0.432487	0.118973	3.63518	0.000277791	0.00392167
Cp4.1LG01g07060.1	394.825	-0.253226	0.138299	-1.831	0.0671	0.245734
Cp4.1LG01g07080.1	265.996	0.176046	0.168264	1.04625	0.295445	0.585747
Cp4.1LG01g07090.1	41.253	0.161207	0.283173	0.569287	0.569162	0.804581
Cp4.1LG01g07100.1	1.56476	1.0576	2.14662	0.492683	0.622237	NA
Cp4.1LG01g07110.1	52.546	-0.607038	0.246873	-2.45891	0.0139361	0.0848025
Cp4.1LG01g07120.1	800.338	-0.184009	0.166383	-1.10593	0.268755	0.555913
Cp4.1LG01g07130.1	369.01	-0.187532	0.109251	-1.71653	0.0860658	0.286208
Cp4.1LG01g07140.1	91.1584	0.0551756	0.264878	0.208306	0.83499	0.938505
Cp4.1LG01g07150.1	259.573	0.278956	0.148251	1.88165	0.059884	0.229607
Cp4.1LG01g07160.1	155.099	-0.0331852	0.220772	-0.150314	0.880517	0.955929
Cp4.1LG01g07170.1	399.807	1.29136	0.538905	2.39626	0.0165634	0.0961426
Cp4.1LG01g07180.1	84.9514	-0.0952308	0.356838	-0.266874	0.789566	0.917785
Cp4.1LG01g07190.1	27.5691	-0.0188957	0.349409	-0.0540791	0.956872	0.98421
Cp4.1LG01g07200.1	5.26694	-2.89694	0.985708	-2.93894	0.00329336	0.0286129
Cp4.1LG01g07210.1	2618.98	-0.360994	0.115442	-3.12707	0.00176558	0.0174123
Cp4.1LG01g07230.1	13.3221	0.145169	0.568715	0.255258	0.798523	0.922187
Cp4.1LG01g07240.1	115.687	0.0128928	0.195469	0.065958	0.947411	0.981135
Cp4.1LG01g07250.1	126.045	-0.335886	0.187617	-1.79028	0.0734096	0.260325
Cp4.1LG01g07260.1	34.3944	-0.252005	0.286525	-0.879521	0.379119	0.663051
Cp4.1LG01g07270.1	75.4306	0.243624	0.278893	0.87354	0.382369	0.665375
Cp4.1LG01g07280.1	13.6782	-0.528802	0.453045	-1.16722	0.243123	0.527521
Cp4.1LG01g07290.1	88.9802	0.36544	0.261527	1.39733	0.162313	0.419941
Cp4.1LG01g07300.1	184.453	-0.284324	0.17487	-1.62592	0.103966	0.322521
Cp4.1LG01g07310.1	180.186	0.243143	0.231966	1.04818	0.294554	0.584736
Cp4.1LG01g07330.1	25.3657	-0.451874	0.534301	-0.84573	0.397703	0.678298
Cp4.1LG01g07340.1	293.17	0.779118	0.221175	3.52264	0.000427272	0.0056124
Cp4.1LG01g07350.1	96.3994	-0.120027	0.265745	-0.45166	0.651514	0.850861
Cp4.1LG01g07360.1	2.34853	-3.87811	1.42851	-2.71479	0.00663181	0.0488582
Cp4.1LG01g07370.1	368.08	0.65996	0.166319	3.96804	7.24651e-05	0.00126426
Cp4.1LG01g07380.1	22.5253	0.178641	0.521681	0.342434	0.732024	0.891338
Cp4.1LG01g07420.1	295.902	0.172532	0.133684	1.29059	0.196846	0.468484
Cp4.1LG01g07440.1	384.39	0.13567	0.141481	0.958926	0.337596	0.627051
Cp4.1LG01g07450.1	741.994	0.0857481	0.133636	0.641655	0.521097	0.773437
Cp4.1LG01g07460.1	333.278	0.107202	0.167039	0.641774	0.52102	0.773375
Cp4.1LG01g07470.1	420.643	-0.251628	0.136989	-1.83684	0.0662334	0.243667
Cp4.1LG01g07480.1	429.98	0.106072	0.116071	0.913847	0.360797	0.647128
Cp4.1LG01g07490.1	185.656	0.18651	0.149622	1.24654	0.212566	0.490181
Cp4.1LG01g07500.1	3.43138	-0.386494	0.945848	-0.408621	0.682818	0.866109
Cp4.1LG01g07510.1	21.2016	-0.175152	0.494995	-0.353845	0.723455	0.887755
Cp4.1LG01g07520.1	1214.88	-0.141034	0.171309	-0.823269	0.410355	0.688638
Cp4.1LG01g07530.1	66.3539	-0.0256443	0.248081	-0.103371	0.917669	0.970225
Cp4.1LG01g07540.1	307.129	0.240307	0.123682	1.94294	0.0520235	0.210886
Cp4.1LG01g07550.1	596.33	-0.27244	0.186691	-1.45931	0.144479	0.392341
Cp4.1LG01g07560.1	367.018	0.12678	0.130409	0.972175	0.330963	0.620726
Cp4.1LG01g07580.1	242.285	-0.194878	0.153132	-1.27261	0.203156	0.477274
Cp4.1LG01g07590.1	669.887	-0.00548053	0.167655	-0.0326894	0.973922	0.992244
Cp4.1LG01g07600.1	108.926	-0.0945836	0.293048	-0.322758	0.746879	0.898199
Cp4.1LG01g07610.1	79.1895	0.278734	0.221909	1.25607	0.209089	0.485616
Cp4.1LG01g07640.1	0.587023	1.68206	2.56025	0.65699	0.511188	NA
Cp4.1LG01g07650.1	159.74	0.440109	0.281217	1.56502	0.117579	0.348432
Cp4.1LG01g07660.1	1.59999	-2.40368	1.66453	-1.44406	0.148722	NA
Cp4.1LG01g07680.1	1074.04	0.147387	0.185706	0.793655	0.427396	0.703365
Cp4.1LG01g07710.1	265.272	0.0962574	0.167665	0.574104	0.565897	0.802265
Cp4.1LG01g07720.1	244.616	-0.449265	0.275309	-1.63186	0.102709	0.320141
Cp4.1LG01g07780.1	71.4477	0.50739	0.277513	1.82835	0.0674975	0.246462
Cp4.1LG01g07790.1	0.477656	2.41284	3.46248	0.696852	0.485895	NA
Cp4.1LG01g07800.1	7.89032	-0.209106	0.68655	-0.304576	0.760689	0.904318
Cp4.1LG01g07810.1	0.388899	-2.07449	3.42254	-0.606126	0.544431	NA
Cp4.1LG01g07820.1	48.1379	0.44282	0.267447	1.65573	0.0977771	0.310387
Cp4.1LG01g07830.1	67.9015	-0.467965	0.260509	-1.79635	0.0724396	0.258161
Cp4.1LG01g07840.1	5.66811	-0.223105	0.740128	-0.301441	0.763078	0.905125
Cp4.1LG01g07850.1	5.40549	-0.268261	0.741355	-0.361853	0.717462	0.88477
Cp4.1LG01g07870.1	0.834662	1.3353	2.08018	0.641919	0.520926	NA
Cp4.1LG01g07880.1	569.671	0.18124	0.18934	0.957219	0.338457	0.627671
Cp4.1LG01g07890.1	7.57468	-0.673479	0.635922	-1.05906	0.289573	0.579712
Cp4.1LG01g07900.1	190.31	-0.0948477	0.216069	-0.438969	0.660684	0.855484
Cp4.1LG01g07920.1	292.763	-0.0756942	0.135217	-0.559799	0.575616	0.808193
Cp4.1LG01g07930.1	627.906	-0.0991972	0.214788	-0.461837	0.644198	0.846956
Cp4.1LG01g07940.1	36.2902	-0.126479	0.438946	-0.288142	0.773238	0.90991
Cp4.1LG01g07950.1	564.151	0.0865201	0.100876	0.857689	0.391064	0.672734
Cp4.1LG01g07960.1	421.571	0.143182	0.141945	1.00872	0.313111	0.602626
Cp4.1LG01g07970.1	0.916645	-2.36819	2.79605	-0.846976	0.397008	NA
Cp4.1LG01g07980.1	78.8235	0.0486109	0.355831	0.136612	0.891337	0.959819
Cp4.1LG01g07990.1	329.272	0.00462466	0.283129	0.0163341	0.986968	0.996176
Cp4.1LG01g08000.1	19.4712	0.270443	0.419202	0.645136	0.518839	0.771788
Cp4.1LG01g08010.1	19.1969	0.20194	0.553049	0.365139	0.715008	0.883662
Cp4.1LG01g08020.1	350.422	0.150571	0.136737	1.10117	0.270822	0.558533
Cp4.1LG01g08030.1	1231.21	-0.409188	0.163473	-2.50309	0.0123116	0.077096
Cp4.1LG01g08040.1	1.2244	-2.85504	1.65193	-1.7283	0.0839338	NA
Cp4.1LG01g08050.1	723.071	-0.456049	0.241528	-1.88818	0.0590016	0.227469
Cp4.1LG01g08060.1	60.9725	-0.344847	0.29047	-1.1872	0.235147	0.518785
Cp4.1LG01g08080.1	132.368	-0.0378472	0.193559	-0.195533	0.844976	0.942417
Cp4.1LG01g08100.1	574.849	-0.0595514	0.112849	-0.527707	0.597703	0.821656
Cp4.1LG01g08110.1	42.0072	-0.20388	0.318914	-0.639295	0.522631	0.774592
Cp4.1LG01g08120.1	1151.22	0.0826616	0.129298	0.639312	0.52262	0.774592
Cp4.1LG01g08130.1	1.62968	-0.195455	1.46705	-0.13323	0.894011	NA
Cp4.1LG01g08140.1	106.052	0.203484	0.186963	1.08837	0.276434	0.565019
Cp4.1LG01g08150.1	71.9828	0.0493848	0.304329	0.162274	0.87109	0.952321
Cp4.1LG01g08160.1	401.07	-0.0767487	0.289436	-0.265167	0.790881	0.918573
Cp4.1LG01g08170.1	11.9644	0.344613	0.564107	0.6109	0.541266	0.786462
Cp4.1LG01g08180.1	91.5834	-0.308409	0.348929	-0.883871	0.376766	0.661037
Cp4.1LG01g08190.1	526.903	-0.0353587	0.189667	-0.186426	0.852111	0.945526
Cp4.1LG01g08210.1	10.9125	0.904559	0.518349	1.74508	0.0809712	0.276066
Cp4.1LG01g08220.1	30.5136	0.101518	0.350518	0.289623	0.772105	0.909481
Cp4.1LG01g08230.1	18.1607	-1.08629	0.469212	-2.31512	0.0206061	0.11265
Cp4.1LG01g08240.1	4.25461	-1.6555	1.14429	-1.44675	0.147966	0.397798
Cp4.1LG01g08250.1	2412.95	0.0511893	0.308597	0.165878	0.868253	0.951327
Cp4.1LG01g08260.1	74.242	0.304867	0.228389	1.33486	0.181922	0.448279
Cp4.1LG01g08270.1	17763.7	0.155341	0.223654	0.694556	0.487334	0.747706
Cp4.1LG01g08280.1	6.24041	0.422591	0.773964	0.546009	0.58506	0.813521
Cp4.1LG01g08300.1	1.36576	0.414733	1.94756	0.21295	0.831366	NA
Cp4.1LG01g08310.1	26.1349	0.102135	0.383004	0.266669	0.789724	0.917785
Cp4.1LG01g08320.1	8.78968	0.671257	0.630871	1.06402	0.287322	0.57729
Cp4.1LG01g08330.1	4.84809	-0.96158	1.15001	-0.836151	0.40307	0.683014
Cp4.1LG01g08340.1	58.1196	-0.0938863	0.270461	-0.347135	0.72849	0.890152
Cp4.1LG01g08350.1	179.622	0.197169	0.193942	1.01664	0.309324	0.599081
Cp4.1LG01g08360.1	294.812	-0.153482	0.140005	-1.09626	0.272964	0.560976
Cp4.1LG01g08370.1	11.0201	-1.19322	0.829909	-1.43778	0.150497	0.401992
Cp4.1LG01g08380.1	13.585	-1.01015	0.826079	-1.22282	0.221397	0.501943
Cp4.1LG01g08390.1	40.9509	0.504258	0.658694	0.765542	0.443949	0.715567
Cp4.1LG01g08400.1	4.98644	0.0785193	0.7566	0.103779	0.917345	0.97013
Cp4.1LG01g08410.1	0.816495	-2.21599	2.3545	-0.941172	0.346617	NA
Cp4.1LG01g08430.1	10.0717	-0.0303569	0.965652	-0.0314367	0.974921	0.99272
Cp4.1LG01g08440.1	3.21767	0.448888	1.11395	0.40297	0.686971	0.868588
Cp4.1LG01g08450.1	56647.7	-0.0458003	0.135221	-0.338708	0.73483	0.893088
Cp4.1LG01g08470.1	56.5756	-0.678939	0.300349	-2.2605	0.0237904	0.124679
Cp4.1LG01g08480.1	224.085	0.110421	0.185866	0.594092	0.55245	0.792914
Cp4.1LG01g08490.1	41.5135	-0.0633703	0.328624	-0.192835	0.847088	0.943512
Cp4.1LG01g08500.1	163.337	-0.265423	0.202518	-1.31061	0.189989	0.459584
Cp4.1LG01g08510.1	7.41721	-0.606266	0.733696	-0.826318	0.408624	0.687233
Cp4.1LG01g08520.1	58.4921	-0.477231	0.322884	-1.47803	0.139401	0.383876
Cp4.1LG01g08530.1	5.69884	2.11466	0.871804	2.42562	0.0152823	0.0910889
Cp4.1LG01g08540.1	1235.39	-0.198818	0.090723	-2.19148	0.0284168	0.140511
Cp4.1LG01g08570.1	1.58378	-1.63177	1.6686	-0.97793	0.328109	NA
Cp4.1LG01g08580.1	172.309	-0.419163	0.189833	-2.20807	0.0272397	0.137019
Cp4.1LG01g08590.1	205.45	0.224202	0.145786	1.53789	0.124076	0.359714
Cp4.1LG01g08600.1	25.9919	0.229334	0.335126	0.684321	0.493772	0.752384
Cp4.1LG01g08610.1	52.3849	-0.228079	0.248748	-0.916908	0.359191	0.645764
Cp4.1LG01g08620.1	5.03436	-0.718651	0.811653	-0.885416	0.375932	0.660258
Cp4.1LG01g08630.1	61.662	0.0299547	0.260645	0.114926	0.908504	0.966089
Cp4.1LG01g08640.1	12.3279	-0.147365	0.563641	-0.261452	0.793744	0.919497
Cp4.1LG01g08650.1	203.752	0.32478	0.213213	1.52326	0.127693	0.365184
Cp4.1LG01g08660.1	24.916	-0.295403	0.487021	-0.60655	0.544149	0.787986
Cp4.1LG01g08670.1	267.758	0.282929	0.195839	1.4447	0.148541	0.398549
Cp4.1LG01g08680.1	5.92431	-0.26326	0.833445	-0.31587	0.752101	0.900985
Cp4.1LG01g08690.1	71.6905	-0.830393	0.26672	-3.11335	0.00184977	0.0180688
Cp4.1LG01g08700.1	127.317	-0.0779595	0.183381	-0.425123	0.670747	0.860836
Cp4.1LG01g08710.1	136.806	0.184088	0.265149	0.69428	0.487507	0.747718
Cp4.1LG01g08720.1	0.734959	-0.999886	2.46846	-0.405065	0.68543	NA
Cp4.1LG01g08730.1	239.106	0.0652388	0.17475	0.373326	0.708906	0.880621
Cp4.1LG01g08740.1	283.782	-0.0382376	0.176455	-0.216699	0.828443	0.934938
Cp4.1LG01g08750.1	169.496	0.253427	0.268123	0.94519	0.344562	0.632887
Cp4.1LG01g08760.1	89.2555	-0.446594	0.203772	-2.19164	0.0284057	0.140511
Cp4.1LG01g08770.1	9533.86	-0.0789412	0.186429	-0.423439	0.671975	0.861629
Cp4.1LG01g08780.1	547.856	0.0680708	0.159119	0.427798	0.668798	0.859564
Cp4.1LG01g08790.1	471.112	-0.0781692	0.16522	-0.473123	0.636125	0.842559
Cp4.1LG01g08800.1	1.46013	2.33794	1.84377	1.26802	0.204791	NA
Cp4.1LG01g08810.1	165.209	-0.22905	0.323527	-0.707979	0.478959	0.741334
Cp4.1LG01g08820.1	1486.66	0.261475	0.242846	1.07671	0.281608	0.571511
Cp4.1LG01g08830.1	36.6786	-0.22076	0.317423	-0.695476	0.486757	0.747115
Cp4.1LG01g08840.1	639.855	0.172079	0.113384	1.51766	0.1291	0.367286
Cp4.1LG01g08850.1	12.3926	0.280522	0.556549	0.504039	0.614234	0.830569
Cp4.1LG01g08860.1	100.681	0.304218	0.220695	1.37846	0.168062	0.428239
Cp4.1LG01g08870.1	1599.49	-0.0758856	0.123204	-0.615934	0.537938	0.784746
Cp4.1LG01g08890.1	17.6293	0.833495	0.653475	1.27548	0.202139	0.475819
Cp4.1LG01g08910.1	20.5754	-0.665239	0.453226	-1.46779	0.142162	0.388106
Cp4.1LG01g08950.1	36.1637	0.703854	0.342711	2.05378	0.0399969	0.176634
Cp4.1LG01g08960.1	1.84119	1.54307	1.46909	1.05036	0.293552	NA
Cp4.1LG01g08970.1	0.907135	3.3251	2.29656	1.44786	0.147655	NA
Cp4.1LG01g08980.1	1.06794	-2.63994	2.01261	-1.3117	0.189621	NA
Cp4.1LG01g08990.1	211.825	-0.751893	0.219346	-3.42789	0.000608302	0.00748779
Cp4.1LG01g09010.1	299.77	0.00946488	0.201578	0.046954	0.96255	0.986839
Cp4.1LG01g09020.1	87.2518	1.76847	0.251698	7.02615	2.12307e-12	2.28538e-10
Cp4.1LG01g09030.1	799.421	-0.0272053	0.116088	-0.234351	0.814712	0.928334
Cp4.1LG01g09040.1	301.621	0.19228	0.130386	1.4747	0.140294	0.385204
Cp4.1LG01g09050.1	1216.63	-0.0611455	0.723785	-0.0844802	0.932675	0.975933
Cp4.1LG01g09060.1	605.506	0.220718	0.131781	1.67489	0.0939552	0.302809
Cp4.1LG01g09070.1	607.537	-0.178268	0.133145	-1.3389	0.180603	0.446653
Cp4.1LG01g09080.1	4691.88	0.244381	0.13795	1.77152	0.0764748	0.266511
Cp4.1LG01g09090.1	1500.23	0.0607696	0.569375	0.10673	0.915003	0.968919
Cp4.1LG01g09100.1	71.6811	1.35625	0.292142	4.64242	3.44354e-06	9.62806e-05
Cp4.1LG01g09120.1	2140.21	-0.443734	0.113476	-3.91039	9.21462e-05	0.00154503
Cp4.1LG01g09130.1	116.742	0.341144	0.271072	1.2585	0.208211	0.484237
Cp4.1LG01g09150.1	0.962401	1.59075	2.37439	0.669962	0.502882	NA
Cp4.1LG01g09160.1	35.9899	-0.127381	0.321553	-0.396142	0.692	0.870978
Cp4.1LG01g09180.1	17.6489	-0.257667	0.454926	-0.566392	0.571127	0.805437
Cp4.1LG01g09190.1	275.375	-0.355111	0.14694	-2.4167	0.0156618	0.0925054
Cp4.1LG01g09200.1	84.4969	-0.542317	0.20901	-2.5947	0.00946738	0.0635756
Cp4.1LG01g09210.1	190.35	0.425227	0.146558	2.90141	0.00371483	0.0313678
Cp4.1LG01g09220.1	512.799	0.191448	0.12913	1.48259	0.138182	0.382038
Cp4.1LG01g09230.1	529.378	-0.443441	0.108759	-4.07728	4.55649e-05	0.000853015
Cp4.1LG01g09240.1	127.25	-0.0325054	0.202187	-0.160769	0.872275	0.952321
Cp4.1LG01g09250.1	771.01	-0.490728	0.246615	-1.98985	0.0466071	0.195291
Cp4.1LG01g09270.1	745.544	-0.628059	0.25422	-2.47053	0.0134913	0.0827036
Cp4.1LG01g09280.1	1084.12	-0.104512	0.0817355	-1.27867	0.201015	0.474003
Cp4.1LG01g09290.1	29.388	0.245753	0.344776	0.71279	0.475976	0.738915
Cp4.1LG01g09300.1	126.722	-0.0508708	0.189971	-0.267783	0.788867	0.917785
Cp4.1LG01g09310.1	39.2192	0.991327	0.32972	3.00657	0.00264211	0.0238699
Cp4.1LG01g09320.1	69.676	0.151391	0.311552	0.485926	0.62702	0.836894
Cp4.1LG01g09330.1	40.7256	-1.24139	0.42755	-2.9035	0.00369016	0.0311918
Cp4.1LG01g09350.1	0.525598	2.53674	3.12359	0.812123	0.416721	NA
Cp4.1LG01g09360.1	88.1256	-0.347932	0.29783	-1.16822	0.242716	0.527031
Cp4.1LG01g09370.1	126.67	-0.292319	0.186303	-1.56905	0.116636	0.34664
Cp4.1LG01g09380.1	587.192	-0.62453	0.15752	-3.96477	7.34673e-05	0.00127864
Cp4.1LG01g09390.1	47.6246	0.0474551	0.446986	0.106167	0.91545	0.969212
Cp4.1LG01g09410.1	4.44453	0.262537	0.976245	0.268925	0.787987	0.917583
Cp4.1LG01g09420.1	5.10788	0.661567	0.730019	0.906232	0.364813	0.650063
Cp4.1LG01g09430.1	1.03781	0.055332	2.74408	0.0201641	0.983912	NA
Cp4.1LG01g09440.1	1.90749	3.58747	2.01163	1.78337	0.0745267	0.262901
Cp4.1LG01g09450.1	4841.59	0.183268	0.102305	1.79139	0.0732307	0.259905
Cp4.1LG01g09460.1	141.526	-0.123359	0.181172	-0.680896	0.495937	0.754454
Cp4.1LG01g09470.1	25.5217	0.946621	0.349694	2.70699	0.00678953	0.0496676
Cp4.1LG01g09480.1	1.22986	2.03593	2.19725	0.92658	0.354144	NA
Cp4.1LG01g09490.1	1095.6	-0.0822195	0.0957279	-0.858887	0.390403	0.672106
Cp4.1LG01g09500.1	0.368963	0.754855	2.95923	0.255085	0.798657	NA
Cp4.1LG01g09510.1	134.276	-0.350144	0.225633	-1.55183	0.120704	0.35425
Cp4.1LG01g09520.1	131.123	-0.0547847	0.257522	-0.212738	0.831531	0.936446
Cp4.1LG01g09530.1	142.527	0.000422966	0.250279	0.00168998	0.998652	0.999859
Cp4.1LG01g09540.1	35.502	-0.432994	0.300641	-1.44023	0.149801	0.40078
Cp4.1LG01g09550.1	96.5043	-2.45093	0.269853	-9.08243	1.06174e-19	2.75401e-17
Cp4.1LG01g09560.1	29.2881	1.20343	0.355686	3.38342	0.000715888	0.00851981
Cp4.1LG01g09570.1	0.587941	-2.68622	3.02115	-0.889136	0.37393	NA
Cp4.1LG01g09580.1	218.405	0.19607	0.267777	0.732214	0.464038	0.73039
Cp4.1LG01g09590.1	3.94793	-0.147099	1.05376	-0.139594	0.888981	0.958961
Cp4.1LG01g09600.1	308.286	0.204319	0.263629	0.775026	0.438324	0.711666
Cp4.1LG01g09610.1	70208.6	0.525153	0.17769	2.95545	0.00312216	0.0273573
Cp4.1LG01g09620.1	212.174	0.0173299	0.139098	0.124588	0.90085	0.963718
Cp4.1LG01g09650.1	1862.94	-0.301696	0.10724	-2.81327	0.00490402	0.0386452
Cp4.1LG01g09660.1	72.1396	-0.700654	0.235665	-2.97309	0.0029482	0.0261094
Cp4.1LG01g09670.1	19.9604	-1.27215	0.393433	-3.23347	0.00122298	0.0129894
Cp4.1LG01g09680.1	4515.65	-0.367409	0.120597	-3.04658	0.00231464	0.0214994
Cp4.1LG01g09690.1	4.7522	-0.552866	0.899789	-0.61444	0.538925	0.785234
Cp4.1LG01g09700.1	10.3051	-1.19941	0.554654	-2.16244	0.030584	0.14731
Cp4.1LG01g09710.1	1.00021	-0.859284	2.34854	-0.36588	0.714455	NA
Cp4.1LG01g09720.1	177.724	0.0618786	0.173003	0.357674	0.720587	0.886234
Cp4.1LG01g09730.1	5.98203	-0.809891	0.805187	-1.00584	0.314491	0.603933
Cp4.1LG01g09740.1	403.319	0.0474172	0.174444	0.27182	0.785761	0.916565
Cp4.1LG01g09750.1	77.2447	-0.165692	0.247172	-0.670352	0.502633	0.759968
Cp4.1LG01g09760.1	241.597	-0.0188889	0.14599	-0.129385	0.897053	0.962076
Cp4.1LG01g09770.1	349.313	0.00124165	0.11534	0.0107652	0.991411	0.99734
Cp4.1LG01g09780.1	59.7178	0.804409	0.334336	2.40599	0.0161286	0.0945363
Cp4.1LG01g09790.1	78.6657	0.00276046	0.322435	0.00856129	0.993169	0.997464
Cp4.1LG01g09800.1	41.8022	-0.558161	0.335305	-1.66464	0.095985	0.306973
Cp4.1LG01g09810.1	175.63	-3.70777	0.811382	-4.56969	4.88438e-06	0.000129983
Cp4.1LG01g09820.1	741.958	0.0124502	0.124002	0.100404	0.920024	0.971006
Cp4.1LG01g09840.1	17.0651	-0.209795	0.535938	-0.391454	0.695462	0.873052
Cp4.1LG01g09850.1	432.701	0.0438573	0.174368	0.251522	0.801411	0.923047
Cp4.1LG01g09860.1	205.785	0.00831932	0.15542	0.053528	0.957311	0.984379
Cp4.1LG01g09870.1	0.861383	1.33431	1.88036	0.709601	0.477951	NA
Cp4.1LG01g09880.1	16.2199	-1.11749	0.629954	-1.77393	0.076075	0.266139
Cp4.1LG01g09890.1	1.10323	0.977844	1.83107	0.534028	0.593322	NA
Cp4.1LG01g09900.1	170.456	0.113752	0.22922	0.496259	0.619712	0.833122
Cp4.1LG01g09920.1	173.039	0.264214	0.156361	1.68977	0.091072	0.297119
Cp4.1LG01g09930.1	24.9183	-0.48023	0.384897	-1.24769	0.212146	0.489581
Cp4.1LG01g09940.1	21.1424	-0.475778	0.39026	-1.21913	0.222794	0.503045
Cp4.1LG01g09950.1	3635.68	0.750465	0.145369	5.16248	2.43704e-07	9.14059e-06
Cp4.1LG01g09970.1	180.098	0.390253	0.145244	2.68688	0.00721237	0.0518968
Cp4.1LG01g09980.1	8.20581	0.701412	0.824633	0.850574	0.395006	0.675785
Cp4.1LG01g09990.1	100.7	-0.263183	0.198957	-1.32281	0.185898	0.453834
Cp4.1LG01g10000.1	5.95557	-0.118471	0.722868	-0.16389	0.869818	0.95202
Cp4.1LG01g10010.1	145.431	-0.0320651	0.187054	-0.171421	0.863893	0.949791
Cp4.1LG01g10020.1	74.1281	0.458613	0.281445	1.62949	0.103209	0.320956
Cp4.1LG01g10030.1	317.814	0.0736247	0.14439	0.509903	0.610119	0.82888
Cp4.1LG01g10040.1	253.733	-0.857014	0.138986	-6.16618	6.9961e-10	4.73645e-08
Cp4.1LG01g10050.1	8.42328	-2.88095	0.813793	-3.54015	0.000399895	0.00530786
Cp4.1LG01g10070.1	20.9266	-0.0236924	0.413389	-0.0573126	0.954296	0.982933
Cp4.1LG01g10080.1	4.08539	-5.47433	1.32551	-4.12998	3.62793e-05	0.000701003
Cp4.1LG01g10090.1	1.06899	-1.00319	2.02623	-0.4951	0.62053	NA
Cp4.1LG01g10100.1	700.817	0.131631	0.242541	0.542717	0.587325	0.814665
Cp4.1LG01g10110.1	120.805	0.554013	0.22888	2.42054	0.0154974	0.0918624
Cp4.1LG01g10120.1	2.63043	1.03448	1.39994	0.738946	0.45994	0.727101
Cp4.1LG01g10130.1	11.339	-0.954415	0.669367	-1.42585	0.153912	0.406974
Cp4.1LG01g10140.1	0.724037	2.01671	2.47739	0.814047	0.415618	NA
Cp4.1LG01g10150.1	123.179	-0.957898	0.285146	-3.35932	0.000781333	0.00910737
Cp4.1LG01g10170.1	168.859	0.138094	0.174406	0.791793	0.428481	0.704611
Cp4.1LG01g10190.1	289.228	0.300732	0.317405	0.947472	0.343398	0.631422
Cp4.1LG01g10200.1	443.848	0.0965339	0.127186	0.759	0.447853	0.718734
Cp4.1LG01g10210.1	160.109	-0.444205	0.180108	-2.46632	0.0136509	0.0834452
Cp4.1LG01g10230.1	24.7259	0.476618	0.400343	1.19053	0.23384	0.517244
Cp4.1LG01g10240.1	854.044	0.543694	0.235072	2.31288	0.020729	0.113145
Cp4.1LG01g10260.1	311.975	-0.00513258	0.123696	-0.0414935	0.966902	0.988811
Cp4.1LG01g10270.1	75.4189	-0.152716	0.241774	-0.631647	0.527618	0.77821
Cp4.1LG01g10280.1	613.34	-0.0756523	0.157097	-0.481563	0.630116	0.838663
Cp4.1LG01g10300.1	136.9	0.0283836	0.167936	0.169014	0.865786	0.950607
Cp4.1LG01g10310.1	889.415	0.536684	0.25483	2.10605	0.0352001	0.161721
Cp4.1LG01g10320.1	8.24358	1.11244	0.748994	1.48524	0.137479	0.380729
Cp4.1LG01g10330.1	436.547	0.0641523	0.113195	0.566741	0.57089	0.805407
Cp4.1LG01g10340.1	76.2397	0.014591	0.238829	0.0610938	0.951285	0.982023
Cp4.1LG01g10350.1	28.9119	-0.193483	0.353739	-0.546967	0.584402	0.813131
Cp4.1LG01g10360.1	1.27816	-3.79609	2.46949	-1.5372	0.124245	NA
Cp4.1LG01g10370.1	122.538	0.157679	0.193067	0.816706	0.414096	0.691842
Cp4.1LG01g10380.1	188.452	0.12869	0.176211	0.730313	0.465199	0.731468
Cp4.1LG01g10390.1	20.0654	-0.698244	0.386507	-1.80655	0.0708322	0.254899
Cp4.1LG01g10400.1	18.7824	-0.171762	0.531492	-0.32317	0.746566	0.898114
Cp4.1LG01g10410.1	469.831	-0.368703	0.109839	-3.35677	0.000788575	0.00916698
Cp4.1LG01g10420.1	212.709	0.502928	0.158461	3.17383	0.00150443	0.0153867
Cp4.1LG01g10430.1	252.697	0.398598	0.149666	2.66325	0.00773892	0.0547163
Cp4.1LG01g10440.1	469.319	0.0563507	0.108441	0.519643	0.603313	0.824105
Cp4.1LG01g10450.1	379.177	0.0833837	0.125974	0.661914	0.508026	0.763854
Cp4.1LG01g10460.1	66.2959	0.509372	0.414576	1.22866	0.219201	0.499383
Cp4.1LG01g10480.1	373.091	0.00328341	0.110233	0.0297861	0.976238	0.993121
Cp4.1LG01g10490.1	366.388	0.00753476	0.127567	0.0590652	0.9529	0.982685
Cp4.1LG01g10500.1	559.395	0.492952	0.149031	3.30771	0.000940605	0.0105415
Cp4.1LG01g10510.1	21.9729	0.13777	0.426663	0.322902	0.74677	0.898118
Cp4.1LG01g10520.1	150.326	0.770302	0.194752	3.9553	7.6438e-05	0.00132073
Cp4.1LG01g10530.1	10.0997	-1.62233	0.89492	-1.81282	0.0698596	0.252308
Cp4.1LG01g10540.1	109.104	-0.237302	0.256699	-0.924436	0.355259	0.642235
Cp4.1LG01g10550.1	22.3137	0.414589	0.45452	0.912145	0.361692	0.647782
Cp4.1LG01g10560.1	42.7949	0.115709	0.307714	0.376028	0.706896	0.879443
Cp4.1LG01g10570.1	1049.96	-1.18844	0.244924	-4.85229	1.22045e-06	3.83579e-05
Cp4.1LG01g10580.1	16.5645	-1.23835	0.538733	-2.29864	0.0215255	0.116263
Cp4.1LG01g10590.1	352.384	0.129453	0.157453	0.822172	0.410979	0.689148
Cp4.1LG01g10600.1	1.06887	-1.72042	2.08585	-0.824805	0.409482	NA
Cp4.1LG01g10630.1	194.715	0.0456345	0.1698	0.268754	0.788119	0.917604
Cp4.1LG01g10640.1	238.041	0.0450619	0.155946	0.288959	0.772613	0.909501
Cp4.1LG01g10650.1	151.838	1.76467	0.388881	4.53782	5.6839e-06	0.000147432
Cp4.1LG01g10660.1	292.46	-0.437619	0.36641	-1.19434	0.232344	0.515418
Cp4.1LG01g10670.1	2879.99	0.52505	0.14672	3.57858	0.000345466	0.00471028
Cp4.1LG01g10680.1	219.532	-1.74714	0.200289	-8.72311	2.70671e-18	5.88614e-16
Cp4.1LG01g10690.1	10.6503	-0.324354	0.650845	-0.498358	0.618232	0.832182
Cp4.1LG01g10710.1	0.824489	-2.23244	2.09323	-1.0665	0.286195	NA
Cp4.1LG01g10720.1	66.4688	-0.791374	0.31018	-2.55134	0.010731	0.0697335
Cp4.1LG01g10730.1	135.905	0.265159	0.254632	1.04134	0.297717	0.587547
Cp4.1LG01g10740.1	281.428	-0.693041	0.162985	-4.25217	2.11709e-05	0.000448168
Cp4.1LG01g10750.1	37.1022	-0.191803	0.337471	-0.568356	0.569793	0.804825
Cp4.1LG01g10760.1	238.662	0.393703	0.127346	3.09161	0.00199074	0.0191504
Cp4.1LG01g10770.1	991.544	0.996598	0.178169	5.59355	2.22473e-08	1.062e-06
Cp4.1LG01g10780.1	82.8906	0.403058	0.233268	1.72787	0.0840112	0.281877
Cp4.1LG01g10790.1	178.198	0.232131	0.250564	0.926434	0.354221	0.641327
Cp4.1LG01g10800.1	1.12905	-1.02558	1.6086	-0.637561	0.523759	NA
Cp4.1LG01g10820.1	87.6225	-0.226572	0.237673	-0.953295	0.340441	0.628967
Cp4.1LG01g10830.1	525.515	0.0252934	0.11222	0.225392	0.821675	0.931394
Cp4.1LG01g10850.1	30.269	0.0900144	0.346024	0.260139	0.794757	0.91998
Cp4.1LG01g10860.1	0.714045	-1.98952	2.15102	-0.924918	0.355009	NA
Cp4.1LG01g10870.1	961.713	-0.267529	0.465519	-0.57469	0.565501	0.80202
Cp4.1LG01g10880.1	0.494517	-1.3024	2.36947	-0.549659	0.582553	NA
Cp4.1LG01g10890.1	143.135	0.0394074	0.268808	0.1466	0.883447	0.956824
Cp4.1LG01g10900.1	633.85	-0.802678	0.235908	-3.40251	0.000667709	0.0080759
[truncated: 21,847 more rows]

## Sheet: Suppl_Data_Set_2
RNA-seq data for Otto to Kompo variety comparison
Otto_Kompo_DEGs
non-significant: padj>0.05
upregulated: (padj < 0.05, log2FC ≥ 1)
downregulated (padj < 0.05, log2fc ≤ -1)
	baseMean	log2FoldChange	lfcSE	stat	pvalue	padj
Cp4.1LG00g00010.1	211.644	1.16646	0.308749	3.778	0.000158091	0.00123011
Cp4.1LG00g00020.1	15.0646	-0.114348	0.479509	-0.238469	0.811517	0.902105
Cp4.1LG00g00030.1	118.859	0.0501469	0.230918	0.217164	0.828081	0.911691
Cp4.1LG00g00040.1	211.403	-0.0147472	0.142015	-0.103843	0.917294	0.96073
Cp4.1LG00g00050.1	2.29312	0.692646	1.5082	0.459254	0.646052	0.795348
Cp4.1LG00g00060.1	1.2049	0.0343402	1.75026	0.01962	0.984346	0.992697
Cp4.1LG00g00070.1	438.145	-0.718177	0.121014	-5.93465	2.94467e-09	7.04518e-08
Cp4.1LG00g00080.1	40.1985	-0.00943294	0.339894	-0.0277526	0.977859	0.989716
Cp4.1LG00g00090.1	35.8039	-0.130584	0.382094	-0.34176	0.732532	0.853105
Cp4.1LG00g00100.1	98.805	2.76649	0.523086	5.28878	1.23134e-07	2.07401e-06
Cp4.1LG00g00120.1	38549	-0.619894	0.259346	-2.39022	0.0168383	0.0612781
Cp4.1LG00g00140.1	622.964	-0.112159	0.256648	-0.437016	0.6621	0.806793
Cp4.1LG00g00150.1	489.804	-0.734827	0.159744	-4.60002	4.22454e-06	5.15966e-05
Cp4.1LG00g00160.1	99.1458	0.294286	0.212456	1.38516	0.166003	0.338796
Cp4.1LG00g00170.1	18.006	-0.64469	0.436682	-1.47634	0.139853	0.300385
Cp4.1LG00g00180.1	81.2787	-0.545491	0.22341	-2.44166	0.0146199	0.0548036
Cp4.1LG00g00190.1	27.99	-1.3043	0.36338	-3.58936	0.000331493	0.0023024
Cp4.1LG00g00200.1	89.7396	-0.281606	0.301697	-0.933406	0.35061	0.550907
Cp4.1LG00g00210.1	647.596	4.82289	0.623746	7.73214	1.05756e-14	6.28584e-13
Cp4.1LG00g00220.1	210.694	0.771532	0.157175	4.90876	9.16557e-07	1.29338e-05
Cp4.1LG00g00230.1	70.7675	0.71993	0.259704	2.77212	0.00556933	0.0251245
Cp4.1LG00g00240.1	178.723	-0.294204	0.216529	-1.35873	0.174232	0.350208
Cp4.1LG00g00250.1	4.16853	-0.986776	0.977995	-1.00898	0.312984	0.512241
Cp4.1LG00g00260.1	4.36048	-2.03015	1.2727	-1.59514	0.11068	0.254932
Cp4.1LG00g00280.1	311.199	-0.486508	0.123866	-3.9277	8.57617e-05	0.000719593
Cp4.1LG00g00290.1	2012.6	-0.419722	0.212549	-1.97471	0.0483013	0.138873
Cp4.1LG00g00310.1	1.68437	-1.20316	1.86632	-0.644668	0.519142	0.700447
Cp4.1LG00g00320.1	61.1615	-0.17631	0.325513	-0.541639	0.588067	0.754439
Cp4.1LG00g00330.1	100.028	-0.16884	0.209909	-0.804352	0.421194	0.616345
Cp4.1LG00g00340.1	111.344	0.296929	0.247919	1.19769	0.231039	0.424175
Cp4.1LG00g00350.1	145.974	0.0424533	0.152365	0.278629	0.78053	0.88261
Cp4.1LG00g00360.1	338.223	-0.39214	0.132535	-2.95877	0.00308865	0.0153251
Cp4.1LG00g00380.1	372.951	0.734901	0.141731	5.18519	2.158e-07	3.46296e-06
Cp4.1LG00g00410.1	1131.18	0.00342856	0.281077	0.012198	0.990268	0.995045
Cp4.1LG00g00420.1	0.329518	0.309358	3.52527	0.0877544	0.930072	NA
Cp4.1LG00g00430.1	300.17	0.400804	0.451895	0.88694	0.375111	0.574651
Cp4.1LG00g00440.1	6.47711	-0.504512	0.745419	-0.676817	0.498522	0.684244
Cp4.1LG00g00450.1	36.8057	-0.931272	0.552309	-1.68614	0.0917682	0.22337
Cp4.1LG00g00460.1	511.427	-0.317478	0.249604	-1.27193	0.203398	0.389324
Cp4.1LG00g00470.1	78.3193	-0.0820131	0.846615	-0.0968718	0.922828	0.963514
Cp4.1LG00g00480.1	4.23683	0.694392	1.11513	0.622702	0.53348	0.712113
Cp4.1LG00g00490.1	1.78453	-0.125676	1.37922	-0.0911205	0.927397	0.965348
Cp4.1LG00g00500.1	36.8686	0.0550207	0.347784	0.158204	0.874296	0.938854
Cp4.1LG00g00530.1	110.95	0.174057	0.433552	0.401467	0.688076	0.823464
Cp4.1LG00g00540.1	14.1401	0.263894	0.520072	0.507419	0.611861	0.771452
Cp4.1LG00g00550.1	6.84398	0.480209	0.660017	0.727571	0.466876	0.657187
Cp4.1LG00g00560.1	23.3098	-0.370409	0.356007	-1.04045	0.29813	0.497335
Cp4.1LG00g00570.1	176.588	0.113336	0.166739	0.679719	0.496682	0.682513
Cp4.1LG00g00580.1	3.38173	0.17691	1.38858	0.127403	0.898621	0.951287
Cp4.1LG00g00590.1	16.0093	-0.601591	0.539452	-1.11519	0.264769	0.462075
Cp4.1LG00g00610.1	1139.86	0.146736	0.0938043	1.56428	0.117752	0.266317
Cp4.1LG00g00620.1	38.042	-0.296582	0.3086	-0.961057	0.336524	0.536618
Cp4.1LG00g00630.1	138.309	-0.366834	0.2278	-1.61033	0.107325	0.249622
Cp4.1LG00g00640.1	527.828	0.107386	0.144084	0.745306	0.456087	0.647701
Cp4.1LG00g00650.1	692.514	0.0568568	0.149705	0.379791	0.704101	0.834307
Cp4.1LG00g00660.1	20.2862	3.16061	0.729662	4.33162	1.48019e-05	0.000155663
Cp4.1LG00g00670.1	5.90759	-0.535146	0.897101	-0.596528	0.550822	0.725809
Cp4.1LG00g00690.1	1.54637	-2.57198	1.90373	-1.35102	0.176688	0.353071
Cp4.1LG00g00730.1	2.02752	0.251944	1.61172	0.156319	0.875781	0.939727
Cp4.1LG00g00740.1	279.621	0.218925	0.143879	1.52159	0.128112	0.282544
Cp4.1LG00g00750.1	8.06331	-2.01603	0.680561	-2.9623	0.00305351	0.015171
Cp4.1LG00g00760.1	51.7324	-1.43267	0.422221	-3.39317	0.000690888	0.00432496
Cp4.1LG00g00770.1	1977.74	-1.06271	0.16099	-6.60107	4.08198e-11	1.37767e-09
Cp4.1LG00g00780.1	110.597	0.0178068	0.298661	0.059622	0.952457	0.97828
Cp4.1LG00g00790.1	601.664	0.0302836	0.213482	0.141856	0.887194	0.94505
Cp4.1LG00g00800.1	9.042	2.00856	0.856573	2.34487	0.0190335	0.0675244
Cp4.1LG00g00810.1	2.49036	-0.509957	1.81712	-0.28064	0.778987	0.881521
Cp4.1LG00g00820.1	158.115	-0.866681	0.220313	-3.93387	8.35904e-05	0.000703454
Cp4.1LG00g00830.1	4.42723	-1.36404	1.1844	-1.15167	0.249456	0.445731
Cp4.1LG00g00840.1	69.2416	-0.414817	0.195638	-2.12033	0.0339782	0.10619
Cp4.1LG00g00860.1	1.55316	-3.40621	2.1127	-1.61225	0.106907	0.249081
Cp4.1LG00g00870.1	9.83885	0.759103	0.717105	1.05857	0.289797	0.489081
Cp4.1LG00g00880.1	0.818452	-2.42669	2.06514	-1.17507	0.239967	NA
Cp4.1LG00g00890.1	9.31232	0.0746975	0.720677	0.103649	0.917448	0.96073
Cp4.1LG00g00900.1	17.6455	-0.488693	0.445744	-1.09635	0.272924	0.471588
Cp4.1LG00g00910.1	13.7473	-1.00454	0.444645	-2.25919	0.0238716	0.0808358
Cp4.1LG00g00920.1	10.7492	1.4341	0.681022	2.10581	0.0352207	0.109068
Cp4.1LG00g00930.1	3.30449	-5.35267	2.13018	-2.51278	0.0119783	0.0465299
Cp4.1LG00g00950.1	82.7153	-0.4914	0.253068	-1.94177	0.0521653	0.147423
Cp4.1LG00g00960.1	1.44578	2.93438	1.7039	1.72215	0.0850418	0.211071
Cp4.1LG00g00970.1	188.736	0.0914884	0.159877	0.572243	0.567157	0.738039
Cp4.1LG00g00980.1	800.082	-0.220696	0.144083	-1.53173	0.125589	0.278658
Cp4.1LG00g00990.1	3.40113	1.35422	1.08425	1.249	0.211666	0.399824
Cp4.1LG00g01000.1	3.1761	1.22215	1.24505	0.981611	0.326292	0.525646
Cp4.1LG00g01010.1	70.5835	-0.388262	0.273581	-1.41919	0.155844	0.32436
Cp4.1LG00g01020.1	4.45728	0.260094	1.00308	0.259297	0.795406	0.891855
Cp4.1LG00g01030.1	39.858	0.312411	0.401446	0.778214	0.436443	0.629902
Cp4.1LG00g01060.1	103.228	-0.391132	0.230901	-1.69394	0.0902769	0.220829
Cp4.1LG00g01070.1	25.9165	1.48112	0.361347	4.09889	4.15129e-05	0.000385501
Cp4.1LG00g01080.1	0.444631	2.11211	3.31843	0.63648	0.524464	NA
Cp4.1LG00g01100.1	13.2954	-0.216696	0.532901	-0.406635	0.684276	0.821688
Cp4.1LG00g01110.1	371.365	0.0883685	0.115249	0.766759	0.443225	0.636531
Cp4.1LG00g01120.1	80.8418	0.0735654	0.211481	0.347859	0.727946	0.850469
Cp4.1LG00g01130.1	248.286	-0.21303	0.146739	-1.45176	0.146569	0.310058
Cp4.1LG00g01140.1	303.425	0.0530047	0.154106	0.343949	0.730884	0.852279
Cp4.1LG00g01160.1	71.6242	-0.371148	0.25497	-1.45565	0.145488	0.308445
Cp4.1LG00g01180.1	13.286	-0.0279488	0.620567	-0.0450375	0.964077	0.983008
Cp4.1LG00g01190.1	72.1581	0.738695	0.230089	3.21047	0.00132516	0.00750693
Cp4.1LG00g01200.1	291.423	-0.460627	0.158589	-2.90453	0.00367809	0.0177155
Cp4.1LG00g01210.1	513.318	1.30338	0.217007	6.00615	1.89975e-09	4.7452e-08
Cp4.1LG00g01220.1	116.731	0.524938	0.261394	2.00822	0.0446196	0.130806
Cp4.1LG00g01230.1	1299.09	-0.0817366	0.0837525	-0.975931	0.329099	0.528226
Cp4.1LG00g01250.1	1.77437	0.641186	1.18175	0.542575	0.587423	0.753953
Cp4.1LG00g01270.1	362.324	0.0482434	0.174915	0.27581	0.782694	0.884001
Cp4.1LG00g01280.1	500.625	-0.0252191	0.182237	-0.138386	0.889935	0.946352
Cp4.1LG00g01290.1	551.485	0.454442	0.100284	4.53156	5.85506e-06	6.89518e-05
Cp4.1LG00g01300.1	42.8347	0.279507	0.345163	0.809782	0.418065	0.613394
Cp4.1LG00g01310.1	2470.05	0.0224719	0.129296	0.173801	0.862022	0.9313
Cp4.1LG00g01320.1	50.8029	-0.0633621	0.292011	-0.216986	0.82822	0.911691
Cp4.1LG00g01330.1	6.00226	0.295974	1.02373	0.289114	0.772494	0.877897
Cp4.1LG00g01340.1	1.68434	-1.3916	1.46308	-0.951143	0.341532	0.541773
Cp4.1LG00g01350.1	284.564	-0.0503148	0.138404	-0.363537	0.716204	0.842992
Cp4.1LG00g01360.1	209.37	-0.295543	0.242117	-1.22067	0.222213	0.413519
Cp4.1LG00g01370.1	2621.29	-0.603816	0.144123	-4.18959	2.79464e-05	0.000272313
Cp4.1LG00g01380.1	0.506691	1.05378	2.68983	0.391765	0.695232	NA
Cp4.1LG00g01390.1	2364.64	-0.194374	0.161303	-1.20502	0.228195	0.420994
Cp4.1LG00g01400.1	49.4326	-0.360441	0.26009	-1.38583	0.165798	0.338499
Cp4.1LG00g01410.1	349.69	-0.144219	0.127179	-1.13399	0.256799	0.453286
Cp4.1LG00g01420.1	262.274	-0.245033	0.139395	-1.75783	0.0787773	0.199402
Cp4.1LG00g01430.1	682.968	3.89267	0.226339	17.1984	2.72886e-66	7.74484e-63
Cp4.1LG00g01440.1	467.765	-0.322108	0.165686	-1.94409	0.0518841	0.146923
Cp4.1LG00g01450.1	56.3233	-0.284592	0.302211	-0.941702	0.346345	0.546551
Cp4.1LG00g01460.1	587.732	-0.0379231	0.0902782	-0.420069	0.674435	0.815001
Cp4.1LG00g01470.1	9316.48	-0.726805	0.0837387	-8.67944	3.97712e-18	3.96055e-16
Cp4.1LG00g01480.1	914.665	-0.854836	0.363536	-2.35145	0.0187005	0.0665821
Cp4.1LG00g01490.1	404.092	-0.521915	0.153705	-3.39556	0.00068489	0.00429287
Cp4.1LG00g01500.1	5.03305	-1.11671	0.765873	-1.45809	0.144817	0.307583
Cp4.1LG00g01510.1	19.435	0.0166671	0.407365	0.0409145	0.967364	0.9848
Cp4.1LG00g01520.1	187.469	0.196422	0.171242	1.14705	0.251362	0.447835
Cp4.1LG00g01550.1	262.801	-0.00852644	0.165406	-0.0515487	0.958888	0.980972
Cp4.1LG00g01560.1	11.636	3.06739	0.715817	4.28516	1.82604e-05	0.00018659
Cp4.1LG00g01570.1	0.651115	0.45949	2.608	0.176185	0.860149	NA
Cp4.1LG00g01580.1	1461.45	-0.289048	0.100086	-2.888	0.00387705	0.0185088
Cp4.1LG00g01590.1	12.1494	-0.689473	0.459767	-1.49961	0.133715	0.291138
Cp4.1LG00g01600.1	30.5526	0.0260224	0.296411	0.0877917	0.930042	0.966887
Cp4.1LG00g01610.1	173.317	-0.176924	0.204794	-0.863914	0.387635	0.586242
Cp4.1LG00g01640.1	2.1499	-0.13979	1.38297	-0.10108	0.919487	0.96164
Cp4.1LG00g01650.1	10.2313	-0.703394	0.689049	-1.02082	0.307341	0.50681
Cp4.1LG00g01660.1	50.1945	0.193171	0.243564	0.7931	0.42772	0.622444
Cp4.1LG00g01670.1	150.293	-0.038527	0.174073	-0.221327	0.824838	0.910317
Cp4.1LG00g01680.1	6.49856	0.292978	0.762133	0.384418	0.700669	0.832567
Cp4.1LG00g01690.1	1008.79	-0.595396	0.119529	-4.98117	6.32007e-07	9.24595e-06
Cp4.1LG00g01700.1	17426.5	-0.553454	0.118901	-4.65474	3.24383e-06	4.07814e-05
Cp4.1LG00g01710.1	67.1724	0.106146	0.257048	0.412941	0.67965	0.818732
Cp4.1LG00g01720.1	45.4495	0.574272	0.269137	2.13375	0.0328631	0.103389
Cp4.1LG00g01730.1	290.798	-0.596427	0.164423	-3.62739	0.000286303	0.00204098
Cp4.1LG00g01740.1	140.229	0.246198	0.176695	1.39335	0.163515	0.335483
Cp4.1LG00g01750.1	622.957	0.0569643	0.135434	0.420607	0.674042	0.81471
Cp4.1LG00g01760.1	234.453	-0.0518491	0.133793	-0.387532	0.698363	0.831131
Cp4.1LG00g01770.1	8.36771	1.65812	0.988279	1.67778	0.0933893	0.226032
Cp4.1LG00g01780.1	43.9711	-0.223918	0.320008	-0.699726	0.484098	0.671972
Cp4.1LG00g01790.1	196.857	0.235541	0.133098	1.76968	0.0767801	0.195798
Cp4.1LG00g01800.1	2.39776	-1.85152	1.35615	-1.36528	0.172166	0.347407
Cp4.1LG00g01810.1	398.093	-0.655683	0.196363	-3.33913	0.000840399	0.00510467
Cp4.1LG00g01820.1	996.841	0.445725	0.247617	1.80006	0.071851	0.186779
Cp4.1LG00g01830.1	877.206	-0.426408	0.11116	-3.83597	0.000125072	0.00100345
Cp4.1LG00g01840.1	142.439	0.0243931	0.235918	0.103397	0.917648	0.96073
Cp4.1LG00g01860.1	0.981623	-1.92703	2.32229	-0.829797	0.406654	NA
Cp4.1LG00g01890.1	0.483949	1.03164	2.71858	0.379478	0.704333	NA
Cp4.1LG00g01900.1	54.0576	-0.61443	0.303188	-2.02656	0.0427071	0.126423
Cp4.1LG00g01910.1	2.1166	-0.450205	1.18192	-0.38091	0.70327	0.833974
Cp4.1LG00g01920.1	1.07973	-0.150426	1.95828	-0.0768151	0.938771	NA
Cp4.1LG00g01930.1	0.533644	-2.7245	3.4626	-0.786838	0.431377	NA
Cp4.1LG00g01960.1	193.624	-0.280406	0.157585	-1.7794	0.0751746	0.193016
Cp4.1LG00g01980.1	2.56956	-0.18235	1.1738	-0.15535	0.876545	0.940061
Cp4.1LG00g01990.1	19.9144	7.60635	1.07908	7.04892	1.80309e-12	7.72436e-11
Cp4.1LG00g02000.1	1.30883	-1.49928	1.53635	-0.975875	0.329126	0.528226
Cp4.1LG00g02020.1	2.95457	-1.79703	1.17861	-1.5247	0.127335	0.281157
Cp4.1LG00g02030.1	226.283	0.355122	0.17435	2.03683	0.0416666	0.12412
Cp4.1LG00g02040.1	185.213	-0.468026	0.209385	-2.23524	0.0254014	0.0849021
Cp4.1LG00g02050.1	513.126	-0.514888	0.167612	-3.07191	0.0021269	0.011176
Cp4.1LG00g02060.1	117.692	0.144903	0.187526	0.772705	0.439697	0.63342
Cp4.1LG00g02070.1	18.1501	-2.09333	0.534939	-3.91321	9.10763e-05	0.000758301
Cp4.1LG00g02080.1	9.94738	2.17603	0.738207	2.94773	0.00320121	0.0157665
Cp4.1LG00g02090.1	148.996	0.733807	0.229401	3.1988	0.00138001	0.00777306
Cp4.1LG00g02130.1	1.163	0.237783	1.4648	0.162331	0.871045	0.936814
Cp4.1LG00g02140.1	16.5663	-0.100885	0.437034	-0.23084	0.817439	0.905762
Cp4.1LG00g02150.1	74.4644	-0.31453	0.242828	-1.29528	0.195223	0.377848
Cp4.1LG00g02160.1	57.2954	0.377369	0.297111	1.27013	0.204039	0.390221
Cp4.1LG00g02180.1	2.15131	0.0995152	1.84943	0.0538087	0.957088	0.980184
Cp4.1LG00g02190.1	254.956	-0.144767	0.120496	-1.20143	0.229586	0.422633
Cp4.1LG00g02200.1	30.6939	0.176882	0.299161	0.591262	0.554345	0.728412
Cp4.1LG00g02230.1	511.83	0.552053	0.140941	3.91692	8.96882e-05	0.000747292
Cp4.1LG00g02240.1	158.069	0.0473	0.165258	0.28622	0.77471	0.879226
Cp4.1LG00g02250.1	0.98583	-1.5806	2.40365	-0.657583	0.510806	NA
Cp4.1LG00g02260.1	376.056	0.132558	0.12601	1.05196	0.292817	0.492038
Cp4.1LG00g02270.1	409.737	0.326174	0.160196	2.03609	0.0417409	0.124292
Cp4.1LG00g02280.1	4.20303	-2.1674	0.989383	-2.19066	0.0284765	0.0926701
Cp4.1LG00g02290.1	2.11749	-0.911993	1.07016	-0.852203	0.394101	0.592156
Cp4.1LG00g02300.1	197.647	-0.482048	0.146241	-3.29625	0.000979845	0.00582697
Cp4.1LG00g02310.1	957.741	-0.15394	0.100025	-1.53901	0.123802	0.275905
Cp4.1LG00g02330.1	37.4102	-0.0586329	0.303376	-0.193268	0.846749	0.92305
Cp4.1LG00g02340.1	106.358	0.202166	0.193656	1.04395	0.29651	0.495907
Cp4.1LG00g02370.1	16.2126	-0.733791	0.482129	-1.52198	0.128014	0.282355
Cp4.1LG00g02380.1	0.657286	-1.99703	2.51127	-0.795229	0.42648	NA
Cp4.1LG00g02400.1	1.69164	1.1109	2.28234	0.48674	0.626442	0.781891
Cp4.1LG00g02410.1	0.667056	-3.04531	3.44695	-0.883479	0.376978	NA
Cp4.1LG00g02450.1	392.57	0.149892	0.109779	1.3654	0.172127	0.347364
Cp4.1LG00g02460.1	132.526	0.156921	0.187831	0.835435	0.403473	0.600594
Cp4.1LG00g02470.1	114.545	1.00944	0.37823	2.66884	0.00761129	0.0325119
Cp4.1LG00g02480.1	6.87049	0.792995	0.643078	1.23312	0.217529	0.407259
Cp4.1LG00g02490.1	19.5594	1.62059	0.50044	3.23833	0.0012023	0.0069324
Cp4.1LG00g02500.1	30.375	0.0206574	0.385121	0.0536387	0.957223	0.980213
Cp4.1LG00g02510.1	558.132	-0.369617	0.140247	-2.63548	0.00840193	0.0350479
Cp4.1LG00g02520.1	174.826	0.234499	0.193995	1.20879	0.226745	0.41941
Cp4.1LG00g02530.1	0.725146	0.78141	3.06395	0.255034	0.798697	NA
Cp4.1LG00g02540.1	64.5922	-1.11189	0.486972	-2.28327	0.0224144	0.0769456
Cp4.1LG00g02550.1	100.965	-0.152913	0.279022	-0.54803	0.583671	0.750964
Cp4.1LG00g02560.1	285.518	-0.752241	0.280005	-2.68653	0.00721981	0.031135
Cp4.1LG00g02570.1	114.297	0.0661629	0.162497	0.407165	0.683887	0.821422
Cp4.1LG00g02580.1	3361.55	0.00476107	0.162565	0.0292872	0.976636	0.989209
Cp4.1LG00g02590.1	237.507	0.195704	0.144567	1.35372	0.175825	0.352007
Cp4.1LG00g02600.1	82.655	0.536527	0.342049	1.56857	0.116748	0.264759
Cp4.1LG00g02610.1	45.0889	0.330558	0.313224	1.05534	0.29127	0.490521
Cp4.1LG00g02620.1	78.7413	0.0362024	0.201807	0.179392	0.85763	0.928929
Cp4.1LG00g02640.1	162.474	0.0147769	0.135517	0.10904	0.91317	0.95917
Cp4.1LG00g02650.1	173.224	-0.262541	0.163175	-1.60895	0.107626	0.250071
Cp4.1LG00g02660.1	224.172	-0.0036021	0.139777	-0.0257703	0.979441	0.99061
Cp4.1LG00g02670.1	145.614	1.10448	0.281076	3.92946	8.51358e-05	0.000715399
Cp4.1LG00g02680.1	111.443	-0.0424648	0.241604	-0.175762	0.860481	0.930402
Cp4.1LG00g02690.1	87.6717	0.280933	0.242539	1.1583	0.246741	0.442482
Cp4.1LG00g02710.1	119.471	-0.0181051	0.174862	-0.103539	0.917535	0.96073
Cp4.1LG00g02720.1	55.8582	-0.821626	0.257708	-3.1882	0.0014316	0.00801395
Cp4.1LG00g02730.1	657.119	-0.872354	0.211227	-4.12993	3.62868e-05	0.000343195
Cp4.1LG00g02740.1	290.367	-0.455688	0.167808	-2.71554	0.00661679	0.0289916
Cp4.1LG00g02760.1	40.0767	-1.29305	0.293411	-4.40695	1.04836e-05	0.000114879
Cp4.1LG00g02770.1	593.177	0.618627	0.156673	3.94853	7.86325e-05	0.00066817
Cp4.1LG00g02780.1	7.34519	1.35929	0.809821	1.67851	0.0932472	0.225852
Cp4.1LG00g02790.1	172.488	-0.745025	0.190846	-3.9038	9.46925e-05	0.000785242
Cp4.1LG00g02800.1	18.02	0.605378	0.412003	1.46935	0.141737	0.30294
Cp4.1LG00g02810.1	564.185	0.212474	0.110946	1.91511	0.0554783	0.153858
Cp4.1LG00g02820.1	34.0431	0.615447	0.379048	1.62367	0.104447	0.24528
Cp4.1LG00g02840.1	0.985074	0.446482	1.78756	0.249771	0.802764	NA
Cp4.1LG00g02850.1	422.151	0.350401	0.286763	1.22192	0.221739	0.412805
Cp4.1LG00g02860.1	26.789	-0.102652	0.345974	-0.296703	0.766693	0.874103
Cp4.1LG00g02880.1	0.57438	-2.81682	2.51479	-1.1201	0.26267	NA
Cp4.1LG00g02890.1	46.5837	0.409003	0.414546	0.98663	0.323824	0.523011
Cp4.1LG00g02900.1	88.6658	0.970864	0.259592	3.73997	0.000184043	0.0014013
Cp4.1LG00g02920.1	134.316	-3.46985	0.318585	-10.8915	1.26587e-27	3.38137e-25
Cp4.1LG00g02940.1	1.08544	-0.174169	2.00917	-0.086687	0.93092	NA
Cp4.1LG00g02950.1	0.870743	3.10683	2.22521	1.3962	0.162655	NA
Cp4.1LG00g02960.1	15.0353	0.53994	0.763702	0.707003	0.479564	0.667966
Cp4.1LG00g02970.1	1.68997	-0.181312	2.7119	-0.066858	0.946695	0.975259
Cp4.1LG00g02980.1	26.1547	-0.991782	0.5657	-1.75319	0.0795687	0.200734
Cp4.1LG00g03000.1	5.52949	-1.48225	0.791295	-1.87319	0.0610422	0.165626
Cp4.1LG00g03020.1	70.3654	0.34938	0.243756	1.43332	0.151767	0.318179
Cp4.1LG00g03030.1	1739.78	1.30164	0.229939	5.66082	1.50649e-08	3.07044e-07
Cp4.1LG00g03050.1	8.89968	-0.773726	0.606474	-1.27578	0.202034	0.387594
Cp4.1LG00g03060.1	0.708776	-0.858772	2.58637	-0.332038	0.739861	NA
Cp4.1LG00g03070.1	29.0583	0.548058	0.416226	1.31673	0.187929	0.367933
Cp4.1LG00g03080.1	184.655	0.0237421	0.161904	0.146644	0.883413	0.943147
Cp4.1LG00g03100.1	36.3045	-0.181883	0.431724	-0.421294	0.673541	0.814403
Cp4.1LG00g03110.1	19.8707	0.879902	0.743687	1.18316	0.236745	0.431068
Cp4.1LG00g03120.1	859.813	-0.865893	0.131475	-6.586	4.51825e-11	1.51756e-09
Cp4.1LG00g03130.1	18.1645	-0.0649501	0.38977	-0.166637	0.867656	0.934668
Cp4.1LG00g03180.1	106.119	0.391518	0.26057	1.50255	0.132956	0.289876
Cp4.1LG00g03190.1	232.796	-0.368977	0.165357	-2.23139	0.0256552	0.0854775
Cp4.1LG00g03200.1	18.3316	-2.40187	0.87307	-2.75107	0.00594017	0.026513
Cp4.1LG00g03210.1	189.307	-0.347387	0.155776	-2.23004	0.0257448	0.0856838
Cp4.1LG00g03230.1	141.538	-0.182552	0.207166	-0.881188	0.378216	0.57746
Cp4.1LG00g03240.1	1370.05	0.28701	0.162518	1.76602	0.0773931	0.196878
Cp4.1LG00g03250.1	5.90022	-0.0698467	0.759416	-0.0919742	0.926719	0.96519
Cp4.1LG00g03270.1	22.268	-0.6974	0.340721	-2.04683	0.0406745	0.121916
Cp4.1LG00g03280.1	14.3625	-0.732357	0.503765	-1.45377	0.146011	0.309194
Cp4.1LG00g03290.1	59.9068	-1.1234	0.294118	-3.81955	0.000133698	0.00106644
Cp4.1LG00g03300.1	15.2185	-0.856158	0.580354	-1.47523	0.14015	0.300766
Cp4.1LG00g03330.1	1095.17	0.219644	0.123966	1.77181	0.0764266	0.195127
Cp4.1LG00g03340.1	60.9152	0.600213	0.28146	2.1325	0.0329659	0.10364
Cp4.1LG00g03350.1	207.673	0.957623	0.262659	3.64587	0.000266484	0.00191412
Cp4.1LG00g03360.1	323.16	-0.575815	0.108913	-5.28694	1.24378e-07	2.0934e-06
Cp4.1LG00g03370.1	372.424	0.306219	0.143265	2.13743	0.0325634	0.102673
Cp4.1LG00g03380.1	24.11	-0.831729	0.62943	-1.3214	0.186368	0.365792
Cp4.1LG00g03390.1	170.738	0.137393	0.193307	0.71075	0.477239	0.666114
Cp4.1LG00g03400.1	197.719	-0.0901912	0.182409	-0.494445	0.620992	0.777868
Cp4.1LG00g03410.1	11.1206	0.221629	0.619692	0.357643	0.720611	0.845554
Cp4.1LG00g03420.1	3.82826	-0.459355	1.04959	-0.437651	0.661639	0.806578
Cp4.1LG00g03430.1	0.530563	2.34867	3.44839	0.681091	0.495814	NA
Cp4.1LG00g03440.1	38.371	0.0740951	0.322401	0.229823	0.818229	0.906372
Cp4.1LG00g03450.1	0.446305	0.909843	2.34489	0.388011	0.698008	NA
Cp4.1LG00g03460.1	0.316378	0.309358	3.52527	0.0877544	0.930072	NA
Cp4.1LG00g03470.1	17.1801	-0.491546	0.707977	-0.694296	0.487496	0.675069
Cp4.1LG00g03500.1	36.1483	-1.45984	0.409533	-3.56466	0.000364333	0.00249388
Cp4.1LG00g03510.1	241.271	-0.244748	0.141804	-1.72596	0.0843538	0.209799
Cp4.1LG00g03520.1	62.1292	-0.495228	0.245153	-2.02008	0.0433755	0.127885
Cp4.1LG00g03530.1	89.24	-0.534658	0.245018	-2.18212	0.0291009	0.0943101
Cp4.1LG00g03550.1	1.08183	0.784615	2.02674	0.387132	0.698658	NA
Cp4.1LG00g03560.1	3.01179	1.65884	1.21021	1.3707	0.170467	0.345017
Cp4.1LG00g03570.1	9.14954	-1.91972	0.84439	-2.2735	0.0229961	0.0784798
Cp4.1LG00g03590.1	13.7417	1.08583	0.478596	2.26879	0.0232812	0.0791859
Cp4.1LG00g03600.1	22.7211	0.561897	0.429239	1.30905	0.190516	0.371621
Cp4.1LG00g03620.1	3.54842	-0.780283	1.0831	-0.720417	0.471268	0.660707
Cp4.1LG00g03630.1	1.20982	-1.31849	1.9461	-0.6775	0.498088	0.683742
Cp4.1LG00g03660.1	1.70315	0.976631	1.46833	0.665132	0.505966	0.69044
Cp4.1LG00g03680.1	6.67626	-1.29837	0.780442	-1.66363	0.0961868	0.230963
Cp4.1LG00g03690.1	2260.25	-0.852091	0.168632	-5.05297	4.35002e-07	6.54521e-06
Cp4.1LG00g03700.1	214.441	0.0565332	0.171864	0.328941	0.7422	0.859195
Cp4.1LG00g03710.1	88.1625	0.569327	0.470073	1.21114	0.22584	0.418225
Cp4.1LG00g03720.1	715.687	1.39812	0.116423	12.009	3.18785e-33	1.36566e-30
Cp4.1LG00g03730.1	1108.25	0.121698	0.0882922	1.37836	0.168092	0.341768
Cp4.1LG00g03740.1	421.167	-0.369752	0.169526	-2.1811	0.0291759	0.0944723
Cp4.1LG00g03750.1	186.954	0.0150092	0.179199	0.0837569	0.93325	0.968085
Cp4.1LG00g03760.1	345.481	-0.0439335	0.133186	-0.329865	0.741502	0.858882
Cp4.1LG00g03770.1	197.529	-0.0877233	0.20107	-0.436281	0.662633	0.807096
Cp4.1LG00g03780.1	304.472	0.37995	0.152945	2.48423	0.0129831	0.049727
Cp4.1LG00g03790.1	5.28468	1.24706	1.06839	1.16723	0.243116	0.438127
Cp4.1LG00g03800.1	3.06183	-1.17218	1.06618	-1.09942	0.271584	0.4701
Cp4.1LG00g03820.1	5.54503	-0.684045	0.905472	-0.755457	0.449975	0.642518
Cp4.1LG00g03830.1	8.63814	0.215916	0.554135	0.389646	0.696799	0.830314
Cp4.1LG00g03880.1	0.841443	-2.40899	2.41246	-0.998563	0.318007	NA
Cp4.1LG00g03900.1	9.30705	-1.26489	0.672914	-1.87972	0.0601456	0.163683
Cp4.1LG00g03910.1	28.5571	-0.442709	0.407471	-1.08648	0.277267	0.47596
Cp4.1LG00g03920.1	18.9176	0.263636	0.400226	0.658717	0.510078	0.693561
Cp4.1LG00g03930.1	127.021	0.142308	0.185624	0.766645	0.443292	0.636531
Cp4.1LG00g03940.1	277.844	0.0399434	0.141755	0.281779	0.778113	0.88115
Cp4.1LG00g03950.1	12.777	1.01722	0.590273	1.72331	0.0848323	0.210744
Cp4.1LG00g03960.1	580.235	-0.26715	0.104392	-2.5591	0.0104945	0.041965
Cp4.1LG00g03970.1	525.985	0.163852	0.114089	1.43618	0.150951	0.316944
Cp4.1LG00g03980.1	198.835	0.167572	0.155808	1.07551	0.282147	0.48069
Cp4.1LG00g03990.1	432.272	0.150651	0.141362	1.06572	0.286552	0.485733
Cp4.1LG00g04000.1	11.561	-0.137532	0.537711	-0.255773	0.798126	0.893655
Cp4.1LG00g04010.1	1914.19	0.161281	0.157733	1.02249	0.306548	0.505973
Cp4.1LG00g04020.1	72.9339	-0.0335912	0.32015	-0.104923	0.916437	0.96064
Cp4.1LG00g04030.1	462.753	-0.516519	0.145612	-3.54722	0.00038932	0.00264103
Cp4.1LG00g04040.1	19.709	0.626555	0.466395	1.3434	0.179142	0.356403
Cp4.1LG00g04060.1	73.4407	-0.660456	0.349694	-1.88867	0.0589364	0.161427
Cp4.1LG00g04070.1	50.5914	0.38326	0.363365	1.05475	0.291538	0.490741
Cp4.1LG00g04090.1	246.271	-0.611339	0.160487	-3.80928	0.000139372	0.00110452
Cp4.1LG00g04110.1	49.6762	-0.045845	0.330137	-0.138867	0.889555	0.946278
Cp4.1LG00g04120.1	3.06773	-1.65726	1.34852	-1.22895	0.21909	0.409026
Cp4.1LG00g04130.1	23.797	0.745738	0.548034	1.36075	0.173592	0.34923
Cp4.1LG00g04170.1	0.689322	-2.146	3.0671	-0.699682	0.484126	NA
Cp4.1LG00g04180.1	592.976	-0.154325	0.13596	-1.13508	0.256343	0.452911
Cp4.1LG00g04190.1	21.5313	-0.373304	0.561437	-0.664907	0.50611	0.690537
Cp4.1LG00g04210.1	170.607	-0.00734288	0.158654	-0.0462825	0.963085	0.982626
Cp4.1LG00g04220.1	60.345	0.983754	0.295625	3.32771	0.000875621	0.00528328
Cp4.1LG00g04230.1	2.12009	-4.71342	2.2556	-2.08966	0.0366487	0.112478
Cp4.1LG00g04240.1	66.4521	4.5736	1.03899	4.40196	1.07279e-05	0.000117104
Cp4.1LG00g04250.1	14.524	0.480149	0.640832	0.749259	0.453701	0.645525
Cp4.1LG00g04260.1	39.1683	0.773946	0.359797	2.15107	0.0314709	0.100119
Cp4.1LG00g04270.1	0.766436	-1.31405	2.14334	-0.613088	0.539818	NA
Cp4.1LG00g04280.1	1.84904	-0.942758	1.46957	-0.64152	0.521185	0.702176
Cp4.1LG00g04290.1	51.0715	0.175373	0.281185	0.623694	0.532828	0.711472
Cp4.1LG00g04310.1	2.04781	-0.848368	1.41115	-0.601191	0.547713	0.723557
Cp4.1LG00g04320.1	20.1795	0.084886	0.363408	0.233583	0.815309	0.904504
Cp4.1LG00g04340.1	7.40492	-0.595062	0.742928	-0.800968	0.42315	0.618291
Cp4.1LG00g04350.1	2.39986	-0.623541	1.30213	-0.478861	0.632038	0.785896
Cp4.1LG00g04360.1	10.1189	1.35072	0.697072	1.9377	0.0526594	0.14836
Cp4.1LG00g04370.1	0.792008	0.87783	2.18503	0.401747	0.68787	NA
Cp4.1LG00g04380.1	1.07836	-2.83621	1.91698	-1.47952	0.139001	NA
Cp4.1LG00g04410.1	48.863	-0.540789	0.289652	-1.86703	0.0618977	0.167217
Cp4.1LG00g04420.1	1.79439	0.628478	1.23896	0.507261	0.611972	0.771549
Cp4.1LG00g04430.1	63.8887	1.39918	0.325529	4.29817	1.72213e-05	0.000177974
Cp4.1LG00g04440.1	1.3836	1.17716	1.59012	0.740294	0.459122	0.650263
Cp4.1LG00g04450.1	5.82308	-6.16295	1.35	-4.56515	4.99138e-06	5.98675e-05
Cp4.1LG00g04460.1	8.86978	0.265471	0.577838	0.459421	0.645932	0.795264
Cp4.1LG00g04480.1	8.86341	0.353482	0.605764	0.583532	0.559535	0.73274
Cp4.1LG00g04490.1	51.8068	1.0084	0.324221	3.11021	0.00186952	0.0099947
Cp4.1LG00g04500.1	9.973	-1.17855	0.683686	-1.72381	0.0847414	0.210601
Cp4.1LG00g04510.1	79.0982	-0.0786518	0.28357	-0.277362	0.781502	0.883171
Cp4.1LG00g04520.1	182.67	0.749766	0.89629	0.836523	0.402861	0.600037
Cp4.1LG00g04540.1	2.52451	-1.57138	1.07356	-1.46371	0.143272	0.305245
Cp4.1LG00g04550.1	7.52153	0.256859	0.730639	0.351554	0.725173	0.848751
Cp4.1LG00g04560.1	51.4005	1.95457	0.279996	6.98072	2.93671e-12	1.21675e-10
Cp4.1LG00g04580.1	529.862	-1.85793	0.673551	-2.75841	0.0058084	0.0260118
Cp4.1LG00g04590.1	189.944	-0.54212	0.177592	-3.05261	0.0022686	0.0117977
Cp4.1LG00g04600.1	1.17391	-0.543568	1.87136	-0.290467	0.771459	0.877334
Cp4.1LG00g04620.1	8.37157	-0.181716	0.817735	-0.222218	0.824144	0.90986
Cp4.1LG00g04630.1	57.4986	2.32737	0.395944	5.87803	4.1517e-09	9.61882e-08
Cp4.1LG00g04640.1	2.8976	0.754787	1.8222	0.414218	0.678715	0.818039
Cp4.1LG00g04650.1	25.0223	-4.93031	0.73147	-6.74028	1.58082e-11	5.76124e-10
Cp4.1LG00g04660.1	3.51449	-5.43514	1.34507	-4.04078	5.32734e-05	0.000480179
Cp4.1LG00g04670.1	227.276	-6.73731	0.443424	-15.1938	3.88574e-52	5.5141e-49
Cp4.1LG00g04680.1	15.9237	1.0527	0.624555	1.68552	0.0918884	0.223567
Cp4.1LG00g04690.1	57.8408	0.407159	0.369101	1.10311	0.269979	0.468323
Cp4.1LG00g04710.1	20.3799	3.50512	0.774613	4.525	6.03951e-06	7.094e-05
Cp4.1LG00g04730.1	0.953722	-1.71648	2.03862	-0.84198	0.399799	NA
Cp4.1LG00g04750.1	51.5336	-0.439316	0.284512	-1.5441	0.122564	0.274114
Cp4.1LG00g04760.1	8.53841	1.29199	0.821061	1.57357	0.115587	0.262835
Cp4.1LG00g04770.1	6.88761	-0.537368	0.639804	-0.839894	0.400968	0.598234
Cp4.1LG00g04800.1	0.389749	0.564103	3.51434	0.160515	0.872476	NA
Cp4.1LG00g04810.1	126.909	-0.166377	0.205623	-0.809136	0.418437	0.613592
Cp4.1LG00g04820.1	68.8744	-0.0360843	0.234656	-0.153775	0.877787	0.940798
Cp4.1LG00g04830.1	27.0645	0.0140578	0.378887	0.0371027	0.970403	0.986589
Cp4.1LG00g04850.1	67.4915	-3.84961	0.40668	-9.46592	2.90981e-21	4.34652e-19
Cp4.1LG00g04860.1	51.0592	-5.53696	0.590486	-9.37695	6.79112e-21	9.34499e-19
Cp4.1LG00g04870.1	31.5532	-1.10944	0.559028	-1.98459	0.0471905	0.136353
Cp4.1LG00g04880.1	104.62	0.0738817	0.246275	0.299997	0.764179	0.872484
Cp4.1LG00g04890.1	64.3967	0.794486	0.30385	2.61473	0.00892973	0.0368167
Cp4.1LG00g04900.1	1.19216	-3.8733	3.28369	-1.17955	0.238177	0.432767
Cp4.1LG00g04910.1	197.196	-0.422119	0.175954	-2.39903	0.0164385	0.0601315
Cp4.1LG00g04920.1	547.071	1.36221	0.207826	6.5546	5.57915e-11	1.84926e-09
Cp4.1LG00g04930.1	1.92905	1.33646	1.32793	1.00642	0.314214	0.513669
Cp4.1LG00g04940.1	28.017	2.80228	0.42218	6.63764	3.18741e-11	1.11168e-09
Cp4.1LG00g04970.1	2.74383	-2.91061	1.34784	-2.15946	0.0308149	0.0985842
Cp4.1LG00g04980.1	5.45146	-0.0468435	0.791042	-0.0592175	0.952779	0.978528
Cp4.1LG00g05010.1	115.824	1.5767	0.216004	7.29938	2.89102e-13	1.38191e-11
Cp4.1LG00g05020.1	17.1527	0.131287	0.524486	0.250316	0.802343	0.896067
Cp4.1LG00g05030.1	60.394	-2.41429	0.325317	-7.42134	1.15938e-13	5.84969e-12
Cp4.1LG00g05040.1	28.5921	-1.60539	0.442923	-3.62454	0.000289478	0.00205973
Cp4.1LG00g05050.1	22.8816	-0.999102	0.349069	-2.86219	0.00420729	0.0198517
Cp4.1LG00g05070.1	42.3123	-0.171931	0.336601	-0.510786	0.609501	0.76977
Cp4.1LG00g05090.1	68.7345	-0.269853	0.272057	-0.991898	0.321247	0.520907
Cp4.1LG00g05120.1	0.464501	2.20199	3.24562	0.67845	0.497487	NA
Cp4.1LG00g05150.1	1.99273	-4.61353	1.57388	-2.93131	0.00337537	0.0164742
Cp4.1LG00g05170.1	198.721	-0.735176	0.139983	-5.25189	1.50547e-07	2.50783e-06
Cp4.1LG00g05180.1	155.617	-0.195515	0.165275	-1.18296	0.236824	0.431132
Cp4.1LG00g05190.1	21.641	0.486849	0.479972	1.01433	0.310427	0.509561
Cp4.1LG00g05210.1	1.71439	-0.993292	1.61354	-0.615597	0.53816	0.715562
Cp4.1LG00g05220.1	1.84599	-1.16063	1.41581	-0.819766	0.41235	0.608461
Cp4.1LG00g05240.1	10.8395	-0.714286	0.757879	-0.94248	0.345947	0.546302
Cp4.1LG00g05250.1	6.99279	0.776717	0.880653	0.881979	0.377788	0.577078
Cp4.1LG00g05270.1	20.3478	-0.186014	0.513989	-0.361902	0.717425	0.843429
Cp4.1LG00g05280.1	93.4339	-0.924318	0.357039	-2.58885	0.00962978	0.0391135
Cp4.1LG00g05290.1	2.91562	-2.39168	1.36737	-1.74912	0.080271	0.201945
Cp4.1LG00g05300.1	2.33701	0.509502	1.20947	0.42126	0.673565	0.814403
Cp4.1LG00g05310.1	4.75393	-0.36861	0.923842	-0.398997	0.689896	0.824773
Cp4.1LG00g05320.1	1.04154	-0.219033	1.75447	-0.124842	0.900648	NA
Cp4.1LG00g05370.1	0.578958	-2.83135	3.457	-0.81902	0.412775	NA
Cp4.1LG00g05380.1	10.8863	-0.78018	0.552014	-1.41333	0.157558	0.327326
Cp4.1LG00g05390.1	5.18633	-1.23889	0.933369	-1.32734	0.184397	0.363243
Cp4.1LG00g05400.1	1.7218	1.52848	1.69636	0.901034	0.36757	0.56843
Cp4.1LG00g05410.1	1.19258	3.55418	2.01736	1.7618	0.0781032	0.198182
Cp4.1LG00g05420.1	0.841242	0.131837	2.0471	0.064402	0.94865	NA
Cp4.1LG00g05450.1	2.92874	1.72269	1.42782	1.20651	0.227619	0.420238
Cp4.1LG00g05460.1	2.85087	-2.09661	1.10468	-1.89794	0.0577042	0.158903
Cp4.1LG00g05470.1	88.4792	0.291738	0.216732	1.34608	0.178278	0.355226
Cp4.1LG00g05480.1	1.21274	1.79335	1.70919	1.04924	0.294067	0.49348
Cp4.1LG00g05500.1	45.8204	-0.832804	0.329534	-2.52722	0.0114969	0.0450453
Cp4.1LG00g05510.1	3.29373	2.85223	1.43534	1.98715	0.0469062	0.135704
Cp4.1LG00g05540.1	18.2539	2.05623	0.627916	3.2747	0.00105775	0.0062186
Cp4.1LG00g05590.1	28.7283	0.4799	0.401728	1.19459	0.232247	0.425691
Cp4.1LG00g05610.1	8.17843	-1.59278	0.659058	-2.41676	0.0156595	0.0578881
Cp4.1LG00g05620.1	4.65335	-1.14813	0.859952	-1.33511	0.181839	0.360078
Cp4.1LG00g05630.1	1.76539	-1.28361	1.35018	-0.950693	0.34176	0.541914
Cp4.1LG00g05640.1	2.81836	1.64314	1.21301	1.3546	0.175546	0.351634
Cp4.1LG00g05650.1	2.32012	-0.336223	1.12547	-0.298739	0.765139	0.873052
Cp4.1LG00g05660.1	25.5287	0.473386	0.395788	1.19606	0.231672	0.425095
Cp4.1LG00g05680.1	4.75699	-1.63971	0.828966	-1.97801	0.0479271	0.137989
Cp4.1LG00g05710.1	2.15312	-4.73659	1.81404	-2.61107	0.00902599	0.0371528
Cp4.1LG00g05720.1	3.20474	2.15642	1.39927	1.54111	0.123291	0.275091
Cp4.1LG00g05730.1	2.16144	0.184935	1.15172	0.160572	0.87243	0.937904
Cp4.1LG00g05740.1	28.1446	4.26655	0.795782	5.36145	8.25557e-08	1.45643e-06
Cp4.1LG00g05760.1	9.83961	-0.730253	0.606529	-1.20399	0.228595	0.421458
Cp4.1LG00g05770.1	11.299	-7.12215	3.38717	-2.10268	0.0354937	0.109745
Cp4.1LG00g05780.1	0.480242	-0.442895	2.77066	-0.159852	0.872998	NA
Cp4.1LG00g05800.1	20.5501	0.661247	0.54774	1.20723	0.227344	0.419936
Cp4.1LG00g05810.1	0.816641	-2.42378	2.06543	-1.1735	0.240597	NA
Cp4.1LG00g05840.1	2.12109	-2.39183	1.40686	-1.70012	0.0891079	0.218724
Cp4.1LG00g05850.1	37.7388	0.356188	0.348091	1.02326	0.306185	0.505668
Cp4.1LG00g05870.1	0.31723	0.316188	3.02252	0.10461	0.916685	NA
Cp4.1LG00g05880.1	140.691	-0.178529	0.186378	-0.95789	0.338118	0.538206
Cp4.1LG00g05890.1	56.0213	-0.338692	0.238259	-1.42153	0.155163	0.323358
Cp4.1LG00g05900.1	229.876	-0.851565	0.150765	-5.64828	1.62064e-08	3.27081e-07
Cp4.1LG00g05910.1	29.1326	-1.18619	0.332007	-3.57279	0.000353202	0.00243014
Cp4.1LG00g05920.1	0.727681	-3.15941	2.9325	-1.07738	0.281312	NA
Cp4.1LG00g05930.1	0.277167	1.46697	3.50204	0.418891	0.675296	NA
Cp4.1LG00g05950.1	0.648428	2.68075	2.96955	0.902745	0.366661	NA
Cp4.1LG00g05960.1	7.76551	-0.827316	0.611553	-1.35281	0.176116	0.352396
Cp4.1LG00g05970.1	243.659	-0.324645	0.208534	-1.55679	0.119519	0.269134
Cp4.1LG00g05980.1	7.50223	-0.837758	0.656709	-1.27569	0.202064	0.38762
Cp4.1LG00g05990.1	161.955	-0.112092	0.200049	-0.560323	0.575259	0.744359
Cp4.1LG00g06000.1	10.8451	1.46565	0.628441	2.3322	0.01969	0.0693981
Cp4.1LG00g06010.1	1.85119	-0.626306	1.29953	-0.481949	0.629842	0.784367
Cp4.1LG00g06030.1	58.2078	-0.269779	0.58084	-0.464465	0.642315	0.792789
Cp4.1LG00g06040.1	7.12375	0.14721	0.728665	0.202028	0.839895	0.919099
Cp4.1LG00g06050.1	5.23716	-0.214789	0.920541	-0.233329	0.815506	0.904547
Cp4.1LG00g06060.1	31.668	0.0164827	0.548605	0.0300447	0.976031	0.98888
Cp4.1LG00g06070.1	0.934628	-0.746537	2.06484	-0.361548	0.71769	NA
Cp4.1LG00g06080.1	18.9172	-0.151273	0.475005	-0.318466	0.750131	0.864423
Cp4.1LG00g06130.1	60.7193	-0.949636	0.297062	-3.19676	0.00138983	0.00781671
Cp4.1LG00g06140.1	0.724354	2.82529	2.90508	0.972535	0.330784	NA
Cp4.1LG00g06190.1	104.14	0.0395254	0.237009	0.166768	0.867553	0.934608
Cp4.1LG00g06200.1	23.556	-0.311292	0.343704	-0.905698	0.365096	0.565991
Cp4.1LG00g06220.1	6.33918	-1.36202	0.904388	-1.50602	0.132063	0.288593
Cp4.1LG00g06240.1	127.689	1.64405	0.388155	4.23554	2.28006e-05	0.000227255
Cp4.1LG00g06250.1	0.636353	1.60087	2.14923	0.744856	0.456359	NA
Cp4.1LG00g06260.1	0.905838	0.339311	2.41903	0.140267	0.888449	NA
Cp4.1LG00g06270.1	6.89076	1.78817	0.718459	2.4889	0.0128138	0.0491782
Cp4.1LG00g06280.1	183.273	-0.80217	0.245301	-3.27014	0.00107494	0.00630164
Cp4.1LG00g06300.1	17.8026	-1.1417	0.451144	-2.53067	0.0113844	0.0446895
Cp4.1LG00g06310.1	6.75471	-0.493067	0.96253	-0.512262	0.608468	0.76927
Cp4.1LG00g06320.1	2.14739	-1.32545	1.33344	-0.994007	0.32022	0.519922
Cp4.1LG00g06340.1	10.7527	-0.147078	0.752576	-0.195433	0.845054	0.921903
Cp4.1LG00g06350.1	31.2593	-4.80883	0.535435	-8.98116	2.67916e-19	3.0114e-17
Cp4.1LG00g06360.1	2.61704	0.770305	1.13904	0.676276	0.498865	0.684354
Cp4.1LG00g06370.1	17.4492	0.53348	0.573707	0.929882	0.352432	0.552694
Cp4.1LG00g06380.1	1.76321	2.39231	1.74935	1.36754	0.171455	0.346404
Cp4.1LG00g06400.1	3.8469	1.28129	0.99712	1.28499	0.198795	0.382998
Cp4.1LG00g06410.1	2.75225	-3.40259	1.82648	-1.86293	0.0624723	0.1682
Cp4.1LG00g06420.1	15.3177	2.62103	0.651073	4.02572	5.6802e-05	0.000505959
Cp4.1LG00g06440.1	14.8156	1.67172	0.547991	3.05063	0.0022836	0.0118675
Cp4.1LG00g06450.1	16.887	-0.458476	1.01502	-0.451691	0.651492	0.79929
Cp4.1LG00g06460.1	26.8589	-0.819303	0.365639	-2.24074	0.0250427	0.0839625
Cp4.1LG00g06490.1	30.1504	0.512062	0.703585	0.72779	0.466742	0.65708
Cp4.1LG00g06500.1	0.319893	0.316911	3.52492	0.0899056	0.928362	NA
Cp4.1LG00g06550.1	82.3684	1.06176	0.295213	3.59657	0.00032244	0.00225123
Cp4.1LG00g06560.1	1.57865	1.41866	1.48167	0.957469	0.338331	0.538394
Cp4.1LG00g06570.1	1.2177	-1.11476	1.89702	-0.587634	0.556778	0.730351
Cp4.1LG00g06590.1	158.727	2.93153	0.701861	4.1768	2.95642e-05	0.000285871
Cp4.1LG00g06610.1	32.3704	-0.0649734	0.394956	-0.164508	0.869331	0.935591
Cp4.1LG00g06620.1	8.00895	0.0609883	1.03616	0.0588601	0.953064	0.978568
Cp4.1LG00g06630.1	0.360063	-1.04579	3.53087	-0.296184	0.76709	NA
Cp4.1LG00g06680.1	11.1406	-0.303127	0.657883	-0.460761	0.64497	0.794544
Cp4.1LG00g06690.1	84.7919	-1.93668	0.247095	-7.8378	4.58522e-15	2.8759e-13
Cp4.1LG00g06710.1	0.634838	2.6318	3.00205	0.876668	0.380667	NA
Cp4.1LG00g06720.1	0.409751	-2.34298	2.75813	-0.849482	0.395613	NA
Cp4.1LG00g06730.1	40.9672	-0.915849	0.390676	-2.34427	0.0190644	0.067613
Cp4.1LG00g06800.1	1.121	-1.85318	2.01397	-0.920165	0.357487	0.557889
Cp4.1LG00g06810.1	11.3454	0.817499	0.695904	1.17473	0.240103	0.434697
Cp4.1LG00g06820.1	0.696463	-3.10251	2.35633	-1.31667	0.187949	NA
Cp4.1LG00g06870.1	7.32709	-3.63867	0.860114	-4.23046	2.33217e-05	0.000231839
Cp4.1LG00g06880.1	15.214	1.02576	0.524002	1.95754	0.0502837	0.143285
Cp4.1LG00g06890.1	53.6619	-6.94696	0.801848	-8.66368	4.56759e-18	4.45095e-16
Cp4.1LG00g06930.1	15.9385	1.41992	0.695571	2.04137	0.0412145	0.12321
Cp4.1LG00g06940.1	1.47673	1.26105	1.89826	0.664319	0.506486	0.690912
Cp4.1LG00g06960.1	0.524971	-0.149548	3.29986	-0.0453194	0.963853	NA
Cp4.1LG00g06970.1	11.1263	-0.0857722	0.675327	-0.127008	0.898934	0.951396
Cp4.1LG00g06980.1	864.198	3.23368	0.535286	6.04104	1.53129e-09	3.9153e-08
Cp4.1LG00g07000.1	3.07919	3.3553	1.3051	2.57091	0.0101433	0.0408411
Cp4.1LG00g07010.1	28.4086	4.41787	0.596811	7.40247	1.33678e-13	6.65606e-12
Cp4.1LG00g07020.1	1802.14	-1.60222	0.106511	-15.0428	3.851e-51	5.14336e-48
Cp4.1LG00g07030.1	6.79817	2.59891	0.830482	3.1294	0.00175166	0.00948069
Cp4.1LG00g07040.1	5.16288	2.07234	1.15096	1.80053	0.0717766	0.186677
Cp4.1LG00g07050.1	4.01623	-0.96341	0.883508	-1.09044	0.275521	0.473881
Cp4.1LG00g07060.1	32.916	-1.8043	0.387105	-4.66103	3.14638e-06	3.96001e-05
Cp4.1LG00g07070.1	0.525956	1.17444	2.68633	0.437192	0.661972	NA
Cp4.1LG00g07080.1	121.149	-0.344517	0.308475	-1.11684	0.264064	0.461411
Cp4.1LG00g07090.1	8.78941	-0.71657	0.56552	-1.2671	0.20512	0.391636
Cp4.1LG00g07100.1	4.5567	1.25788	0.927542	1.35614	0.175053	0.351111
Cp4.1LG00g07120.1	9.66085	0.90854	0.570264	1.59319	0.111117	0.255588
Cp4.1LG00g07130.1	37.0608	3.03635	0.369824	8.21028	2.20679e-16	1.66463e-14
Cp4.1LG00g07160.1	25.2747	-4.71469	1.8475	-2.55194	0.0107126	0.0426493
Cp4.1LG00g07170.1	20.1701	1.35166	0.483951	2.79297	0.00522269	0.0238437
Cp4.1LG00g07180.1	35.9921	-0.516655	0.320486	-1.6121	0.10694	0.249081
Cp4.1LG00g07200.1	0.523841	-1.68098	2.65425	-0.633318	0.526526	NA
Cp4.1LG00g07230.1	0.945748	-0.559994	2.04543	-0.273779	0.784255	NA
Cp4.1LG00g07240.1	6.58452	-0.0136338	0.612428	-0.0222619	0.982239	0.991772
Cp4.1LG00g07260.1	1.74537	-1.17245	1.27464	-0.919827	0.357663	0.558012
Cp4.1LG00g07280.1	13.8982	0.566527	0.491907	1.15169	0.249447	0.445731
Cp4.1LG00g07290.1	1.14477	0.822729	1.64199	0.501055	0.616333	0.774993
Cp4.1LG00g07300.1	3.37604	1.36165	1.15445	1.17948	0.238207	0.432767
Cp4.1LG00g07320.1	51.0375	0.259199	0.326938	0.792808	0.427889	0.622612
Cp4.1LG00g07330.1	7.70133	1.59827	0.838185	1.90683	0.0565429	0.156295
Cp4.1LG00g07340.1	604.168	2.86685	0.346332	8.27775	1.25522e-16	9.76017e-15
Cp4.1LG00g07350.1	4.96334	-0.492864	0.684239	-0.72031	0.471334	0.660733
Cp4.1LG00g07370.1	0.595438	2.5547	2.50095	1.02149	0.307022	NA
Cp4.1LG00g07380.1	20.6216	0.282063	0.436963	0.645508	0.518598	0.700087
Cp4.1LG00g07390.1	5.21934	-1.47299	0.938434	-1.56962	0.116503	0.264412
Cp4.1LG00g07400.1	7.73636	0.0189288	1.03139	0.0183527	0.985357	0.992991
Cp4.1LG00g07410.1	0.583093	-0.922834	2.61542	-0.352843	0.724206	NA
Cp4.1LG00g07450.1	1.36119	1.95609	1.50987	1.29553	0.195136	0.377776
Cp4.1LG00g07460.1	5.96597	0.463164	0.655915	0.706135	0.480104	0.66839
Cp4.1LG00g07480.1	31.0069	-0.471172	0.352325	-1.33732	0.181118	0.359175
Cp4.1LG00g07490.1	120.541	0.16451	0.230799	0.712785	0.475979	0.664889
Cp4.1LG00g07510.1	16.2236	1.23745	0.538279	2.29889	0.0215111	0.0743621
Cp4.1LG00g07520.1	8.70415	-3.57216	0.848502	-4.20996	2.55416e-05	0.000251921
Cp4.1LG00g07550.1	7.91463	-0.461428	1.11848	-0.412548	0.679938	0.818999
Cp4.1LG00g07560.1	1.15953	0.789729	1.69452	0.466048	0.641181	0.791842
Cp4.1LG00g07570.1	7.04171	-0.582432	0.738565	-0.788599	0.430347	0.624746
Cp4.1LG00g07580.1	47.2128	-0.414792	0.273952	-1.5141	0.13	0.285486
Cp4.1LG00g07590.1	13.2612	-0.294735	0.443998	-0.66382	0.506805	0.691118
Cp4.1LG00g07600.1	9.79195	-0.108082	0.630952	-0.171299	0.863988	0.932404
Cp4.1LG00g07610.1	107.23	-1.01951	0.212928	-4.78806	1.68401e-06	2.2373e-05
Cp4.1LG00g07620.1	2.04459	-0.975092	1.31731	-0.740212	0.459171	0.650292
Cp4.1LG00g07630.1	76.1643	0.122514	0.410572	0.298397	0.7654	0.873155
Cp4.1LG00g07650.1	1.04486	2.40475	2.27822	1.05554	0.291177	NA
Cp4.1LG00g07660.1	38.0655	-0.402671	0.316091	-1.27391	0.202695	0.388534
Cp4.1LG00g07680.1	13.5891	-1.20606	0.545517	-2.21086	0.0270458	0.088919
Cp4.1LG00g07690.1	7.88733	-0.676138	0.910966	-0.742221	0.457953	0.649674
Cp4.1LG00g07710.1	1506.8	1.33464	0.254179	5.25078	1.51459e-07	2.51747e-06
Cp4.1LG00g07810.1	70.7685	-0.63225	0.279641	-2.26093	0.0237636	0.0806024
Cp4.1LG00g07830.1	13.8856	-2.21639	0.586935	-3.77621	0.000159231	0.00123771
Cp4.1LG00g07840.1	0.725211	-3.15171	2.38761	-1.32003	0.186825	NA
Cp4.1LG00g07850.1	57.979	1.10281	0.246907	4.46651	7.95057e-06	8.99889e-05
Cp4.1LG00g07860.1	10.4536	-3.93581	1.36687	-2.87943	0.00398399	0.0189319
Cp4.1LG00g07870.1	133.329	-0.00924897	0.18693	-0.0494781	0.960538	0.981611
Cp4.1LG00g07880.1	4.89551	-0.965386	0.747833	-1.29091	0.196734	0.379802
Cp4.1LG00g07900.1	89.8583	-0.0188549	0.267074	-0.0705982	0.943718	0.973296
Cp4.1LG00g07910.1	10.9972	-1.22989	0.524035	-2.34696	0.0189271	0.0672097
Cp4.1LG00g07920.1	2.868	-0.137745	1.01416	-0.135822	0.891962	0.947418
Cp4.1LG00g07930.1	0.800421	-1.38192	2.51467	-0.549541	0.582634	NA
Cp4.1LG00g07950.1	3.89114	0.120402	1.15979	0.103813	0.917317	0.96073
Cp4.1LG00g07960.1	12.1717	1.96054	0.67076	2.92286	0.00346829	0.0168696
Cp4.1LG00g07990.1	0.861363	-1.25925	2.97464	-0.423328	0.672056	NA
Cp4.1LG00g08030.1	37.3667	0.379499	0.372989	1.01745	0.308938	0.508102
Cp4.1LG00g08040.1	67.6519	0.923058	0.252888	3.65007	0.000262165	0.00188607
Cp4.1LG00g08060.1	9.49626	0.189408	0.602079	0.31459	0.753073	0.865617
Cp4.1LG00g08090.1	1.25111	-2.33821	2.03923	-1.14661	0.251541	0.447873
Cp4.1LG00g08100.1	21.8022	-0.63024	0.514271	-1.2255	0.220386	0.410793
Cp4.1LG00g08110.1	0.3948	-2.29393	3.48972	-0.657338	0.510963	NA
Cp4.1LG00g08140.1	7.46879	-5.77806	2.9917	-1.93136	0.053438	0.150014
Cp4.1LG00g08150.1	6.6395	-0.610789	0.624763	-0.977633	0.328256	0.527463
Cp4.1LG00g08160.1	75.063	-0.118817	0.198966	-0.597171	0.550393	0.72545
Cp4.1LG00g08170.1	0.447345	2.11441	2.27998	0.927382	0.353728	NA
Cp4.1LG00g08180.1	1070.33	-1.75132	0.140894	-12.4301	1.79509e-35	9.47851e-33
Cp4.1LG00g08200.1	0.656841	1.59002	2.53123	0.628161	0.529898	NA
Cp4.1LG00g08210.1	1.16528	2.61947	2.19897	1.19122	0.233566	0.427442
Cp4.1LG00g08230.1	15.2216	-0.907695	0.505054	-1.79722	0.0723001	0.187501
Cp4.1LG00g08240.1	4.65718	-0.651129	0.767019	-0.848909	0.395932	0.593691
Cp4.1LG00g08250.1	8.74836	-0.390432	0.640885	-0.609207	0.542387	0.718964
Cp4.1LG00g08270.1	3.04444	-2.07754	1.38424	-1.50085	0.133394	0.290635
Cp4.1LG00g08280.1	141.564	0.404323	0.190406	2.12348	0.0337135	0.105523
Cp4.1LG00g08300.1	16.8584	0.0485606	0.468462	0.10366	0.917439	0.96073
Cp4.1LG00g08310.1	25.6278	-0.321264	0.435243	-0.738125	0.460438	0.651405
Cp4.1LG00g08320.1	361.448	-0.446623	0.241631	-1.84837	0.0645495	0.172351
Cp4.1LG00g08330.1	0.580472	-2.83317	3.09788	-0.914553	0.360426	NA
Cp4.1LG00g08340.1	36.6165	0.748556	0.336251	2.22618	0.0260021	0.0862622
Cp4.1LG00g08400.1	3.64863	-3.13828	1.65477	-1.89651	0.0578925	0.159192
Cp4.1LG00g08420.1	11.707	-1.98585	0.596023	-3.33183	0.000862768	0.00522151
Cp4.1LG00g08430.1	0.890159	1.09994	2.14593	0.512572	0.608251	NA
Cp4.1LG00g08440.1	2.83881	0.884649	1.17151	0.755138	0.450166	0.64271
Cp4.1LG00g08450.1	4.52575	-0.0126242	0.885438	-0.0142576	0.988624	0.99439
Cp4.1LG00g08470.1	0.372964	1.8865	3.47256	0.543259	0.586952	NA
Cp4.1LG00g08490.1	86.117	7.67956	0.854306	8.98924	2.48935e-19	2.81198e-17
Cp4.1LG00g08500.1	11.616	0.858535	0.950953	0.902816	0.366624	0.567391
Cp4.1LG00g08520.1	23.6531	-0.146043	0.526094	-0.277599	0.78132	0.883152
Cp4.1LG00g08530.1	1.73045	4.09274	1.54496	2.64909	0.00807077	0.0340102
Cp4.1LG00g08570.1	1.72124	1.64911	1.35783	1.21452	0.224549	0.416343
Cp4.1LG00g08580.1	7.3604	1.7918	0.825178	2.17141	0.0299	0.0962391
Cp4.1LG00g08600.1	0.633797	1.58676	2.55913	0.620038	0.535233	NA
Cp4.1LG00g08630.1	44.6841	-0.498964	0.286221	-1.74328	0.0812851	0.204021
Cp4.1LG00g08640.1	12.4339	-0.0848393	0.545297	-0.155584	0.876361	0.940038
Cp4.1LG00g08650.1	3.51515	0.467587	1.27306	0.367293	0.7134	0.841223
Cp4.1LG00g08670.1	30.4635	-5.69371	0.857235	-6.64195	3.09565e-11	1.08133e-09
Cp4.1LG00g08680.1	1.37822	-3.2256	1.54797	-2.08376	0.0371817	0.113698
Cp4.1LG00g08690.1	2.35072	-1.30438	1.36089	-0.958476	0.337823	0.537962
Cp4.1LG00g08700.1	0.459444	0.910045	2.32942	0.390674	0.696038	NA
Cp4.1LG00g08710.1	1.25495	-0.732161	2.31422	-0.316374	0.751718	0.864795
Cp4.1LG00g08740.1	0.6207	-1.03371	3.16095	-0.327025	0.743649	NA
Cp4.1LG00g08750.1	1.26914	0.495589	2.29677	0.215777	0.829162	0.912339
Cp4.1LG00g08760.1	6.42159	-1.76321	0.90238	-1.95395	0.0507069	0.144165
Cp4.1LG00g08770.1	41.7642	0.0878303	0.280815	0.31277	0.754456	0.86636
Cp4.1LG00g08780.1	13.7964	0.315684	0.728135	0.433551	0.664615	0.808011
Cp4.1LG00g08790.1	8.17194	0.343008	0.705618	0.48611	0.626889	0.782104
Cp4.1LG00g08810.1	1.1088	1.55097	1.69926	0.912728	0.361386	0.562081
Cp4.1LG00g08820.1	0.557788	0.0508612	2.67322	0.0190262	0.98482	NA
Cp4.1LG00g08830.1	2.78987	4.75268	1.51784	3.13121	0.0017409	0.00943145
Cp4.1LG00g08840.1	20.7225	-0.123662	0.481162	-0.257007	0.797173	0.893156
Cp4.1LG00g08850.1	1.69413	1.52448	1.55444	0.980726	0.326728	0.526013
Cp4.1LG00g08860.1	22.3449	-0.421069	0.544458	-0.773372	0.439302	0.633145
Cp4.1LG00g08870.1	43.7823	-1.31885	0.34393	-3.83464	0.00012575	0.00100818
Cp4.1LG00g08880.1	0.667056	-3.04531	3.44695	-0.883479	0.376978	NA
Cp4.1LG00g08890.1	26.703	-0.823325	0.322854	-2.55015	0.0107677	0.0428362
Cp4.1LG00g08920.1	427.717	1.51328	0.113288	13.3578	1.06732e-40	8.07781e-38
Cp4.1LG00g08940.1	1.63192	-1.1376	1.83867	-0.61871	0.536107	0.714254
Cp4.1LG00g08950.1	43.6293	0.155604	0.313024	0.497098	0.61912	0.77671
Cp4.1LG00g08960.1	60.8744	-9.55089	1.05224	-9.0767	1.11911e-19	1.32341e-17
Cp4.1LG00g08970.1	21.6267	-3.63821	0.591782	-6.14789	7.85218e-10	2.10489e-08
Cp4.1LG00g08980.1	4.12324	5.31275	1.54636	3.43565	0.000591124	0.00378603
Cp4.1LG00g08990.1	3.55054	0.871175	1.01008	0.862483	0.388422	0.587135
Cp4.1LG00g09010.1	0.502968	1.15612	3.30303	0.350018	0.726325	NA
Cp4.1LG00g09040.1	20.0792	4.28263	0.725909	5.89967	3.64223e-09	8.51667e-08
Cp4.1LG00g09060.1	24.7183	0.131583	0.362628	0.362859	0.71671	0.843155
Cp4.1LG00g09100.1	0.396882	0.564103	3.51434	0.160515	0.872476	NA
Cp4.1LG00g09110.1	2.61477	-0.377508	1.36908	-0.275738	0.782749	0.884019
Cp4.1LG00g09120.1	11.7127	-2.21862	0.863926	-2.56806	0.0102269	0.0410829
Cp4.1LG00g09140.1	20.0211	0.376352	0.398796	0.943721	0.345312	0.545641
Cp4.1LG00g09150.1	56.5628	-0.828703	0.400226	-2.07059	0.0383976	0.116584
Cp4.1LG00g09160.1	44.016	-1.08156	0.301189	-3.59098	0.000329433	0.0022909
Cp4.1LG00g09170.1	8.09625	0.153223	0.687218	0.22296	0.823566	0.909532
Cp4.1LG00g09180.1	0.664299	-2.08773	2.14028	-0.975448	0.329338	NA
Cp4.1LG00g09200.1	105.632	0.0252974	0.367399	0.0688553	0.945105	0.974216
Cp4.1LG00g09210.1	0.567573	-1.69963	2.60223	-0.653143	0.513664	NA
Cp4.1LG00g09220.1	9.6269	-0.739315	0.779805	-0.948077	0.34309	0.543334
Cp4.1LG00g09230.1	49.1265	0.867837	0.408184	2.12609	0.0334955	0.104986
Cp4.1LG00g09240.1	42.8038	-0.541292	0.296057	-1.82834	0.0674992	0.177991
Cp4.1LG00g09250.1	3.47871	-2.86184	1.46897	-1.94819	0.0513923	0.145767
Cp4.1LG00g09260.1	3.23985	4.19317	1.39389	3.00824	0.00262763	0.0133918
Cp4.1LG00g09280.1	73.8156	-1.26882	0.558068	-2.27359	0.0229907	0.0784733
Cp4.1LG00g09290.1	1.19517	2.60753	2.26722	1.1501	0.250102	0.446429
Cp4.1LG00g09300.1	143.558	-7.35698	0.544943	-13.5005	1.5542e-41	1.35724e-38
Cp4.1LG00g09310.1	0.41066	2.01331	2.73557	0.735976	0.461745	NA
Cp4.1LG00g09330.1	1.38145	-2.38151	1.78121	-1.33702	0.181217	0.359252
Cp4.1LG00g09360.1	2.88012	-2.24434	1.15479	-1.94351	0.0519544	0.147067
Cp4.1LG00g09370.1	527.006	-1.19011	0.336558	-3.53611	0.000406059	0.00273679
Cp4.1LG00g09410.1	14.6993	5.68025	1.09469	5.18892	2.11521e-07	3.40127e-06
Cp4.1LG00g09440.1	671.856	0.75879	0.261422	2.90254	0.00370145	0.0178167
Cp4.1LG00g09450.1	6.11335	-1.02139	1.28222	-0.796579	0.425695	0.620789
Cp4.1LG00g09460.1	1.76186	-0.60586	1.34121	-0.451725	0.651467	0.79929
Cp4.1LG00g09490.1	0.427171	-2.39138	2.73548	-0.874209	0.382005	NA
Cp4.1LG00g09510.1	46.8631	0.0148391	0.244492	0.0606936	0.951603	0.977966
Cp4.1LG00g09520.1	1.17504	-3.85068	2.55313	-1.50822	0.131498	0.287636
Cp4.1LG00g09530.1	4.33707	-0.174711	0.961768	-0.181656	0.855853	0.927859
Cp4.1LG00g09540.1	4.47718	5.46339	1.3443	4.06413	4.82115e-05	0.000439733
Cp4.1LG00g09600.1	0.526401	-2.70665	3.46357	-0.781462	0.434531	NA
Cp4.1LG00g09610.1	13.6042	1.10545	0.579519	1.90752	0.0564529	0.156065
Cp4.1LG00g09630.1	4.82344	-0.167372	0.904456	-0.185053	0.853188	0.926509
Cp4.1LG00g09650.1	1.20222	-3.05397	1.83797	-1.6616	0.0965929	0.231539
Cp4.1LG00g09660.1	0.556038	2.46028	3.08837	0.796627	0.425668	NA
Cp4.1LG00g09670.1	0.800855	1.97691	2.45177	0.80632	0.420058	NA
Cp4.1LG00g09680.1	24.8775	-0.0536597	0.420771	-0.127527	0.898523	0.951234
Cp4.1LG00g09690.1	9.05222	0.294895	0.8231	0.358273	0.720139	0.845349
Cp4.1LG00g09700.1	14.595	-0.136707	0.568995	-0.24026	0.810129	0.901162
Cp4.1LG00g09710.1	134.667	-0.41156	0.257787	-1.59651	0.110375	0.254526
Cp4.1LG00g09720.1	4.06746	-5.64636	1.261	-4.47768	7.54598e-06	8.59666e-05
Cp4.1LG00g09730.1	3.65395	-5.48739	1.62219	-3.38271	0.000717732	0.0044745
Cp4.1LG00g09750.1	0.928771	-1.47008	2.47656	-0.593598	0.552781	NA
Cp4.1LG00g09760.1	12.6915	-1.0418	0.625108	-1.66659	0.0955959	0.230194
Cp4.1LG00g09770.1	12.1671	0.195895	0.523655	0.374091	0.708337	0.837207
Cp4.1LG00g09780.1	16.6569	0.122181	0.587025	0.208135	0.835123	0.916545
Cp4.1LG00g09790.1	6.36429	0.493394	1.38126	0.357206	0.720938	0.845807
Cp4.1LG00g09800.1	39.3708	-0.706724	0.37992	-1.86019	0.0628587	0.169013
Cp4.1LG00g09830.1	2.91396	2.60346	1.31924	1.97345	0.048444	0.139124
Cp4.1LG00g09840.1	13.9297	1.89046	0.630852	2.99668	0.00272939	0.0138389
Cp4.1LG00g09850.1	5.29404	-0.934217	1.23217	-0.758191	0.448337	0.640905
Cp4.1LG00g09860.1	1.9221	-2.30919	1.59523	-1.44756	0.147741	0.312014
Cp4.1LG00g09900.1	17.053	3.85488	0.8171	4.71776	2.38451e-06	3.06744e-05
Cp4.1LG00g09920.1	2.8247	4.77221	1.37427	3.47255	0.000515542	0.00336943
Cp4.1LG00g09930.1	1.10455	-0.604721	1.90905	-0.316765	0.751422	0.864795
Cp4.1LG00g09950.1	27.1182	0.762336	0.422107	1.80602	0.0709145	0.184943
Cp4.1LG00g09960.1	12.0887	-0.386627	0.475009	-0.813936	0.415681	0.61151
Cp4.1LG00g09970.1	5.20518	-5.25183	1.22206	-4.29752	1.72723e-05	0.000178339
Cp4.1LG00g10010.1	2.56363	3.86794	1.52153	2.54215	0.0110174	0.0436085
Cp4.1LG00g10030.1	29.3273	4.4478	0.87653	5.07433	3.88855e-07	5.94543e-06
Cp4.1LG00g10040.1	1.85438	-0.967535	1.63604	-0.591386	0.554262	0.728412
Cp4.1LG00g10050.1	364.189	-0.607164	0.304114	-1.9965	0.0458797	0.133329
Cp4.1LG00g10060.1	2.06202	0.0506055	1.57035	0.0322256	0.974292	0.987897
Cp4.1LG00g10070.1	8.72809	0.848237	0.894639	0.948134	0.343061	0.543334
Cp4.1LG00g10080.1	156.322	-0.645411	0.209499	-3.08074	0.0020649	0.0108981
Cp4.1LG00g10090.1	1.52053	2.13855	1.66877	1.28151	0.200015	0.384761
Cp4.1LG00g10120.1	73.1115	-0.755495	0.292139	-2.58608	0.00970731	0.0393439
Cp4.1LG00g10130.1	4.94685	-0.443987	1.10026	-0.403529	0.686559	0.822516
Cp4.1LG00g10140.1	1.04263	-1.16035	1.76635	-0.656918	0.511233	NA
Cp4.1LG00g10160.1	7.03736	0.518773	0.878122	0.590776	0.55467	0.728568
Cp4.1LG00g10170.1	36.8677	0.423772	0.607388	0.697696	0.485367	0.672829
Cp4.1LG00g10180.1	17.0416	2.96587	1.04228	2.84556	0.00443337	0.0207975
Cp4.1LG00g10190.1	1.96651	-1.3988	1.32001	-1.05969	0.289285	0.488662
Cp4.1LG00g10210.1	2.82294	-0.754321	1.33887	-0.563401	0.573162	0.742684
Cp4.1LG00g10220.1	3.98158	-0.538752	0.850698	-0.633306	0.526534	0.706683
Cp4.1LG00g10250.1	19.3096	0.0709481	0.426282	0.166435	0.867815	0.934668
Cp4.1LG00g10270.1	392.025	-5.60123	0.239877	-23.3505	1.36362e-120	1.54805e-116
Cp4.1LG00g10290.1	4.13904	-0.145354	0.963155	-0.150915	0.880043	0.941455
Cp4.1LG00g10300.1	19.0768	6.0877	1.12381	5.41704	6.05942e-08	1.10772e-06
Cp4.1LG00g10330.1	1.42084	3.77092	1.69658	2.22266	0.0262388	0.0868849
Cp4.1LG00g10340.1	3.27583	3.4427	1.31034	2.62732	0.008606	0.035722
Cp4.1LG00g10350.1	6.05647	5.88765	1.22013	4.82543	1.39699e-06	1.88802e-05
Cp4.1LG00g10370.1	13.8112	0.844212	0.854524	0.987933	0.323186	0.52261
Cp4.1LG00g10390.1	4.1212	-5.66643	3.39379	-1.66965	0.0949895	0.229026
Cp4.1LG00g10400.1	12.6548	1.526	0.753203	2.02601	0.0427634	0.12654
Cp4.1LG00g10420.1	13.0438	-6.59481	1.1437	-5.76622	8.107e-09	1.75975e-07
Cp4.1LG00g10460.1	98.008	-7.48659	0.67819	-11.0391	2.4758e-28	7.39647e-26
Cp4.1LG00g10470.1	3.90721	1.32045	0.890298	1.48316	0.138032	0.297571
Cp4.1LG00g10480.1	28.3393	-0.248993	0.338755	-0.735024	0.462325	0.65328
Cp4.1LG00g10490.1	21.2066	-0.111358	0.475302	-0.234289	0.81476	0.904227
Cp4.1LG00g10500.1	234.029	7.70609	0.529734	14.5471	6.09446e-48	6.58927e-45
Cp4.1LG00g10550.1	38.6534	1.32987	0.542952	2.44934	0.014312	0.0538537
Cp4.1LG00g10570.1	0.779365	2.93705	2.91877	1.00626	0.31429	NA
Cp4.1LG00g10580.1	10.6427	-0.281225	0.701767	-0.400739	0.688612	0.823854
Cp4.1LG00g10590.1	0.545632	-2.75583	2.5363	-1.08656	0.277233	NA
Cp4.1LG00g10600.1	5.11416	2.29505	0.999624	2.29592	0.0216807	0.074857
Cp4.1LG00g10610.1	0.783699	1.9149	2.08726	0.917424	0.35892	NA
Cp4.1LG00g10650.1	2.3546	-1.14556	1.16877	-0.980148	0.327013	0.526315
Cp4.1LG00g10670.1	34.4897	-0.357009	0.270552	-1.31956	0.186983	0.366682
Cp4.1LG00g10680.1	0.730364	0.809848	2.17174	0.372903	0.709221	NA
Cp4.1LG00g10690.1	3.59343	0.889287	0.886255	1.00342	0.315658	0.515245
Cp4.1LG00g10710.1	28.2566	0.888166	0.347487	2.55597	0.0105892	0.0422692
Cp4.1LG00g10720.1	9.11342	1.35877	0.791026	1.71773	0.0858458	0.212601
Cp4.1LG00g10740.1	1.92617	0.0748595	1.53963	0.0486218	0.961221	0.98176
Cp4.1LG00g10750.1	255.984	0.170404	0.375028	0.454377	0.649558	0.797977
Cp4.1LG00g10760.1	4.00442	0.464948	0.776741	0.598588	0.549447	0.724839
Cp4.1LG00g10790.1	4.57236	0.602871	1.01968	0.591234	0.554363	0.728412
Cp4.1LG00g10860.1	3.2228	-5.30927	2.14594	-2.4741	0.0133572	0.0509093
Cp4.1LG00g10870.1	3.68952	-1.67025	1.13158	-1.47603	0.139935	0.300475
Cp4.1LG00g10880.1	15.2519	-0.586471	0.654002	-0.896742	0.369857	0.570528
Cp4.1LG00g10890.1	10.3082	2.03992	0.861553	2.36772	0.017898	0.0643404
Cp4.1LG00g10900.1	5.00722	0.524756	0.927239	0.565934	0.571439	0.741528
Cp4.1LG00g10930.1	1.2893	2.76218	1.9233	1.43617	0.150955	0.316944
Cp4.1LG00g10940.1	0.394086	-1.04164	2.85335	-0.365058	0.715068	NA
Cp4.1LG00g10960.1	0.313853	1.61943	3.49036	0.463974	0.642666	NA
Cp4.1LG00g10990.1	0.840432	-2.39724	1.80919	-1.32503	0.185161	NA
Cp4.1LG00g11010.1	0.82105	1.06429	2.08092	0.511453	0.609034	NA
Cp4.1LG00g11030.1	3.0867	-3.10221	1.3111	-2.36611	0.0179761	0.0645702
Cp4.1LG00g11040.1	1.70218	-3.54968	2.09089	-1.69768	0.0895673	0.219614
Cp4.1LG00g11050.1	7.61235	-1.83627	0.712274	-2.57803	0.00993644	0.0401256
Cp4.1LG00g11070.1	0.866835	3.06567	2.87707	1.06555	0.286626	NA
Cp4.1LG00g11080.1	3.99767	1.90657	0.872653	2.1848	0.0289037	0.0937915
Cp4.1LG00g11090.1	14.5162	2.34469	0.583105	4.02105	5.794e-05	0.00051428
Cp4.1LG00g11100.1	19.9292	0.879014	0.497068	1.7684	0.0769942	0.196135
Cp4.1LG00g11110.1	3.86968	1.25041	0.967129	1.29291	0.196041	0.378754
Cp4.1LG00g11120.1	1.48206	2.09262	1.79184	1.16786	0.242863	0.437844
Cp4.1LG00g11130.1	0.932067	-3.52898	2.7707	-1.27368	0.202777	NA
Cp4.1LG00g11140.1	1.15375	-0.49614	1.9521	-0.254157	0.799374	0.894211
Cp4.1LG00g11150.1	19.3931	0.0858093	0.529651	0.162011	0.871297	0.937038
Cp4.1LG00g11160.1	30.0518	0.582893	0.310984	1.87435	0.060882	0.165291
Cp4.1LG00g11200.1	45.7992	2.77311	0.685641	4.04455	5.24238e-05	0.000473462
Cp4.1LG00g11220.1	16.1196	1.08475	0.601839	1.80239	0.0714841	0.186129
Cp4.1LG00g11240.1	3.40756	1.63694	1.03064	1.58827	0.112224	0.257457
Cp4.1LG00g11270.1	386.115	-0.908742	0.245035	-3.70862	0.000208388	0.00155742
Cp4.1LG00g11280.1	4.81913	1.45078	0.950849	1.52577	0.127067	0.280828
Cp4.1LG00g11300.1	0.78192	2.95036	2.27522	1.29674	0.194722	NA
Cp4.1LG00g11320.1	21.7567	-1.44143	0.400421	-3.59977	0.000318494	0.00223273
Cp4.1LG00g11350.1	0.876998	-3.42856	2.75136	-1.24613	0.212716	NA
Cp4.1LG00g11360.1	0.679043	-3.07233	2.36471	-1.29924	0.19386	NA
Cp4.1LG00g11380.1	1.85216	-1.42109	1.94475	-0.730734	0.464941	0.655513
Cp4.1LG00g11390.1	2.42248	0.982421	1.80982	0.542827	0.587249	0.753823
Cp4.1LG00g11440.1	9.37598	3.32972	0.842362	3.95284	7.723e-05	0.000658224
Cp4.1LG00g11460.1	19.5992	-1.60955	0.510955	-3.15008	0.00163223	0.00895164
Cp4.1LG00g11470.1	0.522882	-1.67599	2.6546	-0.631355	0.527809	NA
Cp4.1LG00g11480.1	4.06245	0.0278956	0.986848	0.0282674	0.977449	0.989482
Cp4.1LG00g11520.1	34.4347	-0.642163	0.344598	-1.86351	0.0623901	0.168115
Cp4.1LG00g11540.1	3.83067	-0.6029	1.13712	-0.5302	0.595973	0.760671
Cp4.1LG00g11560.1	1.76256	-4.43681	2.35162	-1.88671	0.0591997	0.161943
Cp4.1LG00g11570.1	21.8184	-1.00335	0.375757	-2.6702	0.00758054	0.0324197
Cp4.1LG00g11580.1	3.93259	-1.64494	1.2548	-1.31092	0.189883	0.370737
Cp4.1LG00g11600.1	55.9292	-1.23452	0.345171	-3.57655	0.00034816	0.00239981
Cp4.1LG00g11610.1	268.401	0.945463	0.169412	5.58085	2.39352e-08	4.72565e-07
Cp4.1LG00g11640.1	1.11326	-0.0704659	1.55864	-0.0452097	0.96394	0.982945
Cp4.1LG00g11700.1	20.4106	1.52601	0.386062	3.95275	7.72596e-05	0.000658229
Cp4.1LG00g11710.1	0.354875	0.384676	2.93197	0.1312	0.895617	NA
Cp4.1LG00g11720.1	0.530022	-2.7173	3.12057	-0.870772	0.383878	NA
Cp4.1LG00g11750.1	2.63345	-0.963572	1.10882	-0.869007	0.384843	0.583926
Cp4.1LG00g11760.1	37.0197	-0.241854	0.493502	-0.490077	0.62408	0.780051
Cp4.1LG00g11770.1	2.29103	-0.74531	1.44533	-0.51567	0.606085	0.767775
Cp4.1LG00g11820.1	1.52706	-2.67281	2.19107	-1.21987	0.222516	0.413913
Cp4.1LG00g11830.1	58.9241	-1.96592	0.428856	-4.58411	4.5592e-06	5.515e-05
Cp4.1LG00g11850.1	4.66308	1.44312	0.789633	1.82758	0.0676127	0.178153
Cp4.1LG00g11860.1	9.06896	0.160258	0.736444	0.21761	0.827733	0.911562
Cp4.1LG00g11870.1	1.67082	0.508379	1.36294	0.373003	0.709146	0.837883
Cp4.1LG00g11880.1	0.429641	-2.40056	3.36133	-0.714171	0.475122	NA
Cp4.1LG00g11910.1	15.0097	0.492472	0.473913	1.03916	0.298729	0.49803
Cp4.1LG00g11930.1	60.8217	-0.138251	0.247756	-0.558013	0.576835	0.745591
Cp4.1LG00g11940.1	1.67349	1.60603	1.48242	1.08338	0.278638	0.477117
Cp4.1LG00g11950.1	11.5117	0.364454	0.62178	0.586147	0.557777	0.731234
Cp4.1LG00g11960.1	13.0251	-0.715665	0.620255	-1.15382	0.248573	0.444852
Cp4.1LG00g11970.1	112.109	1.1598	0.30521	3.79999	0.0001447	0.00114037
Cp4.1LG00g11980.1	85.7582	-1.17196	0.223835	-5.23583	1.64245e-07	2.70035e-06
Cp4.1LG00g12000.1	1.31222	-1.62517	1.67026	-0.973006	0.33055	0.529725
Cp4.1LG00g12010.1	0.779365	2.93705	2.91877	1.00626	0.31429	NA
Cp4.1LG00g12030.1	0.389749	0.564103	3.51434	0.160515	0.872476	NA
Cp4.1LG00g12040.1	45.4638	-3.64997	0.381882	-9.55785	1.20231e-21	1.94988e-19
Cp4.1LG00g12060.1	2.38693	-2.76438	1.29279	-2.1383	0.0324924	0.102507
Cp4.1LG00g12070.1	62.0666	-2.57389	0.410484	-6.27036	3.60214e-10	1.03136e-08
Cp4.1LG00g12090.1	22.0368	-0.0268558	0.477879	-0.056198	0.955184	0.979096
Cp4.1LG00g12100.1	97.8386	-1.96136	0.346044	-5.66794	1.44525e-08	2.9536e-07
Cp4.1LG00g12150.1	181.045	-3.85841	0.203465	-18.9635	3.41512e-80	1.55081e-76
Cp4.1LG00g12170.1	16.9355	0.418719	0.620058	0.675289	0.499492	0.685048
Cp4.1LG00g12180.1	3.27706	-0.494122	1.40241	-0.352338	0.724584	0.848463
Cp4.1LG00g12190.1	0.464633	-0.403667	2.78523	-0.144931	0.884765	NA
Cp4.1LG00g12210.1	0.395897	-1.04583	3.49503	-0.299234	0.764761	NA
Cp4.1LG00g12230.1	8.7244	-4.30742	0.940446	-4.58019	4.64558e-06	5.61352e-05
Cp4.1LG00g12240.1	102.801	3.32325	0.253355	13.117	2.63311e-39	1.81166e-36
Cp4.1LG00g12250.1	1.7372	-2.86262	1.72117	-1.66318	0.0962764	0.231025
Cp4.1LG00g12260.1	52.0561	0.299702	0.290395	1.03205	0.302049	0.501538
Cp4.1LG00g12270.1	0.505605	2.31025	3.23521	0.714094	0.475169	NA
Cp4.1LG00g12290.1	7.26872	-4.99921	1.31061	-3.8144	0.000136514	0.00108505
Cp4.1LG00g12300.1	1.38809	-0.776879	1.72608	-0.450083	0.652651	0.800002
Cp4.1LG00g12320.1	2.06672	-2.98334	1.52411	-1.95743	0.0502964	0.143303
Cp4.1LG00g12330.1	8.49527	-0.41003	0.698737	-0.586816	0.557327	0.730818
Cp4.1LG00g12370.1	65.7808	0.302951	0.290352	1.04339	0.296767	0.496178
Cp4.1LG00g12380.1	1.9455	0.4336	1.33026	0.325951	0.744461	0.860422
Cp4.1LG00g12410.1	7.51583	0.856584	0.719814	1.19001	0.234044	0.427895
Cp4.1LG00g12420.1	4.04525	0.468388	1.03108	0.454269	0.649635	0.797985
Cp4.1LG00g12440.1	2.25238	-0.0289462	1.26678	-0.0228502	0.98177	0.991596
Cp4.1LG00g12450.1	0.578958	-2.83135	3.457	-0.81902	0.412775	NA
Cp4.1LG00g12490.1	3.31849	1.19325	1.42432	0.837771	0.402159	0.599346
Cp4.1LG00g12500.1	9.06191	-0.416482	0.740656	-0.562315	0.573901	0.743068
Cp4.1LG00g12520.1	4.05923	0.866551	0.907245	0.955146	0.339504	0.539645
Cp4.1LG00g12560.1	2.21527	-0.329187	1.10898	-0.296837	0.766591	0.874074
Cp4.1LG00g12580.1	74.2728	0.385553	0.226325	1.70354	0.088467	0.217653
Cp4.1LG00g12590.1	28.4739	-1.06343	0.415177	-2.56139	0.0104255	0.0417562
Cp4.1LG00g12600.1	15.9783	0.320181	0.717736	0.446098	0.655526	0.801968
Cp4.1LG00g12650.1	314.081	-0.0950512	0.228649	-0.415708	0.677624	0.817245
Cp4.1LG00g12680.1	10.028	0.634411	0.590602	1.07418	0.282743	0.481416
Cp4.1LG00g12700.1	27.851	1.15782	0.357501	3.23865	0.00120096	0.00692779
Cp4.1LG00g12710.1	2.61559	-0.868747	1.36488	-0.6365	0.524451	0.704928
Cp4.1LG00g12740.1	1.67137	-4.3657	1.69329	-2.57823	0.00993066	0.0401202
Cp4.1LG00g12760.1	2.1614	-3.92936	1.76127	-2.23098	0.0256823	0.0855507
Cp4.1LG00g12770.1	34.6564	0.635997	0.322345	1.97303	0.0484918	0.139194
Cp4.1LG00g12790.1	78.8833	-0.648646	0.303881	-2.13454	0.032799	0.10323
Cp4.1LG00g12800.1	170.36	1.88284	0.417357	4.51135	6.44173e-06	7.50049e-05
Cp4.1LG00g12810.1	1.84966	4.17091	1.71261	2.43541	0.0148749	0.0555394
Cp4.1LG00g12820.1	5.08384	0.699703	0.698832	1.00125	0.316708	0.516131
Cp4.1LG00g12830.1	4.82015	-0.471486	0.710205	-0.663874	0.506771	0.691118
Cp4.1LG00g12840.1	1.39653	-1.5654	1.98717	-0.787753	0.430841	0.625143
Cp4.1LG00g12850.1	54.5596	-0.109648	0.32929	-0.332983	0.739147	0.857565
Cp4.1LG00g12860.1	1.42702	-0.429653	1.39803	-0.307328	0.758594	0.868993
Cp4.1LG00g12890.1	3.76387	2.12579	0.956326	2.22287	0.0262245	0.0868849
Cp4.1LG00g12900.1	28.3871	3.77702	0.509676	7.41064	1.25692e-13	6.31378e-12
Cp4.1LG00g12910.1	0.980159	2.28098	1.99101	1.14563	0.251946	NA
Cp4.1LG00g12930.1	4.51026	-5.04209	1.39574	-3.61249	0.000303273	0.00214378
Cp4.1LG00g12980.1	5.24202	-0.494759	1.36392	-0.362747	0.716794	0.843178
Cp4.1LG00g13000.1	6.43522	1.55904	0.823086	1.89414	0.0582062	0.1599
Cp4.1LG00g13010.1	49.8692	-3.60975	0.785314	-4.59657	4.29506e-06	5.23735e-05
Cp4.1LG00g13020.1	403.133	-0.258698	0.123626	-2.09259	0.036386	0.111792
Cp4.1LG00g13030.1	12.831	0.712641	0.727662	0.979357	0.327404	0.52669
Cp4.1LG00g13040.1	0.83491	3.04368	2.75696	1.104	0.269593	NA
Cp4.1LG00g13050.1	1.32145	-0.671477	1.35835	-0.494334	0.62107	0.777879
Cp4.1LG00g13070.1	4.91339	-0.402824	0.709501	-0.567757	0.5702	0.740576
Cp4.1LG00g13080.1	10.7987	1.54353	0.791736	1.94955	0.0512299	0.145361
Cp4.1LG00g13090.1	1.57578	-0.819788	1.94008	-0.422554	0.672621	0.813567
Cp4.1LG00g13110.1	3.04456	-0.545831	1.00068	-0.54546	0.585437	0.752425
Cp4.1LG00g13120.1	1976.05	-0.394962	0.229481	-1.72111	0.0852306	0.211455
Cp4.1LG00g13130.1	27.8857	-4.38022	1.29379	-3.38558	0.000710289	0.00443296
Cp4.1LG00g13150.1	4.46234	3.2947	1.15827	2.8445	0.00444812	0.0208533
Cp4.1LG00g13160.1	15.1319	-1.90895	0.606047	-3.14984	0.00163359	0.00895696
Cp4.1LG00g13170.1	19.8878	1.91867	0.689019	2.78464	0.00535872	0.0243876
Cp4.1LG00g13180.1	2.2917	1.28803	1.36712	0.942145	0.346118	0.546496
Cp4.1LG00g13200.1	8.11079	0.195901	0.590763	0.331607	0.740186	0.858189
Cp4.1LG00g13210.1	63.8615	0.890119	0.418783	2.12549	0.0335458	0.105114
Cp4.1LG00g13250.1	1.43765	3.79326	2.50869	1.51205	0.130521	0.286272
Cp4.1LG00g13270.1	8.00146	0.689143	0.61948	1.11245	0.265943	0.46341
Cp4.1LG00g13280.1	2.01598	0.588969	1.45115	0.405864	0.684842	0.821853
Cp4.1LG00g13290.1	1.38675	1.95506	1.71874	1.1375	0.25533	0.45189
Cp4.1LG00g13300.1	11.7184	0.660674	0.556257	1.18771	0.234946	0.428711
Cp4.1LG00g13310.1	2.31138	-0.963531	1.05896	-0.909887	0.362882	0.563675
Cp4.1LG00g13320.1	0.503262	1.05696	2.69526	0.392155	0.694944	NA
Cp4.1LG00g13330.1	37.3332	-1.15195	0.286783	-4.01679	5.89966e-05	0.000521822
Cp4.1LG00g13340.1	8.54379	-0.755693	0.706151	-1.07016	0.284548	0.483567
Cp4.1LG00g13360.1	21.6918	0.151951	0.424638	0.357837	0.720466	0.845513
Cp4.1LG00g13370.1	0.52343	2.32715	3.19573	0.728207	0.466487	NA
Cp4.1LG00g13380.1	38.7052	-0.311312	0.274224	-1.13525	0.256271	0.452847
Cp4.1LG00g13390.1	1.06004	-3.71537	2.59215	-1.43332	0.151767	NA
Cp4.1LG00g13430.1	0.874232	-3.42119	2.30563	-1.48384	0.137851	NA
Cp4.1LG00g13440.1	3.75884	0.25384	1.01065	0.251165	0.801686	0.89565
Cp4.1LG00g13460.1	4.61252	-0.896592	1.06921	-0.838556	0.401719	0.598959
Cp4.1LG00g13470.1	7.01637	-3.31579	0.950047	-3.49013	0.000482779	0.00318834
Cp4.1LG00g13480.1	22.0734	-0.366904	0.505415	-0.725947	0.467872	0.657946
Cp4.1LG00g13490.1	0.42536	-2.38631	2.73774	-0.871633	0.383409	NA
Cp4.1LG00g13500.1	0.897021	-0.686058	1.80974	-0.379093	0.704619	NA
Cp4.1LG00g13510.1	5.89083	0.194558	0.765087	0.254295	0.799268	0.894136
Cp4.1LG00g13520.1	1.88522	0.815523	1.54066	0.529335	0.596573	0.761094
Cp4.1LG00g13540.1	116.555	1.27966	1.15958	1.10355	0.269787	0.468133
Cp4.1LG00g13560.1	1.08433	-0.707381	1.55126	-0.456003	0.648388	NA
Cp4.1LG00g13580.1	9.63695	0.440542	0.612817	0.718881	0.472215	0.661543
Cp4.1LG00g13610.1	8.54886	-2.16867	0.714516	-3.03516	0.00240406	0.0123942
Cp4.1LG00g13620.1	0.538882	2.39381	2.56745	0.932369	0.351146	NA
Cp4.1LG00g13640.1	0.358252	-1.0414	2.92884	-0.355568	0.722164	NA
Cp4.1LG00g13660.1	22.2322	-1.49994	0.777748	-1.92856	0.0537849	0.15067
Cp4.1LG00g13680.1	2.82839	1.33297	1.37085	0.972367	0.330868	0.530119
Cp4.1LG00g13690.1	27.8529	0.183703	0.482667	0.3806	0.7035	0.833974
Cp4.1LG00g13700.1	0.897021	-0.686058	1.80974	-0.379093	0.704619	NA
Cp4.1LG00g13720.1	4.80632	-2.4078	1.46801	-1.64017	0.100969	0.239226
Cp4.1LG00g13730.1	28.3936	-0.992643	0.352316	-2.81748	0.0048402	0.0223777
Cp4.1LG00g13790.1	17.0073	2.20168	0.754167	2.91936	0.00350756	0.0170351
Cp4.1LG00g13800.1	25.5073	-6.85758	1.04566	-6.55816	5.44743e-11	1.80824e-09
Cp4.1LG00g13830.1	0.329518	0.309358	3.52527	0.0877544	0.930072	NA
Cp4.1LG00g13880.1	11.9355	0.363427	0.481498	0.754783	0.450379	0.642779
Cp4.1LG00g13890.1	1.51015	2.09761	1.54706	1.35587	0.175141	0.351194
Cp4.1LG00g13940.1	587.987	1.68198	0.935614	1.79772	0.0722209	0.187381
Cp4.1LG00g13950.1	0.68852	2.75821	3.00015	0.919357	0.357909	NA
Cp4.1LG00g13970.1	10.1637	0.530369	0.606911	0.873883	0.382182	0.58117
Cp4.1LG00g13980.1	17.1227	-3.87029	0.948064	-4.08231	4.4591e-05	0.000410559
Cp4.1LG00g14010.1	6.1211	-2.06691	0.99521	-2.07686	0.0378149	0.115231
Cp4.1LG00g14030.1	31.0984	-7.13865	1.0297	-6.93272	4.12822e-12	1.67677e-10
Cp4.1LG00g14050.1	2.19948	-1.96859	1.52886	-1.28762	0.197879	0.381526
Cp4.1LG00g14060.1	0.912059	2.17837	1.99376	1.0926	0.274572	NA
Cp4.1LG00g14070.1	4.83479	1.21383	1.43696	0.844726	0.398264	0.595777
Cp4.1LG00g14080.1	0.369556	1.87463	3.47328	0.539728	0.589385	NA
Cp4.1LG00g14090.1	0.821395	1.9775	1.78642	1.10696	0.268311	NA
Cp4.1LG00g14100.1	0.769846	1.91924	2.42032	0.792971	0.427795	NA
Cp4.1LG00g14120.1	0.743372	2.87678	2.84703	1.01045	0.31228	NA
Cp4.1LG00g14140.1	0.356441	-1.03429	3.53144	-0.29288	0.769614	NA
Cp4.1LG00g14150.1	54.994	-0.640328	0.246148	-2.6014	0.00928451	0.0380369
Cp4.1LG00g14160.1	1.80048	-2.74336	1.55522	-1.76397	0.0777376	0.197453
Cp4.1LG00g14170.1	1.73728	-4.42821	1.9504	-2.27041	0.0231828	0.0789155
Cp4.1LG00g14180.1	1.34791	-4.06065	2.15841	-1.88132	0.0599288	0.163354
Cp4.1LG00g14200.1	0.527441	-1.57428	3.23793	-0.4862	0.626825	NA
Cp4.1LG00g14220.1	17.202	-1.01624	0.668564	-1.52003	0.128504	0.283133
Cp4.1LG00g14250.1	0.599616	1.48652	3.17438	0.468288	0.639579	NA
Cp4.1LG00g14260.1	13.3198	-0.953502	0.60131	-1.58571	0.112805	0.258242
Cp4.1LG00g14270.1	11.8715	-1.25583	0.626844	-2.00342	0.0451326	0.131782
Cp4.1LG00g14280.1	1.38086	0.563711	1.87709	0.300311	0.76394	0.872366
Cp4.1LG00g14290.1	247.382	-0.320495	0.142682	-2.24622	0.0246898	0.0830117
Cp4.1LG00g14300.1	3.26779	1.78645	1.28171	1.3938	0.163377	0.335334
Cp4.1LG00g14310.1	4.91891	0.90632	1.0233	0.885682	0.375789	0.575359
Cp4.1LG00g14340.1	1.04699	-0.393528	2.04385	-0.192543	0.847317	NA
Cp4.1LG00g14350.1	1.17685	-2.12969	1.56671	-1.35934	0.17404	0.349883
Cp4.1LG00g14360.1	119.856	-0.207744	0.165545	-1.25491	0.209512	0.397142
Cp4.1LG00g14490.1	538.091	0.967539	0.338092	2.86176	0.00421294	0.0198743
Cp4.1LG00g14520.1	4.07348	-0.891247	0.874622	-1.01901	0.308199	0.507371
Cp4.1LG00g14530.1	3.09504	2.65295	1.29151	2.05415	0.0399607	0.120331
Cp4.1LG00g14540.1	1.45841	-0.269885	1.68148	-0.160504	0.872484	0.937917
Cp4.1LG00g14570.1	100.154	-0.63235	0.190836	-3.31359	0.00092108	0.00552088
Cp4.1LG00g14580.1	10.369	0.495867	0.720958	0.687789	0.491585	0.67859
Cp4.1LG00g14610.1	3.31503	-2.88558	1.47106	-1.96157	0.0498127	0.142318
Cp4.1LG00g14620.1	4.76143	1.12843	0.94958	1.18835	0.234696	0.428495
Cp4.1LG00g14630.1	72.6192	0.127252	0.265566	0.479173	0.631816	0.785876
Cp4.1LG00g14660.1	52.8697	-7.3368	0.873499	-8.39932	4.49061e-17	3.77627e-15
Cp4.1LG00g14670.1	0.430681	-1.11387	3.41999	-0.325693	0.744657	NA
Cp4.1LG00g14680.1	12.9554	0.553332	0.44263	1.2501	0.211264	0.399296
Cp4.1LG00g14700.1	2.2591	-2.04206	1.57797	-1.29411	0.195627	0.378318
Cp4.1LG00g14710.1	9.72036	-1.11888	0.839361	-1.33301	0.182527	0.360937
Cp4.1LG00g14720.1	0.557742	2.46432	3.0863	0.798471	0.424597	NA
Cp4.1LG00g14750.1	9.02642	0.260175	0.682144	0.381408	0.7029	0.833974
Cp4.1LG00g14770.1	3.07011	0.330809	1.03369	0.320029	0.748947	0.863584
Cp4.1LG00g14800.1	0.923891	3.18157	3.42006	0.930267	0.352233	NA
Cp4.1LG00g14830.1	94.9938	-1.37372	0.321283	-4.27574	1.90507e-05	0.000193706
Cp4.1LG00g14840.1	0.855297	-3.39602	2.82734	-1.20113	0.229699	NA
Cp4.1LG00g14870.1	4.26249	0.258813	0.846219	0.305847	0.759721	0.869599
Cp4.1LG00g14880.1	6.18013	-0.462954	1.06388	-0.435158	0.663448	0.807439
Cp4.1LG00g14910.1	69.8139	1.03019	0.349154	2.95053	0.00317233	0.0156616
Cp4.1LG00g14930.1	60.201	-0.443911	0.276652	-1.60459	0.108585	0.251497
Cp4.1LG00g14940.1	1.04108	3.34902	2.20642	1.51785	0.129052	NA
Cp4.1LG00g14950.1	0.369556	1.87463	3.47328	0.539728	0.589385	NA
Cp4.1LG00g14980.1	21.6008	-2.97553	0.494595	-6.01609	1.78685e-09	4.48788e-08
Cp4.1LG00g14990.1	6.7917	6.0582	1.1778	5.14368	2.69415e-07	4.25387e-06
Cp4.1LG00g15020.1	0.411323	0.757665	3.47183	0.218232	0.827248	NA
Cp4.1LG00g15030.1	0.68847	-2.14601	3.06818	-0.69944	0.484277	NA
Cp4.1LG00g15080.1	48.7895	-0.310896	0.24217	-1.28379	0.199214	0.383554
Cp4.1LG00g15100.1	1.46632	0.0285648	1.54282	0.0185147	0.985228	0.992991
Cp4.1LG00g15120.1	0.666088	-0.756145	2.56756	-0.2945	0.768376	NA
Cp4.1LG00g15130.1	15.9784	-0.985905	0.609142	-1.61851	0.105552	0.246915
Cp4.1LG00g15140.1	9.40794	-3.27564	1.05502	-3.10482	0.00190392	0.0101404
Cp4.1LG00g15150.1	2.56355	2.34207	1.24785	1.87688	0.0605345	0.164465
Cp4.1LG00g15190.1	0.526401	-2.70665	3.46357	-0.781462	0.434531	NA
Cp4.1LG00g15200.1	4.50555	-0.00735937	0.984097	-0.00747829	0.994033	0.996805
Cp4.1LG00g15210.1	428.461	-0.424859	0.160954	-2.63963	0.00829962	0.0347424
Cp4.1LG00g15220.1	57.393	-0.172657	0.274132	-0.629833	0.528804	0.708097
Cp4.1LG00g15290.1	0.693862	-0.501718	2.13952	-0.234501	0.814596	NA
Cp4.1LG00g15300.1	1.75643	-0.252858	1.20647	-0.209584	0.833992	0.915651
Cp4.1LG00g15340.1	3.24388	0.93834	1.09094	0.860117	0.389724	0.58834
Cp4.1LG00g15360.1	982.745	-0.245296	0.13197	-1.85872	0.0630669	0.169379
Cp4.1LG00g15380.1	0.504671	1.17898	2.6234	0.449409	0.653136	NA
Cp4.1LG00g15430.1	3.92743	5.2719	1.38494	3.80658	0.000140899	0.00111545
Cp4.1LG00g15440.1	3.84652	-3.37301	1.31364	-2.56768	0.0102381	0.0411209
Cp4.1LG00g15460.1	0.409695	-1.05833	2.82379	-0.374789	0.707817	NA
Cp4.1LG00g15490.1	0.78276	-2.37251	1.82644	-1.29898	0.193952	NA
Cp4.1LG00g15510.1	0.395897	-1.04583	3.49503	-0.299234	0.764761	NA
Cp4.1LG00g15540.1	55.472	0.603978	0.226315	2.66874	0.00761356	0.0325119
Cp4.1LG00g15560.1	8.82587	-0.710431	0.618403	-1.14881	0.250632	0.447024
Cp4.1LG00g15630.1	1.87054	2.4668	1.6291	1.51421	0.129973	0.285455
Cp4.1LG00g15640.1	7.79737	-2.0417	0.895891	-2.27896	0.0226696	0.0776642
Cp4.1LG00g15650.1	2352.75	-0.355422	0.348035	-1.02123	0.307147	0.506631
Cp4.1LG00g15660.1	65.2067	1.22201	0.608873	2.00701	0.0447491	0.131033
Cp4.1LG00g15690.1	0.708776	-0.858772	2.58637	-0.332038	0.739861	NA
Cp4.1LG00g15710.1	7.93713	-2.84749	0.759089	-3.75119	0.000175998	0.00135047
Cp4.1LG00g15780.1	54.6074	-1.17815	0.540696	-2.17895	0.0293354	0.0948129
Cp4.1LG00g15820.1	5.15	-2.76666	0.858001	-3.22454	0.00126176	0.00721255
Cp4.1LG00g15830.1	1908.81	-0.234163	0.388195	-0.603211	0.546368	0.722456
Cp4.1LG00g15860.1	1.05461	-3.70797	2.7033	-1.37164	0.170175	NA
Cp4.1LG00g15890.1	38.0019	0.203575	0.350214	0.581288	0.561047	0.733957
Cp4.1LG00g15920.1	0.898809	0.34197	2.06103	0.165922	0.868218	NA
Cp4.1LG00g15940.1	9.7797	4.0561	1.16795	3.47282	0.000515017	0.00336737
Cp4.1LG00g15960.1	154.392	0.732388	0.292888	2.50057	0.0123992	0.0479027
Cp4.1LG00g15980.1	1.58046	1.56295	1.91709	0.815274	0.414915	0.610715
Cp4.1LG00g16010.1	5.65961	1.70978	1.44075	1.18673	0.235336	0.429112
Cp4.1LG00g16030.1	29.2946	0.358272	0.339272	1.056	0.290968	0.490128
Cp4.1LG00g16080.1	1.39621	2.02887	1.91749	1.05809	0.290016	0.489241
Cp4.1LG00g16120.1	0.426401	-1.10522	2.80405	-0.394153	0.693468	NA
Cp4.1LG00g16130.1	1.08178	0.798222	2.36232	0.337898	0.73544	NA
Cp4.1LG00g16150.1	79.3562	-0.586086	0.250851	-2.33639	0.0194708	0.068732
Cp4.1LG00g16160.1	28.3732	0.0256601	0.448616	0.0571985	0.954387	0.978919
Cp4.1LG00g16180.1	8.4119	1.5423	0.978412	1.57633	0.114949	0.261804
Cp4.1LG00g16210.1	139.907	1.04452	0.448027	2.33138	0.0197331	0.0695136
Cp4.1LG00g16320.1	0.313853	1.61943	3.49036	0.463974	0.642666	NA
Cp4.1LG01g00010.1	12.0663	2.9514	0.779246	3.7875	0.000152169	0.00119097
Cp4.1LG01g00020.1	812.229	0.0485292	0.140736	0.344824	0.730227	0.851877
Cp4.1LG01g00030.1	13.4155	1.11213	0.606043	1.83507	0.0664946	0.176127
Cp4.1LG01g00040.1	1.40464	-0.565707	1.60733	-0.351955	0.724872	0.848537
Cp4.1LG01g00050.1	29.3803	-0.299193	0.449838	-0.665113	0.505978	0.69044
Cp4.1LG01g00060.1	7.89403	0.97062	0.593921	1.63426	0.102205	0.241248
Cp4.1LG01g00070.1	24.4595	0.0663653	0.358973	0.184876	0.853327	0.926509
Cp4.1LG01g00080.1	399.037	0.619206	0.153041	4.04602	5.20966e-05	0.000470694
Cp4.1LG01g00090.1	65.5751	-0.456705	0.225139	-2.02855	0.042504	0.126002
Cp4.1LG01g00100.1	33.2813	-1.08233	0.368994	-2.93321	0.00335481	0.0163879
Cp4.1LG01g00110.1	7.32073	0.0870958	0.803845	0.108349	0.913719	0.959308
Cp4.1LG01g00120.1	186.407	0.98949	0.170746	5.7951	6.82797e-09	1.50514e-07
Cp4.1LG01g00130.1	1.01599	2.33522	2.04989	1.13919	0.254622	NA
Cp4.1LG01g00140.1	0.634679	2.63372	2.47772	1.06296	0.287799	NA
Cp4.1LG01g00160.1	37.9276	0.195014	0.329847	0.591225	0.55437	0.728412
Cp4.1LG01g00170.1	665.178	0.0861781	0.221299	0.38942	0.696965	0.830353
Cp4.1LG01g00180.1	168.433	0.140804	0.165846	0.849001	0.395881	0.593691
Cp4.1LG01g00190.1	10.182	-0.612989	0.549514	-1.11551	0.264631	0.461925
Cp4.1LG01g00200.1	192.942	0.538535	0.164222	3.27931	0.00104061	0.0061305
Cp4.1LG01g00210.1	3.96139	4.51918	1.48366	3.04597	0.00231929	0.0120309
Cp4.1LG01g00220.1	2.74534	-1.48282	1.46951	-1.00906	0.312945	0.512212
Cp4.1LG01g00230.1	56.9132	-0.00538839	0.282078	-0.0191025	0.984759	0.992972
Cp4.1LG01g00240.1	1331.75	0.0216795	0.127803	0.169632	0.8653	0.933198
Cp4.1LG01g00250.1	5.19555	4.14259	1.28906	3.21366	0.00131053	0.00744259
Cp4.1LG01g00260.1	91.0247	0.349535	0.288603	1.21113	0.225847	0.418225
Cp4.1LG01g00270.1	30.4324	-0.16755	0.335983	-0.498686	0.618	0.77597
Cp4.1LG01g00280.1	836.196	0.672752	0.146431	4.59432	4.34168e-06	5.28284e-05
Cp4.1LG01g00290.1	3.64241	2.07231	1.07949	1.91971	0.0548943	0.152798
Cp4.1LG01g00300.1	2113.04	-0.112626	0.0836371	-1.34661	0.178107	0.355095
Cp4.1LG01g00310.1	92.0974	2.50646	0.522537	4.79672	1.61288e-06	2.15668e-05
Cp4.1LG01g00320.1	7.43736	2.02089	1.10044	1.83643	0.0662936	0.175837
Cp4.1LG01g00340.1	3.00317	1.05699	1.12273	0.941452	0.346474	0.546677
Cp4.1LG01g00360.1	1628.04	5.30353	0.733042	7.23496	4.65683e-13	2.14905e-11
Cp4.1LG01g00370.1	94.0283	-0.184111	0.270634	-0.680296	0.496317	0.682358
Cp4.1LG01g00380.1	276.729	0.435833	0.135461	3.21741	0.00129353	0.00735709
Cp4.1LG01g00400.1	310.546	-0.29299	0.135388	-2.16407	0.0304586	0.0976095
Cp4.1LG01g00410.1	300.369	0.0251951	0.160389	0.157087	0.875176	0.939433
Cp4.1LG01g00420.1	11.3106	0.616422	0.676816	0.910768	0.362418	0.563069
Cp4.1LG01g00430.1	207.868	0.341903	0.380135	0.899426	0.368426	0.569016
Cp4.1LG01g00440.1	48.2706	1.88598	0.519724	3.6288	0.000284738	0.00203173
Cp4.1LG01g00450.1	2030.03	-0.0278304	0.10884	-0.255699	0.798183	0.89367
Cp4.1LG01g00460.1	46.0917	-0.749079	0.291336	-2.57119	0.010135	0.0408151
Cp4.1LG01g00470.1	209.873	-0.107029	0.247454	-0.432522	0.665362	0.808425
Cp4.1LG01g00480.1	391.307	-0.400634	0.19003	-2.10826	0.0350081	0.108626
Cp4.1LG01g00490.1	80.8371	0.454108	0.273381	1.66108	0.0966965	0.231714
Cp4.1LG01g00500.1	5657.92	-0.040716	0.0623417	-0.65311	0.513685	0.696348
Cp4.1LG01g00510.1	33.0499	-0.502081	0.334713	-1.50003	0.133606	0.290957
Cp4.1LG01g00520.1	1365.72	-0.339835	0.140762	-2.41425	0.0157678	0.0582316
Cp4.1LG01g00530.1	23.2628	1.71276	0.40857	4.19209	2.76399e-05	0.000269804
Cp4.1LG01g00540.1	24.7112	0.223695	0.376759	0.593734	0.55269	0.727131
Cp4.1LG01g00550.1	5245.15	-0.278234	0.201255	-1.38249	0.166821	0.339792
Cp4.1LG01g00560.1	3041.65	1.46585	0.291225	5.03337	4.81922e-07	7.19397e-06
Cp4.1LG01g00570.1	106.967	0.27777	0.277626	1.00052	0.31706	0.516454
Cp4.1LG01g00580.1	1538.05	-1.32811	0.141367	-9.39475	5.73523e-21	8.09862e-19
Cp4.1LG01g00590.1	5940.37	-1.12698	0.120241	-9.37271	7.06958e-21	9.61166e-19
Cp4.1LG01g00600.1	240.549	-0.34872	0.155296	-2.24551	0.0247351	0.0831032
Cp4.1LG01g00610.1	696.002	-0.0256509	0.1755	-0.146159	0.883796	0.943316
Cp4.1LG01g00620.1	257.373	0.342475	0.230395	1.48647	0.137156	0.296273
Cp4.1LG01g00630.1	23.3452	-0.623365	0.47435	-1.31414	0.188797	0.369404
Cp4.1LG01g00640.1	212.631	-0.118103	0.153127	-0.771273	0.440545	0.634319
Cp4.1LG01g00650.1	77.7311	-0.211952	0.221515	-0.956833	0.338652	0.538774
Cp4.1LG01g00670.1	1.54906	-0.267249	1.49142	-0.179191	0.857788	0.928996
Cp4.1LG01g00680.1	2.08367	-1.29729	1.4726	-0.880949	0.378345	0.57754
Cp4.1LG01g00690.1	1.52082	2.17051	2.01179	1.07889	0.280635	0.479193
Cp4.1LG01g00700.1	559.316	-1.09985	0.130186	-8.4483	2.95586e-17	2.57137e-15
Cp4.1LG01g00710.1	164.206	0.106929	0.178864	0.59782	0.54996	0.725187
Cp4.1LG01g00720.1	854.166	0.362589	0.143394	2.52863	0.0114508	0.0449026
Cp4.1LG01g00730.1	35.5923	-0.056984	0.384461	-0.148218	0.882171	0.942409
Cp4.1LG01g00740.1	139.675	0.513501	0.286435	1.79273	0.0730156	0.188886
Cp4.1LG01g00750.1	167.06	-0.377667	0.197935	-1.90803	0.0563867	0.155941
Cp4.1LG01g00760.1	107.689	-0.398168	0.186976	-2.12951	0.0332119	0.104284
Cp4.1LG01g00770.1	50.3143	-0.275632	0.313219	-0.879996	0.378862	0.578095
Cp4.1LG01g00780.1	6.92219	0.951302	0.756331	1.25778	0.20847	0.395893
Cp4.1LG01g00790.1	110.392	0.136592	0.351173	0.388959	0.697307	0.830397
Cp4.1LG01g00800.1	62.5445	3.38956	0.523047	6.4804	9.14777e-11	2.92535e-09
Cp4.1LG01g00810.1	1072.56	-0.0825195	0.103107	-0.800326	0.423522	0.618675
Cp4.1LG01g00820.1	4.38296	0.470411	0.842141	0.55859	0.576442	0.745294
Cp4.1LG01g00830.1	218.382	0.221546	0.145943	1.51804	0.129005	0.283989
Cp4.1LG01g00840.1	3023.64	0.0528596	0.100502	0.525958	0.598918	0.762799
Cp4.1LG01g00860.1	3.37478	1.08255	1.10656	0.978306	0.327923	0.527226
Cp4.1LG01g00870.1	0.533644	-2.7245	3.4626	-0.786838	0.431377	NA
Cp4.1LG01g00900.1	0.402888	0.563929	3.50918	0.160701	0.872329	NA
Cp4.1LG01g00910.1	375.998	0.0533665	0.106356	0.501773	0.615827	0.77456
Cp4.1LG01g00930.1	2.07374	1.46108	1.24157	1.1768	0.239277	0.433901
Cp4.1LG01g00940.1	504.899	-0.155406	0.132525	-1.17265	0.240936	0.435616
Cp4.1LG01g00950.1	303.676	-0.121364	0.158555	-0.765441	0.444009	0.637004
Cp4.1LG01g00960.1	223.157	0.870105	0.227086	3.83162	0.000127304	0.00101884
Cp4.1LG01g00980.1	335.337	0.149878	0.159482	0.939781	0.34733	0.547495
Cp4.1LG01g00990.1	628.832	-0.877526	0.152711	-5.74632	9.12081e-09	1.95551e-07
Cp4.1LG01g01000.1	17.6634	1.45589	0.52806	2.75706	0.00583241	0.0260948
Cp4.1LG01g01010.1	258.892	0.165494	0.162288	1.01975	0.307846	0.507121
Cp4.1LG01g01020.1	0.319123	1.64006	3.48887	0.470084	0.638295	NA
Cp4.1LG01g01030.1	252.475	0.202535	0.193901	1.04453	0.296242	0.495629
Cp4.1LG01g01040.1	415.013	-0.167993	0.14678	-1.14452	0.252408	0.448816
Cp4.1LG01g01050.1	765.178	0.020521	0.10325	0.19875	0.842458	0.920538
Cp4.1LG01g01060.1	2.78193	1.17997	1.2868	0.916985	0.359151	0.559755
Cp4.1LG01g01070.1	2372.58	0.422297	0.169936	2.48504	0.0129537	0.0496394
Cp4.1LG01g01080.1	359.339	-0.0615438	0.119026	-0.517061	0.605114	0.767176
Cp4.1LG01g01090.1	155.616	0.121974	0.16475	0.740354	0.459085	0.650253
Cp4.1LG01g01100.1	19840.6	-0.838509	0.0908896	-9.22558	2.82034e-20	3.55754e-18
Cp4.1LG01g01110.1	3726.2	0.119055	0.117048	1.01715	0.309084	0.508201
Cp4.1LG01g01120.1	2460.12	-0.343433	0.292336	-1.17479	0.240079	0.434689
Cp4.1LG01g01130.1	0.662719	-2.00488	3.07435	-0.652133	0.514316	NA
Cp4.1LG01g01140.1	277.38	-0.463256	0.227248	-2.03855	0.0414947	0.123786
Cp4.1LG01g01150.1	476.472	-0.315335	0.246076	-1.28145	0.200035	0.384768
Cp4.1LG01g01160.1	100.04	1.63844	0.319773	5.12377	2.99486e-07	4.69277e-06
Cp4.1LG01g01170.1	1.08916	3.40684	2.14961	1.58486	0.112998	NA
Cp4.1LG01g01180.1	352.846	0.0244791	0.145348	0.168417	0.866255	0.93376
Cp4.1LG01g01190.1	4.53465	-0.791921	0.919015	-0.861706	0.38885	0.587648
Cp4.1LG01g01200.1	26.5788	0.714494	0.444127	1.60876	0.107669	0.250071
Cp4.1LG01g01210.1	42.4156	-0.471817	0.302031	-1.56215	0.118253	0.267052
Cp4.1LG01g01220.1	116.044	-0.0126168	0.206741	-0.0610271	0.951338	0.977954
Cp4.1LG01g01230.1	297.754	0.0436241	0.168514	0.258875	0.795731	0.891981
Cp4.1LG01g01240.1	1701.67	1.11524	0.209678	5.31885	1.04428e-07	1.80182e-06
Cp4.1LG01g01250.1	633.622	-0.309426	0.129526	-2.38892	0.0168979	0.061454
Cp4.1LG01g01260.1	3.15767	-0.159756	1.22413	-0.130506	0.896166	0.949928
Cp4.1LG01g01280.1	978.43	0.0824301	0.205985	0.400174	0.689028	0.824039
Cp4.1LG01g01290.1	226.766	-0.434357	0.202187	-2.14829	0.0316904	0.100704
Cp4.1LG01g01300.1	4.09411	4.54713	1.33916	3.39551	0.000685006	0.00429287
Cp4.1LG01g01310.1	864.625	-0.100643	0.0818221	-1.23002	0.21869	0.408503
Cp4.1LG01g01320.1	409.869	-0.154631	0.125483	-1.23228	0.217844	0.407566
Cp4.1LG01g01360.1	45.4732	0.222279	0.424639	0.523456	0.600657	0.764183
Cp4.1LG01g01370.1	53.2136	0.555425	0.241996	2.29518	0.0217227	0.0749451
Cp4.1LG01g01380.1	1930.82	0.553247	0.129006	4.28854	1.7985e-05	0.000184606
Cp4.1LG01g01390.1	332.866	-0.208818	0.123873	-1.68575	0.0918441	0.223503
Cp4.1LG01g01400.1	71.0193	-0.0469564	0.242094	-0.193959	0.846208	0.922689
Cp4.1LG01g01410.1	391.655	1.47264	0.149373	9.85885	6.2767e-23	1.13819e-20
Cp4.1LG01g01420.1	23.7515	1.03669	0.346603	2.991	0.00278069	0.0140582
Cp4.1LG01g01430.1	3.9049	1.2916	0.887813	1.45481	0.145722	0.308754
Cp4.1LG01g01450.1	1176.24	0.230219	0.131285	1.75358	0.0795019	0.200655
Cp4.1LG01g01460.1	13.8571	-0.414218	0.542284	-0.76384	0.444963	0.637787
Cp4.1LG01g01470.1	28.0014	-0.264099	0.319968	-0.82539	0.40915	0.605867
Cp4.1LG01g01480.1	389.62	-0.333028	0.141308	-2.35674	0.018436	0.0658884
Cp4.1LG01g01490.1	1.39409	0.644772	1.47993	0.435676	0.663072	0.807241
Cp4.1LG01g01500.1	43.9274	-0.531719	0.44991	-1.18183	0.237272	0.431636
Cp4.1LG01g01510.1	850.985	-1.01336	0.130107	-7.78871	6.76958e-15	4.13181e-13
Cp4.1LG01g01520.1	1310.94	0.907442	0.210911	4.30249	1.68891e-05	0.00017495
Cp4.1LG01g01530.1	1003.64	-0.134464	0.100326	-1.34028	0.180155	0.35796
Cp4.1LG01g01540.1	75.9314	-0.212158	0.223065	-0.951103	0.341552	0.541773
Cp4.1LG01g01550.1	81.4933	-0.520248	0.23336	-2.22938	0.0257887	0.0857924
Cp4.1LG01g01560.1	552.055	0.270196	0.102007	2.6488	0.00807772	0.0340332
Cp4.1LG01g01570.1	668.284	-0.0582065	0.140171	-0.415252	0.677957	0.81756
Cp4.1LG01g01580.1	1128.89	-0.0218596	0.123483	-0.177024	0.859489	0.929847
Cp4.1LG01g01590.1	124.687	0.563861	0.21872	2.578	0.0099373	0.0401256
Cp4.1LG01g01600.1	213.283	0.227496	0.195737	1.16225	0.245132	0.440432
Cp4.1LG01g01610.1	12.3512	-2.05391	0.793747	-2.58762	0.00966426	0.0392254
Cp4.1LG01g01620.1	45.4912	0.666288	0.344727	1.9328	0.053261	0.149628
Cp4.1LG01g01630.1	8.91638	-0.188481	0.603426	-0.312351	0.754774	0.86655
Cp4.1LG01g01640.1	38.7258	0.393126	0.354207	1.10987	0.267053	0.464638
Cp4.1LG01g01650.1	623.047	-0.570659	0.291736	-1.95608	0.050456	0.143631
Cp4.1LG01g01660.1	176.357	-0.0117626	0.19989	-0.0588457	0.953075	0.978568
Cp4.1LG01g01670.1	23.8409	0.43995	0.507635	0.866664	0.386126	0.585165
Cp4.1LG01g01690.1	65.5498	0.49195	0.209995	2.34268	0.019146	0.0678173
Cp4.1LG01g01700.1	30.1453	-0.753564	0.51706	-1.4574	0.145005	0.307868
Cp4.1LG01g01720.1	28.7915	0.283243	0.399129	0.709651	0.47792	0.666576
Cp4.1LG01g01730.1	273.442	0.104568	0.17049	0.613337	0.539653	0.717001
Cp4.1LG01g01740.1	1460.24	-1.14719	0.165014	-6.95208	3.59947e-12	1.4752e-10
Cp4.1LG01g01750.1	1780.88	1.52805	0.548131	2.78775	0.00530756	0.0241693
Cp4.1LG01g01760.1	173.565	0.153454	0.195061	0.786699	0.431458	0.625559
Cp4.1LG01g01770.1	137.297	-0.247051	0.166001	-1.48825	0.136685	0.295632
Cp4.1LG01g01780.1	576.805	0.368232	0.242656	1.51751	0.129138	0.284171
Cp4.1LG01g01790.1	397.005	-1.57381	0.16991	-9.2626	1.99517e-20	2.55934e-18
Cp4.1LG01g01800.1	0.812361	-2.4167	2.02591	-1.1929	0.232909	NA
Cp4.1LG01g01820.1	162.588	0.447498	0.194045	2.30615	0.0211022	0.0732494
Cp4.1LG01g01830.1	0.712369	-3.13205	2.94478	-1.06359	0.287513	NA
Cp4.1LG01g01840.1	282.815	0.134729	0.171969	0.78345	0.433363	0.627448
Cp4.1LG01g01850.1	250.808	0.00893687	0.181474	0.0492461	0.960723	0.981611
Cp4.1LG01g01870.1	21099.6	-0.726121	0.136807	-5.30762	1.11066e-07	1.89658e-06
Cp4.1LG01g01880.1	248.468	-0.0108915	0.148208	-0.0734877	0.941418	0.97226
Cp4.1LG01g01890.1	251.075	-0.147357	0.148175	-0.994482	0.319988	0.519806
Cp4.1LG01g01900.1	398.19	-0.58433	0.114258	-5.11412	3.15207e-07	4.89855e-06
Cp4.1LG01g01910.1	342.012	-0.00605636	0.145725	-0.0415603	0.966849	0.984762
Cp4.1LG01g01920.1	76.4383	0.69178	0.218257	3.16957	0.00152665	0.00846873
Cp4.1LG01g01930.1	558.356	0.209977	0.0943324	2.22593	0.0260192	0.0863061
Cp4.1LG01g01940.1	8.04663	-2.44371	1.04598	-2.33629	0.0194759	0.0687393
Cp4.1LG01g01950.1	3.37672	-0.43179	0.933797	-0.462403	0.643793	0.793944
Cp4.1LG01g01960.1	441.536	-0.780347	0.157445	-4.9563	7.18467e-07	1.03705e-05
Cp4.1LG01g01970.1	1.39689	-1.75756	1.77973	-0.987544	0.323376	0.522766
Cp4.1LG01g01980.1	531.314	0.0992591	0.196225	0.505844	0.612966	0.772245
Cp4.1LG01g01990.1	47.1042	-0.0263016	0.297386	-0.0884426	0.929525	0.966714
Cp4.1LG01g02000.1	293.514	0.112184	0.13993	0.801718	0.422716	0.617935
Cp4.1LG01g02010.1	261.356	-0.23021	0.138541	-1.66167	0.0965781	0.231528
Cp4.1LG01g02020.1	6.60378	-0.604683	0.955096	-0.633112	0.526661	0.706693
Cp4.1LG01g02030.1	49.2689	-0.207974	0.393717	-0.528232	0.597338	0.761685
Cp4.1LG01g02040.1	98.2605	0.0751234	0.2287	0.328481	0.742548	0.859392
Cp4.1LG01g02050.1	23.9542	0.298201	0.411285	0.725045	0.468424	0.658346
Cp4.1LG01g02060.1	465.119	-0.558622	0.173536	-3.21905	0.00128614	0.00732611
Cp4.1LG01g02070.1	55.919	1.40781	0.443594	3.17365	0.00150535	0.00836083
Cp4.1LG01g02080.1	0.784571	-2.37519	1.82628	-1.30056	0.19341	NA
Cp4.1LG01g02100.1	0.874303	1.1215	1.85884	0.603332	0.546288	NA
Cp4.1LG01g02110.1	174.025	-0.0611905	0.163828	-0.373504	0.708774	0.83754
Cp4.1LG01g02120.1	256.139	0.253422	0.169341	1.49652	0.134519	0.292357
Cp4.1LG01g02130.1	0.889198	1.10466	1.85914	0.594177	0.552394	NA
Cp4.1LG01g02140.1	1.55615	-0.566441	1.80286	-0.31419	0.753377	0.865659
Cp4.1LG01g02150.1	4.19281	-1.60041	0.92841	-1.72382	0.0847397	0.210601
Cp4.1LG01g02160.1	456.965	0.102271	0.102274	0.999969	0.317325	0.516626
Cp4.1LG01g02170.1	0.908179	-1.7596	2.05636	-0.855686	0.392172	NA
Cp4.1LG01g02180.1	944.48	-0.0870521	0.130894	-0.665059	0.506013	0.690446
Cp4.1LG01g02190.1	210.129	0.262229	0.141936	1.84751	0.0646731	0.172591
Cp4.1LG01g02200.1	0.391282	-1.11515	3.52375	-0.316466	0.751649	NA
Cp4.1LG01g02210.1	58.9539	0.0476919	0.227603	0.20954	0.834026	0.915651
Cp4.1LG01g02220.1	10.6305	4.63912	1.09132	4.25092	2.12894e-05	0.000212941
Cp4.1LG01g02230.1	440.034	0.189289	0.170491	1.11026	0.266888	0.464567
Cp4.1LG01g02250.1	20.6484	-0.499319	0.418246	-1.19384	0.232541	0.426103
Cp4.1LG01g02260.1	129.145	-0.397636	0.227169	-1.75039	0.0800503	0.201617
Cp4.1LG01g02270.1	59.5361	-0.113624	0.259826	-0.437307	0.661889	0.806666
Cp4.1LG01g02280.1	202.557	0.0285108	0.261054	0.109214	0.913033	0.95917
Cp4.1LG01g02290.1	4.97797	0.63872	1.08651	0.587866	0.556623	0.730316
Cp4.1LG01g02300.1	166.395	0.679016	0.298249	2.27668	0.0228056	0.0780276
Cp4.1LG01g02310.1	6.95328	-0.189618	0.794873	-0.238551	0.811454	0.902105
Cp4.1LG01g02320.1	4.32557	-0.772959	0.902568	-0.8564	0.391777	0.589806
Cp4.1LG01g02330.1	1938.15	-0.124173	0.127406	-0.974625	0.329746	0.528842
Cp4.1LG01g02340.1	44.1138	-0.0689353	0.373424	-0.184603	0.85354	0.926634
Cp4.1LG01g02350.1	18.03	0.0142232	0.545604	0.0260687	0.979203	0.990457
Cp4.1LG01g02360.1	47.8813	-0.0436938	0.528055	-0.0827449	0.934054	0.968388
Cp4.1LG01g02370.1	63.2269	0.142252	0.22805	0.623777	0.532774	0.711472
Cp4.1LG01g02380.1	45.3061	0.443445	0.305514	1.45147	0.146648	0.310196
Cp4.1LG01g02390.1	8.20857	-2.23533	0.647636	-3.45152	0.00055743	0.00360788
Cp4.1LG01g02410.1	120.816	-0.25664	0.234421	-1.09478	0.273612	0.472243
Cp4.1LG01g02420.1	136.876	-0.256812	0.224919	-1.1418	0.253537	0.449809
Cp4.1LG01g02430.1	130.313	-0.797111	0.199446	-3.99663	6.42507e-05	0.000561782
Cp4.1LG01g02440.1	91.1126	-0.685783	0.32862	-2.08685	0.0369013	0.113085
Cp4.1LG01g02450.1	1411.74	0.289442	0.36404	0.795082	0.426566	0.621414
Cp4.1LG01g02460.1	65.6334	0.16166	0.265284	0.609386	0.542268	0.718935
Cp4.1LG01g02470.1	1199.99	-0.15964	0.0810473	-1.96972	0.0488709	0.140085
Cp4.1LG01g02480.1	184.481	0.324877	0.160249	2.02733	0.0426288	0.126274
Cp4.1LG01g02490.1	297.26	0.489949	0.170201	2.87866	0.00399374	0.0189703
Cp4.1LG01g02500.1	66.3471	-0.150667	0.236751	-0.636395	0.524519	0.704979
Cp4.1LG01g02510.1	47.6907	-0.741896	0.240713	-3.08208	0.00205563	0.0108618
Cp4.1LG01g02540.1	452.951	0.0939966	0.286587	0.327987	0.742922	0.859458
Cp4.1LG01g02550.1	6.62495	0.587742	0.842813	0.697357	0.485579	0.673074
Cp4.1LG01g02560.1	10.2417	-1.40945	0.880871	-1.60006	0.109586	0.253092
Cp4.1LG01g02570.1	386.813	-0.144623	0.137401	-1.05256	0.292543	0.491723
Cp4.1LG01g02600.1	1.50992	-1.90594	1.6655	-1.14436	0.252473	0.448895
Cp4.1LG01g02610.1	5.8968	0.571345	0.699691	0.816568	0.414175	0.610204
Cp4.1LG01g02620.1	9.4759	-0.676132	0.79682	-0.848539	0.396138	0.593841
Cp4.1LG01g02630.1	389.07	0.107717	0.104073	1.03502	0.300659	0.500034
Cp4.1LG01g02640.1	0.842334	1.05392	2.06611	0.510099	0.609982	NA
Cp4.1LG01g02650.1	36.3806	-0.350997	0.43197	-0.812549	0.416476	0.612006
Cp4.1LG01g02660.1	48.4853	-0.891481	0.330138	-2.70033	0.00692711	0.0301072
Cp4.1LG01g02670.1	1315.73	-0.0310019	0.0946485	-0.327548	0.743253	0.859609
Cp4.1LG01g02680.1	1835.27	0.508878	0.218351	2.33055	0.019777	0.0696353
Cp4.1LG01g02690.1	22.09	-0.0432704	0.447111	-0.0967778	0.922903	0.963514
Cp4.1LG01g02700.1	5.249	-0.890762	0.798313	-1.11581	0.264505	0.461862
Cp4.1LG01g02720.1	539.435	2.65507	0.70542	3.76381	0.000167343	0.00129235
Cp4.1LG01g02730.1	2436.56	-0.50737	0.141967	-3.57387	0.000351741	0.00242229
Cp4.1LG01g02740.1	400.725	-0.356926	0.152507	-2.34039	0.0192637	0.0681704
Cp4.1LG01g02750.1	1.32087	0.453004	1.48759	0.304522	0.76073	0.870189
Cp4.1LG01g02760.1	2215.91	-0.314098	0.348151	-0.90219	0.366956	0.567712
Cp4.1LG01g02770.1	29.3565	0.492292	0.502342	0.979995	0.327089	0.526339
Cp4.1LG01g02780.1	19.0524	0.385999	0.417578	0.924377	0.35529	0.555645
Cp4.1LG01g02800.1	3.85588	-1.3916	0.988194	-1.40822	0.159065	0.329514
Cp4.1LG01g02810.1	34.5971	-0.427363	0.508488	-0.84046	0.400651	0.597957
Cp4.1LG01g02820.1	347.722	0.240059	0.14503	1.65524	0.0978753	0.233903
Cp4.1LG01g02830.1	617.293	-0.664446	0.109605	-6.06219	1.34283e-09	3.47399e-08
Cp4.1LG01g02840.1	35.9446	-0.0192805	0.406371	-0.0474457	0.962158	0.982054
Cp4.1LG01g02860.1	3908.56	-0.337459	0.73729	-0.457701	0.647167	0.796117
Cp4.1LG01g02870.1	1381.87	0.399064	0.137057	2.91166	0.00359514	0.0173824
Cp4.1LG01g02880.1	92.3004	0.183245	0.25199	0.727189	0.46711	0.657394
Cp4.1LG01g02890.1	160.621	0.06113	0.179912	0.339778	0.734024	0.854192
Cp4.1LG01g02900.1	418.374	-0.193751	0.167637	-1.15578	0.247771	0.443907
Cp4.1LG01g02910.1	506.713	0.056046	0.118688	0.472214	0.636774	0.788802
Cp4.1LG01g02920.1	211.803	-0.272225	0.203913	-1.335	0.181875	0.360078
Cp4.1LG01g02930.1	52.4475	0.158822	0.277253	0.572842	0.566752	0.737681
Cp4.1LG01g02940.1	522.629	-1.0399	0.0971389	-10.7053	9.6088e-27	2.37139e-24
Cp4.1LG01g02950.1	239.258	0.547864	0.252236	2.17203	0.0298531	0.0961441
Cp4.1LG01g02960.1	33.4426	-0.378649	0.371382	-1.01957	0.307933	0.507227
Cp4.1LG01g02970.1	590.34	0.296704	0.175316	1.6924	0.0905704	0.221237
Cp4.1LG01g02980.1	0.31723	0.316188	3.02252	0.10461	0.916685	NA
Cp4.1LG01g02990.1	6.89208	2.176	0.834614	2.6072	0.00912865	0.0375074
Cp4.1LG01g03020.1	3366.02	-0.116735	0.127621	-0.914701	0.360349	0.561084
Cp4.1LG01g03030.1	907.47	0.543865	0.249962	2.17579	0.0295709	0.0953837
Cp4.1LG01g03040.1	624.73	0.0655136	0.10937	0.599006	0.549169	0.724598
Cp4.1LG01g03050.1	6.06027	1.38558	0.683858	2.02612	0.0427526	0.126525
Cp4.1LG01g03060.1	4592.72	-0.0686081	0.160942	-0.426291	0.669896	0.811632
Cp4.1LG01g03070.1	147.834	-0.825259	0.295057	-2.79695	0.00515879	0.0235912
Cp4.1LG01g03080.1	651.67	-0.860591	0.216499	-3.97503	7.03694e-05	0.000606273
Cp4.1LG01g03090.1	376.47	-0.182486	0.194246	-0.939462	0.347494	0.547602
Cp4.1LG01g03100.1	118.755	0.543388	0.288768	1.88175	0.05987	0.163226
Cp4.1LG01g03110.1	1035.87	0.446378	0.129516	3.44652	0.000567852	0.00366385
Cp4.1LG01g03120.1	15.9797	-0.95381	0.538133	-1.77244	0.0763211	0.194967
Cp4.1LG01g03130.1	621.124	-0.020169	0.109408	-0.184347	0.853741	0.92672
Cp4.1LG01g03140.1	387.52	-0.0957494	0.172275	-0.555795	0.578351	0.746827
Cp4.1LG01g03150.1	94.4947	-0.262559	0.243006	-1.08046	0.279936	0.478322
Cp4.1LG01g03160.1	156.422	-0.0729715	0.16398	-0.445003	0.656317	0.802627
Cp4.1LG01g03170.1	929.364	-0.154547	0.106375	-1.45286	0.146263	0.309562
Cp4.1LG01g03180.1	65.2927	-0.276755	0.241357	-1.14666	0.251522	0.447873
Cp4.1LG01g03190.1	128.04	0.0488851	0.162514	0.300806	0.763562	0.872066
Cp4.1LG01g03200.1	494.581	-0.126217	0.112873	-1.11822	0.263472	0.460803
Cp4.1LG01g03210.1	145.805	-0.518119	0.360364	-1.43777	0.1505	0.316194
Cp4.1LG01g03220.1	2.10125	-0.531182	1.11611	-0.475924	0.634129	0.787092
Cp4.1LG01g03240.1	335.848	-0.556539	0.163472	-3.4045	0.000662856	0.00418059
Cp4.1LG01g03250.1	146.71	0.0164154	0.225615	0.0727584	0.941998	0.97245
Cp4.1LG01g03260.1	1.00682	-1.60686	2.45695	-0.654004	0.513109	NA
Cp4.1LG01g03270.1	96.1537	-0.159867	0.322141	-0.496264	0.619708	0.777074
Cp4.1LG01g03280.1	26.1164	0.574949	0.377501	1.52304	0.127749	0.281952
Cp4.1LG01g03290.1	386.158	0.182926	0.156748	1.16701	0.243206	0.438218
Cp4.1LG01g03300.1	14.33	-0.831048	0.510349	-1.62839	0.103442	0.243433
Cp4.1LG01g03310.1	757.802	-0.115315	0.109642	-1.05174	0.29292	0.492137
Cp4.1LG01g03330.1	2.08957	-3.00491	1.46341	-2.05336	0.0400377	0.120469
Cp4.1LG01g03350.1	123.293	-0.365241	0.220634	-1.65541	0.0978408	0.233864
Cp4.1LG01g03360.1	71.6373	-0.220868	0.237149	-0.931346	0.351675	0.552071
Cp4.1LG01g03370.1	138.54	1.04384	0.202721	5.14912	2.61708e-07	4.14371e-06
Cp4.1LG01g03380.1	164.425	0.189423	0.213878	0.885659	0.375801	0.575359
Cp4.1LG01g03390.1	353.29	-0.0317618	0.135049	-0.235188	0.814063	0.903741
Cp4.1LG01g03400.1	319.967	0.0912111	0.134141	0.679965	0.496526	0.682419
Cp4.1LG01g03410.1	281.318	0.169872	0.153522	1.1065	0.268509	0.466522
Cp4.1LG01g03420.1	44.2327	0.776919	0.324876	2.39143	0.0167827	0.0611345
Cp4.1LG01g03440.1	913.323	0.422534	0.117763	3.58799	0.000333236	0.00231097
Cp4.1LG01g03450.1	52.5143	-0.0183489	0.277403	-0.066145	0.947262	0.975405
Cp4.1LG01g03460.1	0.976327	-1.07299	1.76767	-0.607008	0.543846	NA
Cp4.1LG01g03470.1	1.12795	-1.34191	1.74219	-0.770245	0.441155	0.634794
Cp4.1LG01g03490.1	260.949	-0.159342	0.135171	-1.17882	0.238472	0.433022
Cp4.1LG01g03500.1	78.1533	-0.109842	0.238026	-0.461471	0.644461	0.794436
Cp4.1LG01g03510.1	430.15	0.0492151	0.132152	0.372413	0.709585	0.837987
Cp4.1LG01g03530.1	118.134	1.74107	0.299213	5.81884	5.92576e-09	1.32295e-07
Cp4.1LG01g03540.1	942.213	0.18762	0.116923	1.60465	0.108572	0.251497
Cp4.1LG01g03560.1	36.9245	-0.26248	0.369804	-0.709783	0.477839	0.666512
Cp4.1LG01g03570.1	15.0112	-0.963967	0.477032	-2.02076	0.0433047	0.127726
Cp4.1LG01g03590.1	155.688	-0.319192	0.185334	-1.72225	0.0850242	0.21105
Cp4.1LG01g03600.1	85.8727	-0.121563	0.24252	-0.501248	0.616197	0.774939
Cp4.1LG01g03610.1	3.50846	5.1092	1.45266	3.51714	0.000436231	0.00291653
Cp4.1LG01g03620.1	203.778	0.00861405	0.168556	0.0511049	0.959242	0.981121
Cp4.1LG01g03630.1	21.9919	1.54274	0.518446	2.97571	0.00292314	0.0146254
Cp4.1LG01g03650.1	32.9977	-0.866012	0.47717	-1.81489	0.0695407	0.182105
Cp4.1LG01g03670.1	9.04475	-2.42807	0.705184	-3.44317	0.000574936	0.00370324
Cp4.1LG01g03690.1	76.6869	-0.178869	0.264332	-0.676682	0.498607	0.684289
Cp4.1LG01g03700.1	493.452	2.74929	0.354629	7.75256	9.00603e-15	5.3811e-13
Cp4.1LG01g03710.1	222.617	-0.386921	0.18139	-2.13309	0.0329173	0.103502
Cp4.1LG01g03720.1	11.7475	0.445568	0.768745	0.579604	0.562182	0.734619
Cp4.1LG01g03730.1	387.518	0.279781	0.200236	1.39725	0.162337	0.333956
Cp4.1LG01g03740.1	2.57674	-1.71381	1.53481	-1.11663	0.264153	0.461531
Cp4.1LG01g03750.1	4.28372	-0.994001	0.956543	-1.03916	0.29873	0.49803
Cp4.1LG01g03760.1	176.934	-0.465948	0.19778	-2.35589	0.0184784	0.0659673
Cp4.1LG01g03770.1	8.87198	0.540726	0.725376	0.745443	0.456004	0.647665
Cp4.1LG01g03780.1	895.711	-0.507705	0.157833	-3.21672	0.00129667	0.00737129
Cp4.1LG01g03790.1	59.7417	-2.0258	0.387973	-5.2215	1.77478e-07	2.89277e-06
Cp4.1LG01g03810.1	0.660908	-2.00508	2.5094	-0.799026	0.424275	NA
Cp4.1LG01g03820.1	513.618	0.286499	0.168483	1.70046	0.0890436	0.218637
Cp4.1LG01g03830.1	67.6305	-0.938094	0.293416	-3.19715	0.00138794	0.00780995
Cp4.1LG01g03860.1	203.278	2.74297	0.652448	4.20412	2.621e-05	0.000257284
Cp4.1LG01g03870.1	16.4291	-0.24485	0.659106	-0.371488	0.710274	0.838495
Cp4.1LG01g03890.1	676.06	0.00315354	0.122346	0.0257757	0.979436	0.99061
Cp4.1LG01g03900.1	1329.32	0.0403317	0.128236	0.314511	0.753133	0.865642
Cp4.1LG01g03910.1	39.274	-0.00820522	0.353151	-0.0232343	0.981463	0.991463
Cp4.1LG01g03920.1	0.523071	-0.379836	2.71742	-0.139778	0.888835	NA
Cp4.1LG01g03930.1	0.462822	-0.396522	2.78681	-0.142285	0.886855	NA
Cp4.1LG01g03940.1	533.986	0.388079	0.174279	2.22677	0.0259626	0.0861815
Cp4.1LG01g03950.1	6.3019	-0.397844	0.92845	-0.428504	0.668284	0.810415
Cp4.1LG01g03960.1	43.2635	-0.104177	0.342333	-0.304316	0.760887	0.870193
Cp4.1LG01g03970.1	163.708	-0.124963	0.247287	-0.505336	0.613323	0.772566
Cp4.1LG01g03980.1	19.4661	0.617055	0.427202	1.44441	0.148624	0.313382
Cp4.1LG01g03990.1	45.111	1.26839	0.426441	2.97436	0.00293598	0.0146734
Cp4.1LG01g04000.1	377.331	-0.148964	0.233368	-0.638321	0.523265	0.704001
Cp4.1LG01g04010.1	408.589	-0.841609	0.14218	-5.91931	3.23295e-09	7.67826e-08
Cp4.1LG01g04020.1	18.1946	-1.02271	0.533719	-1.91619	0.0553412	0.153628
Cp4.1LG01g04030.1	218.977	1.87587	0.405257	4.62884	3.67712e-06	4.57474e-05
Cp4.1LG01g04040.1	2.82247	-0.750064	1.15384	-0.650056	0.515656	0.697734
Cp4.1LG01g04050.1	48.5339	0.573648	0.602353	0.952345	0.340922	0.541091
Cp4.1LG01g04060.1	63.1383	-1.46049	0.349879	-4.17428	2.98929e-05	0.000288448
Cp4.1LG01g04070.1	362.455	-0.895904	0.243263	-3.68286	0.000230633	0.00169522
Cp4.1LG01g04080.1	27.2319	1.00458	0.420112	2.39122	0.0167927	0.0611512
Cp4.1LG01g04090.1	52.7266	-0.603897	0.588384	-1.02637	0.304719	0.504128
Cp4.1LG01g04100.1	4.7616	0.388752	1.03662	0.375017	0.707648	0.836918
Cp4.1LG01g04110.1	0.381868	-1.11483	3.52753	-0.316037	0.751975	NA
Cp4.1LG01g04120.1	486.493	1.23816	0.178537	6.93505	4.06065e-12	1.65524e-10
Cp4.1LG01g04130.1	24.0345	0.449244	0.581255	0.772886	0.43959	0.63337
Cp4.1LG01g04140.1	62.4588	0.105461	0.333538	0.316188	0.75186	0.864795
Cp4.1LG01g04150.1	332.168	0.00528595	0.132899	0.0397743	0.968273	0.985384
Cp4.1LG01g04160.1	23.0079	0.726127	0.455265	1.59495	0.110723	0.254946
Cp4.1LG01g04170.1	389.072	0.742899	0.239983	3.09563	0.00196395	0.0104381
Cp4.1LG01g04180.1	297.673	-0.0486677	0.169367	-0.287351	0.773843	0.878637
Cp4.1LG01g04200.1	2781.9	0.132907	0.212798	0.624569	0.532254	0.711078
Cp4.1LG01g04210.1	523.443	-0.0166069	0.10053	-0.165194	0.868792	0.935232
Cp4.1LG01g04220.1	3.53205	0.606422	0.915544	0.662362	0.507739	0.692003
Cp4.1LG01g04230.1	20.7825	-1.10932	0.787701	-1.4083	0.159043	0.329514
Cp4.1LG01g04240.1	86.2721	-0.0677374	0.218212	-0.310421	0.756241	0.867408
Cp4.1LG01g04250.1	2012.72	-0.181923	0.155343	-1.1711	0.241558	0.436338
Cp4.1LG01g04260.1	70.9308	0.154399	0.232594	0.663813	0.50681	0.691118
Cp4.1LG01g04270.1	2.91785	0.145505	1.13583	0.128104	0.898066	0.95101
Cp4.1LG01g04280.1	5.89694	-1.18647	0.948796	-1.2505	0.211115	0.399148
Cp4.1LG01g04290.1	1189.1	-0.112175	0.0936487	-1.19783	0.230984	0.424174
Cp4.1LG01g04300.1	1545.13	-0.44575	0.129241	-3.44899	0.000562691	0.00363675
Cp4.1LG01g04310.1	176.311	-0.307137	0.182494	-1.683	0.0923755	0.224452
Cp4.1LG01g04320.1	111.105	0.320454	0.236096	1.3573	0.174685	0.350744
Cp4.1LG01g04330.1	30.4979	0.161329	0.396913	0.406459	0.684405	0.821718
Cp4.1LG01g04340.1	819.925	-0.118477	0.12612	-0.9394	0.347525	0.547613
Cp4.1LG01g04350.1	16.1475	-0.229007	0.39411	-0.581073	0.561191	0.734005
Cp4.1LG01g04360.1	1.74946	-1.55502	1.46677	-1.06016	0.28907	0.488415
Cp4.1LG01g04370.1	425.972	-0.973474	0.157749	-6.17102	6.78515e-10	1.84278e-08
Cp4.1LG01g04380.1	1.00685	-1.28847	2.03011	-0.634681	0.525636	NA
Cp4.1LG01g04390.1	555.675	-0.128591	0.0957684	-1.34273	0.17936	0.356756
Cp4.1LG01g04400.1	361.537	-0.0963176	0.132643	-0.726141	0.467752	0.657931
Cp4.1LG01g04410.1	124.067	1.3122	0.187321	7.0051	2.46801e-12	1.0263e-10
Cp4.1LG01g04420.1	56.1931	-0.135163	0.240076	-0.563	0.573435	0.742785
Cp4.1LG01g04430.1	435.551	0.146286	0.15402	0.949781	0.342224	0.542422
Cp4.1LG01g04440.1	15.4462	-0.917739	0.449385	-2.04221	0.0411306	0.123007
Cp4.1LG01g04450.1	177.559	-0.458356	0.179028	-2.56025	0.0104598	0.0418485
Cp4.1LG01g04460.1	1176.37	0.130988	0.150402	0.870919	0.383798	0.58281
Cp4.1LG01g04470.1	133.883	-0.206961	0.313172	-0.660853	0.508706	0.692664
Cp4.1LG01g04490.1	50.2042	-0.276679	0.293976	-0.941163	0.346621	0.546796
Cp4.1LG01g04500.1	27.4051	-0.43517	0.408354	-1.06567	0.286574	0.485733
Cp4.1LG01g04510.1	58.1949	0.255552	0.252487	1.01214	0.311472	0.510649
Cp4.1LG01g04520.1	71.3084	2.35109	0.387605	6.06569	1.31392e-09	3.40943e-08
Cp4.1LG01g04530.1	583.477	-0.0235735	0.105516	-0.223412	0.823215	0.909321
Cp4.1LG01g04540.1	9.19209	0.0366464	0.63828	0.0574143	0.954215	0.978876
Cp4.1LG01g04550.1	202.286	-0.037114	0.142628	-0.260216	0.794697	0.891438
Cp4.1LG01g04570.1	273.161	0.0428293	0.145473	0.294415	0.768441	0.875203
Cp4.1LG01g04580.1	22.5785	0.978155	0.503395	1.94312	0.052002	0.147144
Cp4.1LG01g04600.1	538.903	-1.57535	0.288974	-5.45153	4.99386e-08	9.28038e-07
Cp4.1LG01g04610.1	214.846	0.363926	0.210153	1.73172	0.0833235	0.208071
Cp4.1LG01g04620.1	1.25075	-2.20624	2.04012	-1.08143	0.279508	0.477879
Cp4.1LG01g04630.1	6.46369	0.5874	0.725828	0.809282	0.418353	0.613592
Cp4.1LG01g04640.1	1612.82	-0.921116	0.100494	-9.16591	4.91291e-20	5.90199e-18
Cp4.1LG01g04650.1	280.086	-0.298797	0.137723	-2.16954	0.0300416	0.0965736
Cp4.1LG01g04660.1	14.2654	-1.98449	0.534413	-3.71339	0.000204501	0.00153443
Cp4.1LG01g04670.1	221.698	-0.150141	0.140636	-1.06758	0.285709	0.484873
Cp4.1LG01g04690.1	23.8707	0.465542	0.359333	1.29557	0.195123	0.377776
Cp4.1LG01g04700.1	85.2724	1.04528	0.398474	2.62321	0.00871055	0.0360768
Cp4.1LG01g04710.1	137.242	-0.736744	0.327322	-2.25082	0.0243967	0.0822337
Cp4.1LG01g04720.1	18.8311	0.638735	0.514148	1.24232	0.21412	0.40294
Cp4.1LG01g04730.1	30.9452	0.788698	0.456542	1.72755	0.0840698	0.209314
Cp4.1LG01g04740.1	709.061	0.205167	0.107188	1.91409	0.055608	0.154124
Cp4.1LG01g04750.1	219.193	0.205083	0.207072	0.990398	0.32198	0.521549
Cp4.1LG01g04760.1	200.54	-0.00240338	0.169584	-0.0141722	0.988693	0.99439
Cp4.1LG01g04770.1	81.2074	0.675343	0.226496	2.9817	0.00286649	0.0143895
Cp4.1LG01g04780.1	206.822	0.5687	0.193125	2.94472	0.00323242	0.0158961
Cp4.1LG01g04800.1	427.599	0.396026	0.144954	2.73207	0.0062937	0.0277742
Cp4.1LG01g04810.1	166.478	-0.11061	0.163071	-0.678292	0.497587	0.683301
Cp4.1LG01g04820.1	40.4168	0.432339	0.312598	1.38305	0.166649	0.339544
Cp4.1LG01g04830.1	4.58591	0.851365	0.844101	1.00861	0.313164	0.512423
Cp4.1LG01g04840.1	296.432	0.07214	0.127351	0.566467	0.571076	0.741227
Cp4.1LG01g04860.1	132.264	-1.40696	0.216811	-6.48933	8.6217e-11	2.76882e-09
Cp4.1LG01g04870.1	0.798926	-1.11767	3.00991	-0.371332	0.71039	NA
Cp4.1LG01g04880.1	2.38775	3.71818	1.37791	2.69841	0.00696714	0.0302349
Cp4.1LG01g04900.1	1999.49	-0.65043	0.337515	-1.92711	0.0539655	0.151051
Cp4.1LG01g04910.1	0.93485	1.1416	2.94988	0.387	0.698756	NA
Cp4.1LG01g04920.1	169.186	0.314184	0.152281	2.06319	0.039095	0.118243
Cp4.1LG01g04940.1	8.04869	0.978623	0.889968	1.09962	0.271499	0.46999
Cp4.1LG01g04950.1	1610.73	0.766409	0.210816	3.63544	0.000277509	0.00198326
Cp4.1LG01g04960.1	166.504	0.0855512	0.183159	0.467086	0.640439	0.791313
Cp4.1LG01g04970.1	152.062	0.104153	0.164094	0.634718	0.525612	0.705905
Cp4.1LG01g04980.1	190.249	-0.125622	0.144055	-0.872043	0.383185	0.582227
Cp4.1LG01g04990.1	262688	-0.272161	0.1799	-1.51284	0.130319	0.285995
Cp4.1LG01g05000.1	52.4658	0.0130092	0.335652	0.0387579	0.969083	0.985888
Cp4.1LG01g05010.1	1954.03	0.364958	0.0882538	4.13532	3.54464e-05	0.000336178
Cp4.1LG01g05020.1	197.246	0.189137	0.191448	0.987929	0.323188	0.52261
Cp4.1LG01g05030.1	78.914	0.775819	0.225531	3.43997	0.000581785	0.00373873
Cp4.1LG01g05040.1	2.3123	2.13985	1.55687	1.37446	0.1693	0.343369
Cp4.1LG01g05050.1	24.6319	0.0845242	0.416439	0.202969	0.839159	0.918798
Cp4.1LG01g05060.1	4.02379	0.93384	0.913623	1.02213	0.30672	0.506128
Cp4.1LG01g05070.1	67.5447	-0.535202	0.302237	-1.7708	0.0765939	0.195466
Cp4.1LG01g05080.1	69.4743	0.253446	0.288002	0.880013	0.378852	0.578095
Cp4.1LG01g05090.1	874.726	-0.26836	0.121493	-2.20886	0.0271845	0.0892586
Cp4.1LG01g05100.1	15.5154	-1.15279	0.455089	-2.53312	0.0113053	0.0444865
Cp4.1LG01g05110.1	3.39964	1.22278	1.1149	1.09676	0.272747	0.471324
Cp4.1LG01g05120.1	108.81	-0.81508	0.241341	-3.3773	0.000732009	0.00454678
Cp4.1LG01g05130.1	75.7639	-1.80466	0.269359	-6.69984	2.08644e-11	7.43684e-10
Cp4.1LG01g05140.1	6203.65	-0.821651	0.131884	-6.2301	4.66142e-10	1.30825e-08
Cp4.1LG01g05150.1	143.695	0.00586983	0.160237	0.0366322	0.970778	0.986816
Cp4.1LG01g05160.1	8.22087	-1.06993	0.68036	-1.57259	0.115813	0.263086
Cp4.1LG01g05170.1	14.9494	-1.82984	0.48708	-3.75676	0.000172129	0.00132571
Cp4.1LG01g05190.1	683.791	-0.337099	0.123284	-2.73433	0.0062507	0.027622
Cp4.1LG01g05200.1	68.8603	-0.344791	0.2536	-1.35959	0.173961	0.349847
Cp4.1LG01g05210.1	5.40545	0.458381	1.4558	0.314865	0.752864	0.86554
Cp4.1LG01g05220.1	350.027	-0.811608	0.21889	-3.70783	0.000209039	0.00156075
Cp4.1LG01g05230.1	5.33321	-0.926261	0.800498	-1.15711	0.247229	0.443181
Cp4.1LG01g05240.1	26009	-0.0800031	0.123116	-0.649821	0.515808	0.697815
Cp4.1LG01g05250.1	1.43319	-2.46885	1.68096	-1.46871	0.141911	0.303159
Cp4.1LG01g05260.1	2296.75	0.500366	0.158755	3.15181	0.00162263	0.00890976
Cp4.1LG01g05270.1	163.591	0.591929	0.200214	2.95648	0.00311171	0.0154052
Cp4.1LG01g05280.1	219.778	-0.135809	0.17279	-0.785976	0.431882	0.626053
Cp4.1LG01g05290.1	7.80296	-0.161529	1.02216	-0.158027	0.874436	0.938863
Cp4.1LG01g05300.1	22.5769	-1.31331	0.627217	-2.09388	0.0362711	0.111531
Cp4.1LG01g05310.1	381.726	-0.111869	0.129074	-0.866702	0.386105	0.585165
Cp4.1LG01g05320.1	191.999	3.72321	0.46797	7.95609	1.77564e-15	1.17883e-13
Cp4.1LG01g05330.1	64.4405	-0.79941	0.276793	-2.88812	0.00387556	0.0185057
Cp4.1LG01g05340.1	1106.22	-0.0308025	0.173501	-0.177535	0.859088	0.929635
Cp4.1LG01g05350.1	2772.72	2.3877	0.279301	8.54884	1.24337e-17	1.15227e-15
Cp4.1LG01g05360.1	88.6491	0.0929934	0.293754	0.316569	0.751571	0.864795
Cp4.1LG01g05370.1	2.57231	2.32808	1.54863	1.50331	0.132758	0.289611
Cp4.1LG01g05380.1	3389.9	-1.01711	0.15403	-6.60333	4.02023e-11	1.36035e-09
Cp4.1LG01g05390.1	147.983	1.37171	0.330044	4.15614	3.23667e-05	0.000309948
Cp4.1LG01g05400.1	65.6766	-0.36511	0.261245	-1.39758	0.162239	0.333897
Cp4.1LG01g05410.1	1044.08	0.428416	0.0949557	4.51175	6.42957e-06	7.49017e-05
Cp4.1LG01g05420.1	0.958873	-1.1961	1.76972	-0.67587	0.499123	NA
Cp4.1LG01g05430.1	60.6424	1.41257	0.453523	3.11466	0.00184157	0.00988016
Cp4.1LG01g05440.1	0.802138	0.957381	2.43025	0.393943	0.693623	NA
Cp4.1LG01g05450.1	52.4762	0.785532	0.297105	2.64395	0.00819449	0.0343975
Cp4.1LG01g05460.1	712.196	-0.53371	0.13334	-4.00264	6.26398e-05	0.000549763
Cp4.1LG01g05480.1	202.103	-0.0222453	0.126798	-0.175439	0.860735	0.930402
Cp4.1LG01g05490.1	626.926	-0.040189	0.0965446	-0.416274	0.67721	0.816875
Cp4.1LG01g05500.1	72.0431	0.981993	0.337639	2.90841	0.00363276	0.0175334
Cp4.1LG01g05510.1	318.111	-0.236381	0.144595	-1.63478	0.102096	0.241057
Cp4.1LG01g05520.1	152.279	-0.0350781	0.157154	-0.223209	0.823373	0.909407
Cp4.1LG01g05530.1	87.8763	0.414832	0.212085	1.95597	0.0504688	0.14365
Cp4.1LG01g05540.1	190.901	-0.0826258	0.160236	-0.51565	0.606099	0.767775
Cp4.1LG01g05550.1	271.162	1.11326	0.282141	3.94577	7.95438e-05	0.000674229
Cp4.1LG01g05560.1	1166.03	2.56325	0.359655	7.12696	1.0261e-12	4.5326e-11
Cp4.1LG01g05570.1	61.1377	0.0741752	0.241907	0.306627	0.759127	0.869204
Cp4.1LG01g05580.1	1380.98	-0.725886	0.104034	-6.97738	3.00732e-12	1.24374e-10
Cp4.1LG01g05630.1	11.6051	-0.412285	0.546264	-0.754736	0.450407	0.642779
Cp4.1LG01g05640.1	192.319	0.324178	0.149626	2.16659	0.0302665	0.0970896
Cp4.1LG01g05650.1	449.08	0.24557	0.188309	1.30408	0.192207	0.373444
Cp4.1LG01g05660.1	14.8691	-0.262815	0.449323	-0.584913	0.558606	0.731915
Cp4.1LG01g05670.1	13.822	-1.89553	0.776849	-2.44003	0.0146862	0.0549886
Cp4.1LG01g05680.1	273.621	-0.216541	0.163735	-1.32251	0.185999	0.365391
Cp4.1LG01g05710.1	154.195	0.555436	0.317724	1.74817	0.0804342	0.202243
Cp4.1LG01g05720.1	6.60785	0.496677	0.966692	0.513791	0.607398	0.768685
Cp4.1LG01g05730.1	194.269	-0.483648	0.174897	-2.76533	0.00568659	0.0255671
Cp4.1LG01g05740.1	45.1802	-0.937539	0.484904	-1.93345	0.0531807	0.149494
Cp4.1LG01g05750.1	1.40981	0.643428	1.65367	0.389091	0.697209	0.830367
Cp4.1LG01g05760.1	195.019	-0.128289	0.172077	-0.745532	0.45595	0.647665
Cp4.1LG01g05770.1	1.7995	0.278455	1.95927	0.142122	0.886984	0.944933
Cp4.1LG01g05780.1	137.284	-0.518793	0.193189	-2.68541	0.00724406	0.0311981
Cp4.1LG01g05790.1	12934.5	-0.108879	0.22284	-0.488598	0.625126	0.780892
Cp4.1LG01g05800.1	565.435	-0.0835672	0.119754	-0.697824	0.485287	0.672824
Cp4.1LG01g05810.1	1.98266	-1.67672	1.51036	-1.11015	0.266936	0.464567
Cp4.1LG01g05820.1	234.909	-0.346871	0.133668	-2.59502	0.00945843	0.0385929
Cp4.1LG01g05830.1	20.0961	0.425903	0.7698	0.553265	0.580082	0.748381
Cp4.1LG01g05840.1	26.4586	1.15248	0.416705	2.76569	0.00568017	0.0255484
Cp4.1LG01g05850.1	114.804	0.0867617	0.241182	0.359736	0.719045	0.8447
Cp4.1LG01g05860.1	211.41	-0.104371	0.162611	-0.641845	0.520974	0.702043
Cp4.1LG01g05870.1	100.003	-0.369644	0.212331	-1.74088	0.0817042	0.204824
Cp4.1LG01g05880.1	308.115	0.93874	0.195635	4.79842	1.59923e-06	2.13969e-05
Cp4.1LG01g05890.1	6.78291	2.534	1.0969	2.31015	0.0208798	0.0726554
Cp4.1LG01g05910.1	7.26753	1.4011	0.738238	1.89789	0.0577103	0.158903
Cp4.1LG01g05920.1	363.416	1.19778	0.249217	4.80615	1.53862e-06	2.06346e-05
Cp4.1LG01g05930.1	38.0695	4.88226	0.667796	7.31101	2.65145e-13	1.28088e-11
Cp4.1LG01g05940.1	69.4638	0.37881	0.418307	0.905579	0.365159	0.566036
Cp4.1LG01g05950.1	35.8862	-0.255097	0.427043	-0.597356	0.55027	0.725418
Cp4.1LG01g05960.1	19.1103	1.07266	0.640256	1.67536	0.093863	0.226807
Cp4.1LG01g05970.1	26.1395	0.15604	0.399929	0.390168	0.696412	0.830049
Cp4.1LG01g05980.1	1.17312	0.308598	2.81028	0.10981	0.91256	0.958978
Cp4.1LG01g05990.1	135.622	0.687127	0.20789	3.30525	0.000948923	0.00566385
Cp4.1LG01g06000.1	34.9522	0.0784403	0.364591	0.215146	0.829653	0.912595
Cp4.1LG01g06010.1	24.0991	-0.615426	0.513666	-1.19811	0.230876	0.424123
Cp4.1LG01g06020.1	149.863	-0.0850461	0.18561	-0.458197	0.646811	0.795765
Cp4.1LG01g06030.1	325.461	-0.167488	0.324145	-0.516706	0.605361	0.767311
Cp4.1LG01g06040.1	144.197	0.173983	0.281119	0.618896	0.535985	0.714133
Cp4.1LG01g06050.1	246.354	0.432316	0.164158	2.63353	0.00845018	0.0352104
Cp4.1LG01g06060.1	89.3673	0.377769	0.25817	1.46325	0.143398	0.305398
Cp4.1LG01g06070.1	288.878	-0.650069	0.136848	-4.7503	2.03115e-06	2.65347e-05
Cp4.1LG01g06080.1	165.538	0.433371	0.247017	1.75442	0.0793588	0.200376
Cp4.1LG01g06090.1	527.288	1.50536	0.262012	5.74538	9.17125e-09	1.96261e-07
Cp4.1LG01g06100.1	541.854	0.258896	0.102458	2.52685	0.0115091	0.0450773
Cp4.1LG01g06110.1	448.13	0.330896	0.150744	2.19509	0.0281572	0.0918943
Cp4.1LG01g06120.1	738.522	-0.324594	0.212337	-1.52867	0.126346	0.27981
Cp4.1LG01g06130.1	111.681	-0.0956627	0.25266	-0.378623	0.704968	0.835122
Cp4.1LG01g06140.1	60.6927	-1.03547	0.234278	-4.41983	9.87787e-06	0.000108866
Cp4.1LG01g06150.1	1085.39	-0.856666	0.110118	-7.7795	7.28114e-15	4.43213e-13
Cp4.1LG01g06160.1	1704.35	-0.142569	0.170919	-0.834128	0.404209	0.601176
Cp4.1LG01g06170.1	110.604	0.213125	0.295182	0.722012	0.470287	0.659811
Cp4.1LG01g06180.1	31.7438	3.74362	0.770917	4.85606	1.19742e-06	1.63681e-05
Cp4.1LG01g06190.1	50.6547	-0.31873	0.292547	-1.0895	0.275933	0.474316
Cp4.1LG01g06200.1	105.386	1.89175	0.482256	3.92272	8.75565e-05	0.000732217
Cp4.1LG01g06210.1	211.861	2.50206	0.297333	8.41503	3.92787e-17	3.34016e-15
Cp4.1LG01g06220.1	48.4575	2.00958	0.374124	5.37141	7.81217e-08	1.38358e-06
Cp4.1LG01g06240.1	564.46	0.228612	0.122159	1.87144	0.0612844	0.166046
Cp4.1LG01g06260.1	11.2789	0.289934	0.776331	0.373466	0.708801	0.83754
Cp4.1LG01g06280.1	75.3256	-0.0221432	0.213728	-0.103605	0.917483	0.96073
Cp4.1LG01g06290.1	11.0843	-1.07394	0.568353	-1.88956	0.0588167	0.161206
Cp4.1LG01g06300.1	23.2234	-1.77499	0.634442	-2.79772	0.00514649	0.0235492
Cp4.1LG01g06310.1	6.47713	-0.907546	0.89184	-1.01761	0.308863	0.508022
Cp4.1LG01g06320.1	0.586715	-0.932939	3.19536	-0.291967	0.770312	NA
Cp4.1LG01g06330.1	239.035	1.24397	0.176683	7.04069	1.91292e-12	8.14873e-11
Cp4.1LG01g06340.1	596.888	-1.27114	0.150893	-8.42415	3.63379e-17	3.1252e-15
Cp4.1LG01g06350.1	509.348	0.395101	0.165983	2.38036	0.0172956	0.0626011
Cp4.1LG01g06370.1	52.8012	-0.332865	0.365395	-0.910975	0.362309	0.562938
Cp4.1LG01g06380.1	227.44	0.32747	0.121597	2.69308	0.00707943	0.030629
Cp4.1LG01g06390.1	1.3829	-1.7458	1.97309	-0.884805	0.376262	0.575736
Cp4.1LG01g06410.1	2222.28	-0.744841	0.255799	-2.91182	0.00359333	0.017381
Cp4.1LG01g06420.1	5.52946	-0.166401	0.74222	-0.224194	0.822606	0.909075
Cp4.1LG01g06430.1	24.0131	0.318362	0.512523	0.621165	0.534491	0.712937
Cp4.1LG01g06440.1	3.70788	1.53665	1.16208	1.32232	0.186061	0.365391
Cp4.1LG01g06450.1	328.054	0.0155859	0.128526	0.121266	0.90348	0.954073
Cp4.1LG01g06460.1	44.7492	1.36508	0.414169	3.29596	0.000980867	0.00583031
Cp4.1LG01g06470.1	214.404	0.467037	0.163252	2.86083	0.0042253	0.0199202
Cp4.1LG01g06480.1	41.5297	0.825277	0.383581	2.15151	0.0314362	0.100022
Cp4.1LG01g06490.1	2.19683	-0.648367	1.939	-0.334383	0.738091	0.857117
Cp4.1LG01g06500.1	158.912	-0.604757	0.259501	-2.33046	0.0197818	0.0696353
Cp4.1LG01g06510.1	4.06445	0.700851	0.835851	0.838488	0.401756	0.598959
Cp4.1LG01g06520.1	112.108	-0.154783	0.216174	-0.716009	0.473986	0.662923
Cp4.1LG01g06530.1	105.822	0.0611809	0.193436	0.316286	0.751786	0.864795
Cp4.1LG01g06540.1	313.702	-1.86846	0.132435	-14.1085	3.36425e-45	3.3211e-42
Cp4.1LG01g06550.1	5.45033	0.590785	0.778393	0.758979	0.447865	0.640351
Cp4.1LG01g06560.1	63.7246	-0.127345	0.260412	-0.489015	0.624831	0.780652
Cp4.1LG01g06570.1	73.4551	0.0893009	0.200078	0.446331	0.655358	0.8019
Cp4.1LG01g06580.1	68.103	0.814209	0.227113	3.58504	0.000337026	0.00233156
Cp4.1LG01g06590.1	521.355	-0.241894	0.12612	-1.91796	0.0551165	0.15321
Cp4.1LG01g06600.1	294.181	0.36466	0.132106	2.76036	0.0057737	0.0258819
Cp4.1LG01g06610.1	216.032	-0.05092	0.172996	-0.294342	0.768497	0.875203
Cp4.1LG01g06620.1	156.152	-0.266121	0.198752	-1.33896	0.180584	0.358406
Cp4.1LG01g06630.1	63.4851	0.147145	0.230982	0.637044	0.524096	0.704577
Cp4.1LG01g06640.1	124.549	-0.209074	0.170328	-1.22748	0.219643	0.409743
Cp4.1LG01g06650.1	3.46573	0.359963	0.988509	0.364148	0.715748	0.842696
Cp4.1LG01g06660.1	2.62355	0.396224	1.10445	0.358752	0.719781	0.845303
Cp4.1LG01g06670.1	706.729	-0.227719	0.132927	-1.71312	0.0866911	0.214227
Cp4.1LG01g06680.1	596.906	-0.626485	0.1168	-5.36375	8.15129e-08	1.43915e-06
Cp4.1LG01g06690.1	0.727681	-3.15941	2.9325	-1.07738	0.281312	NA
Cp4.1LG01g06700.1	927.631	-0.618869	0.188535	-3.28251	0.00102888	0.00607087
Cp4.1LG01g06710.1	1990.36	-1.14996	0.176052	-6.53195	6.49199e-11	2.13007e-09
Cp4.1LG01g06730.1	59.9291	2.54902	0.572634	4.45139	8.53167e-06	9.58494e-05
Cp4.1LG01g06740.1	317.879	-0.161203	0.117025	-1.37751	0.168355	0.34209
Cp4.1LG01g06750.1	187.156	-0.754723	0.211667	-3.56562	0.000363004	0.00248553
Cp4.1LG01g06760.1	10.3704	0.0317027	0.720609	0.0439943	0.964909	0.98358
Cp4.1LG01g06770.1	1.27443	3.64378	2.58835	1.40776	0.159201	0.329594
Cp4.1LG01g06780.1	94.3134	0.781104	0.266994	2.92555	0.00343848	0.0167426
Cp4.1LG01g06790.1	157.723	2.07536	0.220611	9.4073	5.09035e-21	7.31496e-19
Cp4.1LG01g06820.1	347.723	-0.471628	0.139911	-3.37091	0.000749193	0.00463752
Cp4.1LG01g06830.1	544.485	0.981645	0.279457	3.51269	0.000443597	0.00295623
Cp4.1LG01g06840.1	53.1401	1.35421	0.253724	5.33735	9.43123e-08	1.64593e-06
Cp4.1LG01g06870.1	0.940758	-1.55672	1.80744	-0.861288	0.38908	NA
Cp4.1LG01g06900.1	10.4827	6.67514	1.15704	5.76914	7.96773e-09	1.73283e-07
Cp4.1LG01g06910.1	28.9383	-0.325558	0.446847	-0.728568	0.466266	0.656776
Cp4.1LG01g06920.1	576.594	0.461699	0.14651	3.15132	0.00162537	0.00892049
Cp4.1LG01g06930.1	1.13159	-0.757171	1.52016	-0.498085	0.618424	0.776364
Cp4.1LG01g06940.1	373.286	0.239923	0.145544	1.64846	0.099258	0.236347
Cp4.1LG01g06950.1	1.78762	-0.659479	1.29855	-0.507858	0.611553	0.771235
Cp4.1LG01g06960.1	3.15585	-0.520814	1.21477	-0.428733	0.668117	0.810299
Cp4.1LG01g06970.1	114.982	-0.995307	0.208519	-4.77323	1.81295e-06	2.39598e-05
Cp4.1LG01g06980.1	10.5604	-1.39857	0.551945	-2.53389	0.0112805	0.0444275
Cp4.1LG01g06990.1	0.567629	-2.80469	3.11318	-0.900909	0.367637	NA
Cp4.1LG01g07020.1	59.4662	-0.738955	0.344299	-2.14626	0.0318524	0.101064
Cp4.1LG01g07030.1	0.806632	-1.20097	2.11144	-0.568791	0.569498	NA
Cp4.1LG01g07040.1	36.4007	0.00848854	0.321252	0.0264233	0.97892	0.990259
Cp4.1LG01g07050.1	1958.26	0.810532	0.148723	5.44996	5.03803e-08	9.33784e-07
Cp4.1LG01g07060.1	454.416	-0.224777	0.128444	-1.74999	0.0801193	0.201697
Cp4.1LG01g07080.1	319.013	0.31182	0.156216	1.99608	0.0459253	0.13341
Cp4.1LG01g07090.1	47.1345	0.170219	0.251645	0.676423	0.498772	0.684306
Cp4.1LG01g07100.1	0.672199	-2.10874	3.08185	-0.684246	0.49382	NA
Cp4.1LG01g07110.1	70.1594	-0.099944	0.2466	-0.405289	0.685265	0.822019
Cp4.1LG01g07120.1	733.695	-0.966405	0.157332	-6.14248	8.12444e-10	2.1753e-08
Cp4.1LG01g07130.1	412.673	-0.249767	0.14684	-1.70094	0.0889535	0.218487
Cp4.1LG01g07140.1	103.804	0.0454843	0.200998	0.226293	0.820974	0.907994
Cp4.1LG01g07150.1	302.339	0.336853	0.124327	2.70942	0.00674018	0.02943
Cp4.1LG01g07160.1	176.249	-0.0412313	0.209181	-0.197109	0.843743	0.921151
Cp4.1LG01g07170.1	711.73	2.13175	0.401644	5.30757	1.11097e-07	1.89658e-06
Cp4.1LG01g07180.1	133.223	0.742969	0.280619	2.64761	0.0081064	0.0341097
Cp4.1LG01g07190.1	47.8905	1.03034	0.403959	2.55062	0.0107533	0.0427889
Cp4.1LG01g07200.1	6.94371	-1.68116	0.797151	-2.10896	0.0349477	0.108504
Cp4.1LG01g07210.1	2789.51	-0.594737	0.127876	-4.65088	3.30516e-06	4.14606e-05
Cp4.1LG01g07230.1	16.9235	0.421099	0.51478	0.818019	0.413346	0.609339
Cp4.1LG01g07240.1	143.757	0.255739	0.170964	1.49586	0.134689	0.292615
Cp4.1LG01g07250.1	143.219	-0.347647	0.155676	-2.23315	0.025539	0.0851629
Cp4.1LG01g07260.1	34.102	-0.750986	0.315849	-2.37768	0.0174221	0.0629484
Cp4.1LG01g07270.1	99.9972	0.617011	0.243623	2.53264	0.0113206	0.044531
Cp4.1LG01g07280.1	19.8062	0.218895	0.383146	0.57131	0.56779	0.738481
Cp4.1LG01g07290.1	95.8815	0.225528	0.298655	0.755146	0.450161	0.64271
Cp4.1LG01g07300.1	226.135	-0.0593471	0.170496	-0.348084	0.727777	0.850465
Cp4.1LG01g07310.1	199.733	0.171227	0.237972	0.719525	0.471817	0.661109
Cp4.1LG01g07330.1	27.411	-0.651939	0.48818	-1.33545	0.18173	0.359926
Cp4.1LG01g07340.1	325.171	0.715797	0.224805	3.18408	0.00145216	0.00810903
Cp4.1LG01g07350.1	104.215	-0.289334	0.239132	-1.20994	0.226303	0.418831
Cp4.1LG01g07360.1	3.35727	-1.58103	0.922138	-1.71453	0.0864313	0.213795
Cp4.1LG01g07370.1	444.778	0.796213	0.167201	4.76202	1.91662e-06	2.52125e-05
Cp4.1LG01g07380.1	29.0407	0.496258	0.444824	1.11563	0.264582	0.461897
Cp4.1LG01g07420.1	300.821	-0.156917	0.137288	-1.14297	0.253049	0.449278
Cp4.1LG01g07440.1	625.398	0.998508	0.271099	3.68318	0.000230339	0.00169371
Cp4.1LG01g07450.1	830.101	0.0322818	0.130664	0.24706	0.804862	0.897797
Cp4.1LG01g07460.1	394.2	0.209726	0.139643	1.50187	0.133131	0.290147
Cp4.1LG01g07470.1	529.318	0.0444523	0.143056	0.310733	0.756004	0.867378
Cp4.1LG01g07480.1	507.143	0.19929	0.10941	1.82149	0.0685326	0.180062
Cp4.1LG01g07490.1	215.122	0.22899	0.138581	1.6524	0.0984539	0.234934
Cp4.1LG01g07500.1	3.20417	-1.17102	1.07491	-1.08942	0.275969	0.474324
Cp4.1LG01g07510.1	24.8127	-0.0970493	0.616776	-0.157349	0.874969	0.939299
Cp4.1LG01g07520.1	1449.38	-0.00506346	0.173082	-0.0292547	0.976661	0.989209
Cp4.1LG01g07530.1	76.9395	0.0192207	0.244412	0.0786405	0.937319	0.970297
Cp4.1LG01g07540.1	328.513	0.0686657	0.126663	0.542114	0.58774	0.754233
Cp4.1LG01g07550.1	669.128	-0.323602	0.219372	-1.47513	0.140177	0.300795
Cp4.1LG01g07560.1	435.85	0.238727	0.119297	2.00111	0.0453804	0.132233
Cp4.1LG01g07580.1	273.443	-0.223821	0.152718	-1.46558	0.142762	0.304471
Cp4.1LG01g07590.1	627.083	-0.645631	0.180042	-3.586	0.00033579	0.00232372
Cp4.1LG01g07600.1	210.498	1.19349	0.376821	3.16725	0.00153887	0.00851571
Cp4.1LG01g07610.1	94.9044	0.408714	0.205192	1.99186	0.0463863	0.134474
Cp4.1LG01g07650.1	172.48	0.305182	0.364441	0.837397	0.402369	0.599578
Cp4.1LG01g07660.1	2.08246	-1.36255	1.37864	-0.98833	0.322991	0.522558
Cp4.1LG01g07680.1	1180.42	0.0466055	0.114728	0.406227	0.684576	0.82174
Cp4.1LG01g07710.1	321.397	0.262025	0.146561	1.78782	0.0738052	0.19042
Cp4.1LG01g07720.1	262.865	-0.658177	0.269416	-2.44298	0.0145667	0.0546129
Cp4.1LG01g07780.1	69.763	0.11275	0.286222	0.393925	0.693636	0.827502
Cp4.1LG01g07790.1	0.41066	2.01331	2.73557	0.735976	0.461745	NA
Cp4.1LG01g07800.1	8.61188	-0.360394	0.723891	-0.497857	0.618585	0.776394
Cp4.1LG01g07810.1	0.44278	-2.43903	3.33637	-0.731043	0.464753	NA
Cp4.1LG01g07820.1	67.4255	0.934312	0.245974	3.79841	0.000145625	0.00114607
Cp4.1LG01g07830.1	77.6057	-0.464588	0.24576	-1.89041	0.0587027	0.160972
Cp4.1LG01g07840.1	9.66043	0.834283	0.647473	1.28852	0.197564	0.380951
Cp4.1LG01g07850.1	5.87022	-0.485706	0.89437	-0.54307	0.587081	0.753728
Cp4.1LG01g07860.1	0.397922	1.92712	3.47012	0.555346	0.578658	NA
Cp4.1LG01g07870.1	0.675564	0.601882	2.5513	0.235912	0.813501	NA
Cp4.1LG01g07880.1	591.974	-0.0816306	0.194887	-0.418862	0.675317	0.815676
Cp4.1LG01g07890.1	12.9732	0.528176	0.456893	1.15602	0.247674	0.443769
Cp4.1LG01g07900.1	205.104	-0.262599	0.271997	-0.965449	0.33432	0.534295
Cp4.1LG01g07920.1	314.987	-0.249551	0.124132	-2.01036	0.0443927	0.130359
Cp4.1LG01g07930.1	678.033	-0.264629	0.230716	-1.14699	0.251385	0.447838
Cp4.1LG01g07940.1	36.3756	-0.542305	0.411773	-1.317	0.187839	0.367861
Cp4.1LG01g07950.1	609.224	-0.0691897	0.0999501	-0.692242	0.488785	0.676081
Cp4.1LG01g07960.1	463.269	0.0413763	0.120149	0.344376	0.730564	0.852036
Cp4.1LG01g07970.1	0.987363	-2.73318	2.85533	-0.957219	0.338457	NA
Cp4.1LG01g07980.1	110.725	0.593737	0.337552	1.75895	0.0785857	0.199055
Cp4.1LG01g07990.1	355.708	-0.154023	0.299429	-0.514387	0.606981	0.768371
Cp4.1LG01g08000.1	31.418	1.09652	0.368732	2.97375	0.00294189	0.0146965
Cp4.1LG01g08010.1	20.6445	0.0532467	0.544263	0.0978328	0.922065	0.962958
Cp4.1LG01g08020.1	372.139	-0.0468457	0.125055	-0.374601	0.707957	0.837017
Cp4.1LG01g08030.1	1387.43	-0.446674	0.149532	-2.98715	0.00281592	0.0142016
Cp4.1LG01g08040.1	2.10201	-0.534285	1.06127	-0.503439	0.614656	0.773688
Cp4.1LG01g08050.1	745.012	-0.830882	0.14421	-5.76161	8.33174e-09	1.80164e-07
Cp4.1LG01g08060.1	77.9504	0.00461417	0.288118	0.0160148	0.987223	0.993876
Cp4.1LG01g08080.1	153.073	0.00400212	0.197148	0.0203001	0.983804	0.992415
Cp4.1LG01g08100.1	584.991	-0.41722	0.127702	-3.26714	0.00108639	0.00635243
Cp4.1LG01g08110.1	49.4004	-0.105191	0.335784	-0.313271	0.754075	0.866198
Cp4.1LG01g08120.1	1228.12	-0.109863	0.132733	-0.827701	0.40784	0.604629
Cp4.1LG01g08130.1	1.81149	-0.235808	1.28233	-0.18389	0.8541	0.92702
Cp4.1LG01g08140.1	107.732	-0.115051	0.221911	-0.518455	0.604141	0.766654
Cp4.1LG01g08150.1	83.6326	0.100517	0.253135	0.397088	0.691303	0.825716
Cp4.1LG01g08160.1	329.503	-1.31138	0.191925	-6.83276	8.32973e-12	3.21644e-10
Cp4.1LG01g08170.1	8.94303	-1.0563	0.708454	-1.49099	0.135964	0.294622
Cp4.1LG01g08180.1	81.2286	-1.31112	0.242187	-5.41366	6.17479e-08	1.12519e-06
Cp4.1LG01g08190.1	546.988	-0.324609	0.150815	-2.15237	0.0313686	0.0999052
Cp4.1LG01g08210.1	14.5759	1.25924	0.455401	2.76511	0.00569029	0.0255686
Cp4.1LG01g08220.1	32.0175	-0.125545	0.337085	-0.372444	0.709562	0.837987
Cp4.1LG01g08230.1	19.107	-1.4483	0.490982	-2.9498	0.00317976	0.0156847
Cp4.1LG01g08240.1	3.98696	-3.51206	1.29361	-2.71493	0.00662895	0.0290336
Cp4.1LG01g08250.1	2417.86	-0.340464	0.218636	-1.55722	0.119419	0.269042
Cp4.1LG01g08260.1	89.6998	0.454143	0.2294	1.9797	0.0477372	0.137573
Cp4.1LG01g08270.1	16032.8	-0.570001	0.236272	-2.41248	0.0158443	0.0584571
Cp4.1LG01g08280.1	8.09082	0.739203	0.718088	1.0294	0.303289	0.502972
Cp4.1LG01g08300.1	1.35019	0.0772965	1.63775	0.0471969	0.962356	0.982165
Cp4.1LG01g08310.1	39.2945	0.796269	0.316216	2.51812	0.0117983	0.0459248
Cp4.1LG01g08320.1	5.95397	-0.929428	0.834822	-1.11332	0.265569	0.462972
Cp4.1LG01g08330.1	4.34884	-2.4198	1.14862	-2.1067	0.0351436	0.108889
Cp4.1LG01g08340.1	58.5413	-0.500652	0.269989	-1.85434	0.0636901	0.17071
Cp4.1LG01g08350.1	196.139	0.082386	0.16443	0.501041	0.616342	0.774993
Cp4.1LG01g08360.1	303.724	-0.484185	0.157866	-3.06706	0.00216173	0.0113253
Cp4.1LG01g08370.1	11.3947	-1.71926	0.639882	-2.68684	0.00721311	0.0311143
Cp4.1LG01g08380.1	13.1006	-1.94114	0.710571	-2.73181	0.00629873	0.027791
Cp4.1LG01g08390.1	28.7666	-1.02979	0.673297	-1.52948	0.126147	0.279485
Cp4.1LG01g08400.1	4.05331	-1.05465	0.847817	-1.24396	0.213514	0.402147
Cp4.1LG01g08410.1	3.18817	1.56693	1.09141	1.43569	0.151089	0.317096
Cp4.1LG01g08430.1	15.4113	0.757214	0.494871	1.53012	0.125986	0.279184
Cp4.1LG01g08440.1	2.04073	-1.75142	1.33874	-1.30826	0.190786	0.371955
Cp4.1LG01g08450.1	65931.3	0.0155662	0.216419	0.0719264	0.942661	0.972647
Cp4.1LG01g08470.1	72.6331	-0.264689	0.248844	-1.06367	0.287476	0.486715
Cp4.1LG01g08480.1	246.064	0.00600429	0.175458	0.0342208	0.972701	0.987613
Cp4.1LG01g08490.1	45.9494	-0.160093	0.279949	-0.571865	0.567414	0.738242
Cp4.1LG01g08500.1	194.599	-0.122011	0.184288	-0.662065	0.50793	0.692188
Cp4.1LG01g08510.1	9.06061	-0.386163	0.652872	-0.591484	0.554196	0.728412
Cp4.1LG01g08520.1	77.6481	0.00266748	0.189017	0.0141124	0.98874	0.99439
Cp4.1LG01g08530.1	2.23376	-0.254127	1.35559	-0.187466	0.851296	0.925747
Cp4.1LG01g08540.1	1360.96	-0.304823	0.0864442	-3.52624	0.000421503	0.00282725
Cp4.1LG01g08570.1	4.65673	1.27356	0.947464	1.34418	0.17889	0.356209
Cp4.1LG01g08580.1	239.645	0.185615	0.16311	1.13797	0.255133	0.451644
Cp4.1LG01g08590.1	213.817	-0.0267706	0.150777	-0.177552	0.859075	0.929635
Cp4.1LG01g08600.1	30.1894	0.290534	0.360256	0.806468	0.419973	0.6151
Cp4.1LG01g08610.1	70.7576	0.267506	0.240086	1.11421	0.265189	0.462487
Cp4.1LG01g08620.1	11.3474	1.14237	0.64578	1.76897	0.0768984	0.196001
Cp4.1LG01g08630.1	62.2668	-0.343623	0.221313	-1.55265	0.120506	0.270766
Cp4.1LG01g08640.1	14.4373	-0.0732486	0.505443	-0.14492	0.884774	0.943756
Cp4.1LG01g08650.1	237.138	0.380581	0.226493	1.68032	0.0928945	0.225315
Cp4.1LG01g08660.1	25.9062	-0.630931	0.365365	-1.72685	0.0841943	0.209517
Cp4.1LG01g08670.1	328.648	0.472204	0.120885	3.90622	9.37527e-05	0.000778302
Cp4.1LG01g08680.1	5.35191	-1.13151	0.937473	-1.20698	0.227439	0.420009
Cp4.1LG01g08690.1	80.1271	-0.921612	0.326282	-2.82458	0.0047342	0.0219861
Cp4.1LG01g08700.1	138.966	-0.208924	0.170663	-1.22419	0.220879	0.411542
Cp4.1LG01g08710.1	218.12	0.996017	0.319352	3.11887	0.00181548	0.00976557
Cp4.1LG01g08720.1	0.697504	-2.07531	2.44788	-0.847796	0.396552	NA
Cp4.1LG01g08730.1	260.496	-0.0664066	0.182844	-0.363187	0.716465	0.8431
Cp4.1LG01g08740.1	339.308	0.0984022	0.170869	0.575894	0.564687	0.735923
Cp4.1LG01g08750.1	206.408	0.425161	0.25796	1.64817	0.0993178	0.236449
Cp4.1LG01g08760.1	117.877	0.00768664	0.217784	0.0352948	0.971845	0.987281
Cp4.1LG01g08770.1	10118.6	-0.298367	0.220051	-1.3559	0.175132	0.351194
Cp4.1LG01g08780.1	551.789	-0.301397	0.0998155	-3.01954	0.00253157	0.0129779
Cp4.1LG01g08790.1	508.878	-0.240141	0.104574	-2.29638	0.0216543	0.0747999
Cp4.1LG01g08800.1	2.29413	2.87376	1.53094	1.87712	0.0605018	0.164435
Cp4.1LG01g08810.1	178.952	-0.399004	0.261985	-1.52301	0.127757	0.281952
Cp4.1LG01g08820.1	1311.93	-0.509129	0.258776	-1.96745	0.0491312	0.140671
Cp4.1LG01g08830.1	46.1074	0.0768697	0.252426	0.304524	0.760729	0.870189
Cp4.1LG01g08840.1	717.054	0.126986	0.123191	1.03081	0.302631	0.5021
Cp4.1LG01g08850.1	15.6117	0.553518	0.473479	1.16904	0.242386	0.437226
Cp4.1LG01g08860.1	104.295	0.0356823	0.187262	0.190547	0.84888	0.924271
Cp4.1LG01g08870.1	1810.98	-0.0953725	0.123409	-0.772815	0.439632	0.63337
Cp4.1LG01g08890.1	16.2146	0.308956	0.620391	0.498001	0.618483	0.776387
Cp4.1LG01g08910.1	27.9946	-0.0981456	0.428457	-0.229068	0.818816	0.906756
Cp4.1LG01g08950.1	36.8469	0.441592	0.327985	1.34638	0.178181	0.355154
Cp4.1LG01g08960.1	0.970179	-0.274776	2.0497	-0.134057	0.893358	NA
Cp4.1LG01g08970.1	0.872606	3.10692	2.33292	1.33177	0.182935	NA
Cp4.1LG01g08980.1	1.06775	-3.72718	2.22281	-1.67678	0.0935849	NA
Cp4.1LG01g08990.1	295.66	-0.0691206	0.201514	-0.343007	0.731593	0.852712
Cp4.1LG01g09010.1	347.382	0.0586357	0.141395	0.414695	0.678365	0.817791
Cp4.1LG01g09020.1	91.8203	1.61781	0.207291	7.80451	5.97336e-15	3.68546e-13
Cp4.1LG01g09030.1	922.876	0.00879128	0.151514	0.058023	0.95373	0.978776
Cp4.1LG01g09040.1	331.308	0.0925607	0.131199	0.705498	0.480501	0.668737
Cp4.1LG01g09050.1	1924.11	0.779243	0.719045	1.08372	0.278489	0.477117
Cp4.1LG01g09060.1	633.897	-0.0156434	0.111943	-0.139744	0.888862	0.945983
Cp4.1LG01g09070.1	776.35	0.15476	0.146989	1.05287	0.292402	0.49168
Cp4.1LG01g09080.1	5136.3	0.1353	0.131714	1.02723	0.304313	0.50397
Cp4.1LG01g09090.1	1747.56	0.120582	0.571412	0.211024	0.832868	0.914866
Cp4.1LG01g09100.1	70.6758	1.05081	0.322658	3.25674	0.00112699	0.00656303
Cp4.1LG01g09120.1	2240.82	-0.751467	0.139713	-5.37866	7.50407e-08	1.33318e-06
Cp4.1LG01g09130.1	134.382	0.370328	0.314316	1.1782	0.238716	0.433292
Cp4.1LG01g09140.1	0.354104	1.7672	2.89717	0.609974	0.541879	NA
Cp4.1LG01g09150.1	0.360063	-1.04579	3.53087	-0.296184	0.76709	NA
Cp4.1LG01g09160.1	48.1528	0.316137	0.340478	0.928509	0.353143	0.553222
Cp4.1LG01g09180.1	20.3034	-0.231464	0.405301	-0.571091	0.567938	0.738563
Cp4.1LG01g09190.1	327.826	-0.21287	0.172272	-1.23566	0.216584	0.405871
Cp4.1LG01g09200.1	84.1621	-1.06141	0.320792	-3.30872	0.000937247	0.00560447
Cp4.1LG01g09210.1	213.079	0.3835	0.136578	2.80791	0.00498639	0.0229414
Cp4.1LG01g09220.1	658.639	0.502221	0.146508	3.42794	0.000608189	0.0038811
Cp4.1LG01g09230.1	530.344	-0.933417	0.125611	-7.43102	1.0776e-13	5.46139e-12
Cp4.1LG01g09240.1	136.077	-0.226283	0.199795	-1.13258	0.257391	0.453873
Cp4.1LG01g09250.1	969.985	-0.169893	0.258953	-0.656075	0.511776	0.694844
Cp4.1LG01g09270.1	845.782	-0.644599	0.267162	-2.41276	0.015832	0.0584404
Cp4.1LG01g09280.1	1166.21	-0.284488	0.0925629	-3.07346	0.00211593	0.0111312
Cp4.1LG01g09290.1	36.1395	0.438541	0.346201	1.26672	0.205255	0.391797
Cp4.1LG01g09300.1	120.249	-0.646696	0.202756	-3.18953	0.00142505	0.00798315
Cp4.1LG01g09310.1	153.947	3.2177	0.437173	7.36025	1.83566e-13	9.06055e-12
Cp4.1LG01g09320.1	72.4028	-0.117099	0.233353	-0.50181	0.615801	0.77456
Cp4.1LG01g09330.1	53.1818	-0.678262	0.48972	-1.385	0.166052	0.338865
Cp4.1LG01g09350.1	0.648428	2.68075	2.96955	0.902745	0.366661	NA
Cp4.1LG01g09360.1	105.282	-0.203268	0.315245	-0.644794	0.519061	0.70042
Cp4.1LG01g09370.1	131.298	-0.625633	0.201086	-3.11126	0.00186288	0.00996624
Cp4.1LG01g09380.1	680.152	-0.564676	0.161104	-3.50504	0.000456533	0.00303264
Cp4.1LG01g09390.1	53.8311	0.0304048	0.456581	0.0665924	0.946906	0.975344
Cp4.1LG01g09400.1	0.648452	0.482046	2.20384	0.218729	0.826861	NA
Cp4.1LG01g09410.1	7.90837	1.29068	0.725935	1.77796	0.0754102	0.193356
Cp4.1LG01g09420.1	5.45798	0.50133	0.690162	0.726395	0.467597	0.657856
Cp4.1LG01g09430.1	1.61156	0.837817	1.86358	0.449575	0.653017	0.80011
Cp4.1LG01g09440.1	5.29095	4.93927	1.22897	4.01904	5.84356e-05	0.000517509
Cp4.1LG01g09450.1	4888.62	-0.165421	0.10947	-1.51111	0.13076	0.286519
Cp4.1LG01g09460.1	168.921	0.00622566	0.184798	0.033689	0.973125	0.987779
Cp4.1LG01g09470.1	26.0754	0.701473	0.35764	1.9614	0.0498329	0.142321
Cp4.1LG01g09480.1	1.02531	1.45551	1.93205	0.75335	0.45124	NA
Cp4.1LG01g09490.1	1190.34	-0.228126	0.0881101	-2.5891	0.00962271	0.0390917
Cp4.1LG01g09500.1	1.70575	3.2052	1.50061	2.13593	0.0326849	0.102956
Cp4.1LG01g09510.1	166.129	-0.0966914	0.236046	-0.40963	0.682078	0.820454
Cp4.1LG01g09520.1	146.866	-0.107393	0.170887	-0.628444	0.529713	0.708855
Cp4.1LG01g09530.1	178.565	0.264511	0.196772	1.34425	0.178867	0.356209
Cp4.1LG01g09540.1	44.416	-0.125996	0.297062	-0.42414	0.671463	0.812837
Cp4.1LG01g09550.1	114.838	-2.08777	0.197989	-10.5449	5.36343e-26	1.23007e-23
Cp4.1LG01g09560.1	29.931	0.970887	0.416939	2.32861	0.0198799	0.0699046
Cp4.1LG01g09570.1	0.929289	-1.48182	2.41695	-0.613096	0.539813	NA
Cp4.1LG01g09580.1	237.747	0.067142	0.401838	0.167087	0.867301	0.934555
Cp4.1LG01g09590.1	5.36587	0.364177	1.17266	0.310557	0.756137	0.867408
Cp4.1LG01g09600.1	316.008	-0.0973266	0.240211	-0.405171	0.685352	0.822067
Cp4.1LG01g09610.1	62267.9	-0.155515	0.244241	-0.636729	0.524301	0.704811
Cp4.1LG01g09620.1	233.327	-0.0842679	0.141823	-0.594176	0.552394	0.727079
Cp4.1LG01g09650.1	1898.54	-0.690459	0.107006	-6.45255	1.09985e-10	3.46352e-09
Cp4.1LG01g09660.1	93.6324	-0.253923	0.198362	-1.2801	0.200509	0.385451
Cp4.1LG01g09670.1	23.2204	-1.17817	0.429908	-2.74051	0.00613447	0.0272091
Cp4.1LG01g09680.1	4384.93	-0.964566	0.113715	-8.48231	2.20758e-17	1.96561e-15
Cp4.1LG01g09690.1	4.75323	-1.14238	0.7607	-1.50175	0.133162	0.290185
Cp4.1LG01g09700.1	14.0198	-0.507277	0.586297	-0.865222	0.386917	0.585731
Cp4.1LG01g09710.1	2.69087	1.4504	1.2503	1.16004	0.246031	0.441696
Cp4.1LG01g09720.1	208.654	0.139097	0.169166	0.822249	0.410935	0.607282
Cp4.1LG01g09730.1	7.86599	-0.298981	0.554256	-0.539428	0.589592	0.755499
Cp4.1LG01g09740.1	471.611	0.118989	0.106384	1.11849	0.263358	0.460673
Cp4.1LG01g09750.1	87.9973	-0.174231	0.225156	-0.773823	0.439036	0.632868
Cp4.1LG01g09760.1	281.456	0.0437124	0.121532	0.359677	0.719089	0.8447
Cp4.1LG01g09770.1	367.916	-0.235655	0.113245	-2.08093	0.0374404	0.11436
Cp4.1LG01g09780.1	71.3777	0.912153	0.243833	3.74089	0.00018337	0.00139759
Cp4.1LG01g09790.1	102.939	0.375533	0.244733	1.53446	0.124916	0.277679
Cp4.1LG01g09800.1	44.9933	-0.791001	0.355062	-2.22778	0.0258951	0.0860451
Cp4.1LG01g09810.1	204.19	-3.35309	0.427356	-7.84613	4.29055e-15	2.69853e-13
Cp4.1LG01g09820.1	868.393	0.0879403	0.103957	0.84593	0.397592	0.595155
Cp4.1LG01g09840.1	18.2269	-0.439874	0.405598	-1.08451	0.278139	0.476759
Cp4.1LG01g09850.1	486.373	0.003844	0.173626	0.0221395	0.982337	0.991772
Cp4.1LG01g09860.1	244.187	0.122802	0.149709	0.82027	0.412062	0.608289
Cp4.1LG01g09870.1	0.872578	1.12617	1.86019	0.605404	0.544911	NA
Cp4.1LG01g09880.1	15.8668	-2.03254	0.59812	-3.39822	0.00067827	0.00426124
Cp4.1LG01g09890.1	0.986617	0.444093	2.103	0.211171	0.832754	NA
Cp4.1LG01g09900.1	181.295	-0.0763425	0.148396	-0.514453	0.606936	0.76837
Cp4.1LG01g09920.1	221.249	0.559739	0.172289	3.24883	0.00115879	0.00672042
Cp4.1LG01g09930.1	24.4312	-1.07553	0.392264	-2.74186	0.00610926	0.0271131
Cp4.1LG01g09940.1	21.846	-0.819222	0.399838	-2.04888	0.0404735	0.121426
Cp4.1LG01g09950.1	3101.59	0.0108913	0.149339	0.07293	0.941862	0.972442
Cp4.1LG01g09970.1	192.937	0.223665	0.181478	1.23247	0.217775	0.407498
Cp4.1LG01g09980.1	8.48303	0.479609	0.944253	0.507924	0.611507	0.771222
Cp4.1LG01g09990.1	102.816	-0.636632	0.202339	-3.14637	0.00165311	0.00905085
Cp4.1LG01g10000.1	9.29872	0.719402	0.648895	1.10866	0.267578	0.465296
Cp4.1LG01g10010.1	160.382	-0.131198	0.182897	-0.717337	0.473166	0.662061
Cp4.1LG01g10020.1	84.0275	0.450945	0.251862	1.79045	0.073382	0.18966
Cp4.1LG01g10030.1	331.633	-0.186757	0.121212	-1.54075	0.123379	0.275232
Cp4.1LG01g10040.1	301.202	-0.7018	0.178573	-3.93003	8.49336e-05	0.000713964
Cp4.1LG01g10050.1	9.58142	-2.79034	0.806459	-3.45999	0.000540202	0.00350873
Cp4.1LG01g10070.1	32.7172	0.769224	0.33913	2.26823	0.0233154	0.0792717
Cp4.1LG01g10080.1	5.43039	-2.67119	1.21431	-2.19977	0.0278235	0.0909361
Cp4.1LG01g10090.1	1.46501	-0.381584	1.97646	-0.193064	0.846909	0.923099
Cp4.1LG01g10100.1	656.839	-0.468259	0.258646	-1.81043	0.0702294	0.18343
Cp4.1LG01g10110.1	112.419	0.0219702	0.208336	0.105455	0.916014	0.960563
Cp4.1LG01g10120.1	2.75604	0.792515	1.17293	0.675671	0.499249	0.684839
Cp4.1LG01g10130.1	14.0589	-0.635053	0.503611	-1.261	0.207309	0.394382
Cp4.1LG01g10140.1	0.979649	2.33309	2.26694	1.02918	0.303397	NA
Cp4.1LG01g10150.1	180.761	-0.072508	0.206183	-0.351669	0.725087	0.848701
Cp4.1LG01g10170.1	178.147	-0.0872203	0.160463	-0.543554	0.586749	0.753404
Cp4.1LG01g10190.1	274.098	-0.225062	0.320187	-0.702908	0.482113	0.670364
Cp4.1LG01g10200.1	531.892	0.23509	0.133577	1.75995	0.0784163	0.198799
Cp4.1LG01g10210.1	191.004	-0.293299	0.15976	-1.83587	0.0663771	0.175973
Cp4.1LG01g10230.1	20.0052	-0.542651	0.396216	-1.36958	0.170817	0.345468
Cp4.1LG01g10240.1	695.234	-0.405095	0.120676	-3.35688	0.000788272	0.00483853
Cp4.1LG01g10250.1	0.685113	2.76036	2.36267	1.16833	0.242676	NA
Cp4.1LG01g10260.1	361.042	0.0381321	0.108895	0.350174	0.726208	0.849444
Cp4.1LG01g10270.1	91.8708	0.0369431	0.201612	0.183239	0.854611	0.927353
Cp4.1LG01g10280.1	656.758	-0.268699	0.123194	-2.1811	0.0291757	0.0944723
Cp4.1LG01g10300.1	161.992	0.139195	0.160609	0.86667	0.386123	0.585165
Cp4.1LG01g10310.1	791.109	-0.132378	0.346675	-0.38185	0.702572	0.833974
Cp4.1LG01g10320.1	18.4588	2.37518	0.633094	3.7517	0.000175642	0.0013487
Cp4.1LG01g10330.1	493.355	0.0384301	0.100896	0.380888	0.703286	0.833974
Cp4.1LG01g10340.1	80.8591	-0.206197	0.230897	-0.89303	0.371841	0.572384
Cp4.1LG01g10350.1	41.7611	0.467192	0.352837	1.3241	0.18547	0.364881
Cp4.1LG01g10360.1	1.45596	-4.16185	2.49332	-1.6692	0.0950781	0.229166
Cp4.1LG01g10370.1	125.972	-0.134149	0.20765	-0.646032	0.518258	0.699795
Cp4.1LG01g10380.1	215.339	0.135439	0.149332	0.906969	0.364423	0.565303
Cp4.1LG01g10390.1	19.5441	-1.34652	0.431233	-3.1225	0.00179325	0.00967349
Cp4.1LG01g10400.1	21.13	-0.198107	0.57696	-0.343364	0.731324	0.852442
Cp4.1LG01g10410.1	569.985	-0.170041	0.0988347	-1.72046	0.0853486	0.211693
Cp4.1LG01g10420.1	221.571	0.276201	0.163435	1.68998	0.0910324	0.222079
Cp4.1LG01g10430.1	260.484	0.132934	0.134327	0.989628	0.322356	0.521972
Cp4.1LG01g10440.1	556.364	0.168007	0.123827	1.35679	0.174849	0.350909
Cp4.1LG01g10450.1	423.823	0.0296648	0.111374	0.266353	0.789967	0.888767
Cp4.1LG01g10460.1	79.3032	0.625575	0.422963	1.47903	0.139132	0.299346
Cp4.1LG01g10480.1	399.048	-0.187669	0.111205	-1.68759	0.0914905	0.222981
Cp4.1LG01g10490.1	475.921	0.365843	0.179543	2.03763	0.0415869	0.123985
Cp4.1LG01g10500.1	606.322	0.367251	0.161628	2.2722	0.0230747	0.0786536
Cp4.1LG01g10510.1	22.9051	-0.120807	0.420829	-0.287069	0.774059	0.878791
Cp4.1LG01g10520.1	150.427	0.456386	0.216814	2.10497	0.035294	0.10925
Cp4.1LG01g10530.1	9.94196	-2.82053	0.868758	-3.24662	0.00116784	0.00676334
Cp4.1LG01g10540.1	136.181	0.0363785	0.179869	0.20225	0.839721	0.919099
Cp4.1LG01g10550.1	32.3164	0.981655	0.346929	2.82956	0.00466124	0.0216961
Cp4.1LG01g10560.1	48.9516	0.127685	0.285228	0.44766	0.654398	0.801149
Cp4.1LG01g10570.1	1243.32	-1.01373	0.25936	-3.90858	9.2842e-05	0.000772153
Cp4.1LG01g10580.1	22.2838	-0.548558	0.386364	-1.4198	0.155667	0.32408
Cp4.1LG01g10590.1	361.779	-0.174647	0.133543	-1.30779	0.190944	0.372136
Cp4.1LG01g10600.1	3.70078	1.56796	1.34167	1.16866	0.242541	0.437368
Cp4.1LG01g10630.1	216.687	-0.0186336	0.200514	-0.0929289	0.92596	0.964942
Cp4.1LG01g10640.1	270.132	0.0304768	0.149329	0.204092	0.838281	0.918147
Cp4.1LG01g10650.1	193.537	1.96939	0.362804	5.42825	5.69086e-08	1.04455e-06
Cp4.1LG01g10660.1	284.878	-1.04393	0.234061	-4.4601	8.19228e-06	9.24022e-05
Cp4.1LG01g10670.1	3248.29	0.498976	0.0834923	5.97631	2.28254e-09	5.57143e-08
Cp4.1LG01g10680.1	239.386	-2.03314	0.221665	-9.17211	4.63844e-20	5.60191e-18
Cp4.1LG01g10690.1	15.2244	0.331252	0.549635	0.602676	0.546724	0.722626
Cp4.1LG01g10710.1	0.89694	-2.60105	2.028	-1.28257	0.199644	NA
Cp4.1LG01g10720.1	67.4962	-1.30266	0.267259	-4.87414	1.09282e-06	1.51111e-05
Cp4.1LG01g10730.1	151.678	0.210766	0.261314	0.806562	0.419919	0.615074
Cp4.1LG01g10740.1	294.664	-1.03685	0.167303	-6.19746	5.73833e-10	1.58118e-08
Cp4.1LG01g10750.1	36.4783	-0.711383	0.338328	-2.10264	0.0354973	0.109745
Cp4.1LG01g10760.1	289.497	0.551225	0.129425	4.25903	2.05314e-05	0.000206633
Cp4.1LG01g10770.1	993.003	0.705202	0.130653	5.3975	6.75743e-08	1.21768e-06
Cp4.1LG01g10780.1	85.2062	0.124352	0.23708	0.524512	0.599922	0.763565
Cp4.1LG01g10790.1	267.333	0.899948	0.328098	2.74293	0.00608945	0.0270411
[truncated: 22,114 more rows]

## Sheet: Suppl_Data_Set_3
RNA-seq data for Cordelia to otto variety comparison
Cordelia_Otto_DEGs
non-significant: padj>0.05
upregulated: (padj < 0.05, log2FC ≥ 1)
downregulated (padj < 0.05, log2fc ≤ -1)
	baseMean	log2FoldChange	lfcSE	stat	pvalue	padj
Cp4.1LG00g00010.1	225.37	-0.850334	0.311262	-2.73189	0.00629723	0.0403366
Cp4.1LG00g00020.1	15.1868	0.166739	0.502288	0.33196	0.73992	0.883568
Cp4.1LG00g00030.1	116.556	-0.0776752	0.199269	-0.3898	0.696684	0.858981
Cp4.1LG00g00040.1	211.285	0.0428889	0.194181	0.22087	0.825193	0.923812
Cp4.1LG00g00050.1	3.59061	0.676034	1.21708	0.555456	0.578583	0.787897
Cp4.1LG00g00060.1	1.32236	0.2989	1.3889	0.215206	0.829606	NA
Cp4.1LG00g00070.1	363.582	0.285036	0.113465	2.5121	0.0120016	0.0657871
Cp4.1LG00g00080.1	39.0281	-0.0400375	0.383118	-0.104504	0.916769	0.964541
Cp4.1LG00g00090.1	34.9226	0.0915071	0.372858	0.245421	0.806131	0.916945
Cp4.1LG00g00100.1	103.458	-2.23944	0.440168	-5.08771	3.62422e-07	1.16512e-05
Cp4.1LG00g00120.1	43310.4	0.909916	0.167202	5.44202	5.26789e-08	2.16169e-06
Cp4.1LG00g00130.1	0.862748	3.42115	2.12904	1.60689	0.108078	NA
Cp4.1LG00g00140.1	579.179	-0.0663637	0.163303	-0.406383	0.684461	0.852081
Cp4.1LG00g00150.1	377.542	0.104163	0.133516	0.78015	0.435303	0.683954
Cp4.1LG00g00160.1	106.01	-0.0581841	0.336849	-0.17273	0.862863	0.941927
Cp4.1LG00g00170.1	13.7598	-0.0161649	0.51523	-0.0313742	0.974971	0.98942
Cp4.1LG00g00180.1	59.1049	-0.31214	0.249804	-1.24954	0.211469	0.460368
Cp4.1LG00g00190.1	18.6956	0.428434	0.379806	1.12803	0.259306	0.518658
Cp4.1LG00g00200.1	101.993	0.633316	0.227173	2.78782	0.00530644	0.0353628
Cp4.1LG00g00210.1	669.511	-3.62509	0.580054	-6.24958	4.11564e-10	2.80956e-08
Cp4.1LG00g00220.1	270.442	0.07825	0.15857	0.493473	0.621679	0.815992
Cp4.1LG00g00230.1	78.5863	-0.317965	0.369476	-0.860582	0.389468	0.64565
Cp4.1LG00g00240.1	162.266	0.0610635	0.243153	0.251132	0.801712	0.915111
Cp4.1LG00g00250.1	2.80411	0.0373856	1.23422	0.0302909	0.975835	0.989843
Cp4.1LG00g00260.1	1.84546	0.225046	1.29742	0.173457	0.862292	0.941604
Cp4.1LG00g00280.1	246.566	-0.118707	0.137271	-0.864766	0.387167	0.643877
Cp4.1LG00g00290.1	2057.98	0.500489	0.180959	2.76576	0.00567908	0.037273
Cp4.1LG00g00300.1	0.374037	1.08934	2.82031	0.386248	0.699313	NA
Cp4.1LG00g00310.1	0.802345	-0.807358	2.09524	-0.385329	0.699994	NA
Cp4.1LG00g00320.1	57.5966	0.0391699	0.268505	0.145881	0.884015	0.951528
Cp4.1LG00g00330.1	106.744	0.36637	0.208836	1.75434	0.0793719	0.249403
Cp4.1LG00g00340.1	114.478	-0.17737	0.231636	-0.765727	0.443839	0.69118
Cp4.1LG00g00350.1	143.647	-0.0630281	0.198863	-0.316942	0.751288	0.889841
Cp4.1LG00g00360.1	302.99	0.127904	0.120656	1.06006	0.289115	0.550646
Cp4.1LG00g00380.1	454.381	-0.0459494	0.101691	-0.451853	0.651375	0.833854
Cp4.1LG00g00410.1	1103.35	-0.0449591	0.12496	-0.359789	0.719005	0.87192
Cp4.1LG00g00420.1	1.03398	2.00836	1.71289	1.1725	0.240996	NA
Cp4.1LG00g00430.1	375.044	0.281701	0.138371	2.03583	0.041767	0.16125
Cp4.1LG00g00440.1	6.94517	0.704883	0.605697	1.16375	0.244524	0.500559
Cp4.1LG00g00450.1	27.26	0.232515	0.43855	0.53019	0.59598	0.800392
Cp4.1LG00g00460.1	636.832	0.868669	0.224158	3.87526	0.000106512	0.00152976
Cp4.1LG00g00470.1	78.3356	0.110831	0.818071	0.135478	0.892234	0.95539
Cp4.1LG00g00480.1	4.5414	-0.380706	1.01458	-0.375234	0.707486	0.86539
Cp4.1LG00g00490.1	1.91887	0.348947	1.31653	0.265051	0.79097	0.909986
Cp4.1LG00g00500.1	30.3184	-0.656172	0.313933	-2.09016	0.0366032	0.147528
Cp4.1LG00g00530.1	97.4931	-0.567483	0.423537	-1.33987	0.180289	0.417247
Cp4.1LG00g00540.1	17.4449	0.376319	0.470676	0.799529	0.423984	0.67616
Cp4.1LG00g00550.1	9.07814	0.360208	0.499392	0.721293	0.470729	0.713831
Cp4.1LG00g00560.1	18.4631	-0.279983	0.471394	-0.593947	0.552547	0.771861
Cp4.1LG00g00570.1	169.167	-0.213976	0.159098	-1.34493	0.178649	0.414623
Cp4.1LG00g00580.1	3.25551	-0.265984	1.20643	-0.220472	0.825504	0.923813
Cp4.1LG00g00590.1	8.85595	-1.32293	0.679988	-1.94552	0.0517124	0.186299
Cp4.1LG00g00610.1	1114.88	-0.184511	0.107967	-1.70895	0.0874605	0.265691
Cp4.1LG00g00620.1	33.5753	-0.0133084	0.280881	-0.0473809	0.96221	0.984966
Cp4.1LG00g00630.1	110.21	-0.23991	0.270976	-0.885357	0.375964	0.633418
Cp4.1LG00g00640.1	530.192	-0.0658468	0.127879	-0.514915	0.606613	0.807138
Cp4.1LG00g00650.1	692.852	-0.0260356	0.0980418	-0.265557	0.790581	0.909832
Cp4.1LG00g00660.1	23.8785	-1.65295	0.521904	-3.16715	0.00153943	0.0133478
Cp4.1LG00g00670.1	3.35891	-1.32803	1.21327	-1.09459	0.273697	0.534442
Cp4.1LG00g00690.1	0.670254	1.0151	2.16188	0.469545	0.63868	NA
Cp4.1LG00g00700.1	0.402271	2.33598	3.25455	0.717761	0.472905	NA
Cp4.1LG00g00730.1	2.26	0.0683157	1.46395	0.0466653	0.96278	0.9851
Cp4.1LG00g00740.1	286.721	-0.112906	0.13314	-0.848027	0.396423	0.652241
Cp4.1LG00g00750.1	3.65319	0.382761	1.04921	0.364808	0.715254	0.869708
Cp4.1LG00g00760.1	21.1551	-0.923086	0.547538	-1.68588	0.0918183	0.274586
Cp4.1LG00g00770.1	1785.76	0.860892	0.244474	3.52141	0.000429264	0.0047639
Cp4.1LG00g00780.1	94.082	-0.497926	0.287813	-1.73004	0.0836238	0.258215
Cp4.1LG00g00790.1	794.232	0.713653	0.195093	3.65801	0.000254183	0.00312162
Cp4.1LG00g00800.1	16.4369	0.352546	0.681024	0.517671	0.604688	0.806226
Cp4.1LG00g00810.1	1.14273	-2.57193	2.66139	-0.966385	0.333852	NA
Cp4.1LG00g00820.1	139.033	0.593768	0.221705	2.67819	0.00740209	0.0456214
Cp4.1LG00g00830.1	2.98205	0.526942	1.17399	0.448847	0.653542	0.835214
Cp4.1LG00g00840.1	65.1355	0.285871	0.220487	1.29654	0.194789	0.438197
Cp4.1LG00g00870.1	12.8803	0.138396	0.586859	0.235826	0.813568	0.919494
Cp4.1LG00g00880.1	0.391808	1.14454	2.79593	0.409358	0.682277	NA
Cp4.1LG00g00890.1	10.7822	0.34069	0.747703	0.455649	0.648642	0.832551
Cp4.1LG00g00900.1	18.0682	0.567128	0.439475	1.29047	0.196889	0.441107
Cp4.1LG00g00910.1	9.25288	0.0666292	0.570204	0.116852	0.906978	0.960401
Cp4.1LG00g00920.1	11.2023	-1.17969	0.581894	-2.02733	0.0426289	0.163573
Cp4.1LG00g00930.1	1.15392	3.83885	1.77921	2.15762	0.0309578	NA
Cp4.1LG00g00950.1	85.7618	0.601218	0.25692	2.34009	0.0192789	0.0934065
Cp4.1LG00g00960.1	2.54217	-0.0255764	1.23527	-0.0207052	0.983481	0.993638
Cp4.1LG00g00970.1	204.518	0.164844	0.18602	0.88616	0.375531	0.632904
Cp4.1LG00g00980.1	786.08	0.20074	0.124068	1.61799	0.105665	0.298786
Cp4.1LG00g00990.1	4.12261	-0.515714	0.940693	-0.548228	0.583536	0.791851
Cp4.1LG00g01000.1	3.89971	-0.379244	1.06419	-0.356367	0.721566	0.873445
Cp4.1LG00g01010.1	70.8919	0.421564	0.311172	1.35476	0.175493	0.410588
Cp4.1LG00g01020.1	4.45982	-0.20361	0.770237	-0.264347	0.791512	0.909986
Cp4.1LG00g01030.1	40.6743	-0.222502	0.330892	-0.67243	0.50131	0.738323
Cp4.1LG00g01040.1	1.59138	3.49215	2.03518	1.71589	0.0861821	0.263341
Cp4.1LG00g01060.1	105.268	0.468978	0.23729	1.97639	0.0481107	0.177097
Cp4.1LG00g01070.1	31.8453	-0.542973	0.332934	-1.63087	0.102917	0.294446
Cp4.1LG00g01080.1	0.891974	0.0227185	2.31191	0.00982675	0.99216	NA
Cp4.1LG00g01100.1	10.3354	-0.54644	0.610902	-0.89448	0.371065	0.628716
Cp4.1LG00g01110.1	387.341	0.0608533	0.113654	0.535425	0.592356	0.797767
Cp4.1LG00g01120.1	69.5705	-0.513957	0.279921	-1.83608	0.0663464	0.220902
Cp4.1LG00g01130.1	251.129	0.271813	0.161816	1.67977	0.0930026	0.276417
Cp4.1LG00g01140.1	312.296	0.0609055	0.127722	0.476862	0.633461	0.823811
Cp4.1LG00g01160.1	65.0148	0.140815	0.220695	0.638049	0.523442	0.752469
Cp4.1LG00g01180.1	11.3534	-0.42395	0.607901	-0.697399	0.485553	0.726383
Cp4.1LG00g01190.1	74.8409	-0.565999	0.218937	-2.58521	0.00973187	0.0560692
Cp4.1LG00g01200.1	234.821	-0.0975323	0.162711	-0.599422	0.548892	0.770219
Cp4.1LG00g01210.1	735.853	0.0476885	0.13469	0.354062	0.723293	0.874418
Cp4.1LG00g01220.1	134.746	-0.0410692	0.223238	-0.18397	0.854037	0.93824
Cp4.1LG00g01230.1	1316.98	0.147289	0.0798959	1.84351	0.0652546	0.218649
Cp4.1LG00g01250.1	1.80109	-0.577903	1.26133	-0.458171	0.64683	0.831585
Cp4.1LG00g01270.1	403.992	0.283445	0.143877	1.97005	0.048833	0.178852
Cp4.1LG00g01280.1	515.537	0.135471	0.10029	1.3508	0.176759	0.412086
Cp4.1LG00g01290.1	586.257	-0.2217	0.0998402	-2.22055	0.0263816	0.1171
Cp4.1LG00g01300.1	41.8499	-0.332455	0.274251	-1.21223	0.225423	0.478354
Cp4.1LG00g01310.1	2453.47	-0.012728	0.120385	-0.105727	0.915799	0.964134
Cp4.1LG00g01320.1	41.6802	-0.51285	0.365467	-1.40327	0.160535	0.389675
Cp4.1LG00g01330.1	4.74225	-1.19194	1.00031	-1.19157	0.233429	0.487743
Cp4.1LG00g01340.1	1.44036	1.09438	1.36573	0.801314	0.42295	0.675243
Cp4.1LG00g01350.1	267.825	-0.0975745	0.133012	-0.733577	0.463206	0.707248
Cp4.1LG00g01360.1	206.677	0.286243	0.215764	1.32665	0.184625	0.422946
Cp4.1LG00g01370.1	2239.93	0.23217	0.154932	1.49853	0.133995	0.347863
Cp4.1LG00g01380.1	1.33507	1.54438	1.47608	1.04627	0.295438	NA
Cp4.1LG00g01390.1	2351.95	0.207161	0.118418	1.74941	0.080221	0.251072
Cp4.1LG00g01400.1	52.5945	0.538685	0.220128	2.44714	0.0143994	0.0752137
Cp4.1LG00g01410.1	331.985	0.0273204	0.125504	0.217685	0.827675	0.924758
Cp4.1LG00g01420.1	234.639	-0.0354052	0.162761	-0.217529	0.827796	0.924801
Cp4.1LG00g01430.1	809.395	-1.84901	0.214292	-8.62845	6.21908e-18	1.49515e-15
Cp4.1LG00g01440.1	420.804	0.0631548	0.124951	0.505435	0.613253	0.810949
Cp4.1LG00g01450.1	57.2262	0.351686	0.271914	1.29337	0.195882	0.439576
Cp4.1LG00g01460.1	580.651	0.0328289	0.0967659	0.339261	0.734413	0.880325
Cp4.1LG00g01470.1	8469.38	0.523839	0.0891286	5.87734	4.16922e-09	2.15455e-07
Cp4.1LG00g01480.1	642.379	-0.0121428	0.139494	-0.0870488	0.930633	0.970375
Cp4.1LG00g01490.1	294.92	-0.331294	0.21917	-1.51158	0.13064	0.342399
Cp4.1LG00g01500.1	3.33913	0.147148	0.898416	0.163786	0.8699	0.945626
Cp4.1LG00g01510.1	28.0917	0.924926	0.654158	1.41392	0.157386	0.385457
Cp4.1LG00g01520.1	180.961	-0.273842	0.158014	-1.73302	0.083092	0.257216
Cp4.1LG00g01550.1	255.011	-0.0494364	0.191419	-0.258263	0.796204	0.912553
Cp4.1LG00g01560.1	12.5186	-2.20966	0.606601	-3.64269	0.000269801	0.00325913
Cp4.1LG00g01570.1	1.45901	1.49904	1.86518	0.803698	0.421571	0.674258
Cp4.1LG00g01580.1	1342.94	0.0856695	0.157508	0.543905	0.586507	0.793619
Cp4.1LG00g01590.1	11.4918	0.582511	0.584464	0.996659	0.31893	0.579872
Cp4.1LG00g01600.1	34.7642	0.353542	0.291492	1.21287	0.225179	0.478171
Cp4.1LG00g01610.1	171.284	0.173187	0.166728	1.03874	0.298927	0.560769
Cp4.1LG00g01640.1	2.3775	0.438496	1.15597	0.379333	0.70444	0.863586
Cp4.1LG00g01650.1	6.36022	-0.610018	0.825699	-0.73879	0.460035	0.704512
Cp4.1LG00g01660.1	52.9126	-0.00721458	0.266149	-0.0271073	0.978374	0.991191
Cp4.1LG00g01670.1	153.651	0.131715	0.193252	0.681573	0.495509	0.734021
Cp4.1LG00g01680.1	8.04512	0.34604	0.632746	0.546886	0.584457	0.792523
Cp4.1LG00g01690.1	850.939	0.188694	0.109665	1.72064	0.085317	0.261833
Cp4.1LG00g01700.1	20248.1	0.922977	0.10015	9.21599	3.08406e-20	9.0951e-18
Cp4.1LG00g01710.1	75.1917	0.240135	0.256221	0.937221	0.348645	0.60885
Cp4.1LG00g01720.1	48.4163	-0.32957	0.308125	-1.0696	0.2848	0.546633
Cp4.1LG00g01730.1	254.885	0.293779	0.188274	1.56038	0.118671	0.32174
Cp4.1LG00g01740.1	138.356	-0.258359	0.195218	-1.32343	0.185691	0.424491
Cp4.1LG00g01750.1	723.715	0.380882	0.101856	3.7394	0.000184456	0.00240555
Cp4.1LG00g01760.1	233.964	0.073544	0.177683	0.413905	0.678944	0.84905
Cp4.1LG00g01770.1	11.2035	-0.370105	0.491206	-0.753464	0.451171	0.697394
Cp4.1LG00g01780.1	49.0715	0.531923	0.340848	1.56059	0.118621	0.321684
Cp4.1LG00g01790.1	218.908	0.107293	0.131032	0.818826	0.412885	0.666341
Cp4.1LG00g01800.1	0.647824	-1.56711	2.06551	-0.758705	0.448029	NA
Cp4.1LG00g01810.1	316.736	0.098871	0.163986	0.602922	0.54656	0.76869
Cp4.1LG00g01820.1	1031.39	-0.300292	0.23531	-1.27615	0.201901	0.447927
Cp4.1LG00g01830.1	734.984	-0.02351	0.109099	-0.215492	0.829383	0.925592
Cp4.1LG00g01840.1	140.999	-0.027306	0.191377	-0.142682	0.886542	0.952564
Cp4.1LG00g01890.1	0.776733	0.332692	2.07826	0.160082	0.872816	NA
Cp4.1LG00g01900.1	44.9316	0.168428	0.321224	0.524331	0.600049	0.803125
Cp4.1LG00g01910.1	3.11612	1.32231	1.17992	1.12068	0.262426	0.521973
Cp4.1LG00g01920.1	1.26982	0.579765	1.90678	0.304055	0.761086	NA
Cp4.1LG00g01960.1	150.037	-0.444982	0.168885	-2.63482	0.00841817	0.0502003
Cp4.1LG00g01980.1	2.02937	-0.51715	1.11402	-0.464217	0.642492	0.828994
Cp4.1LG00g01990.1	37.8686	-0.125866	0.398018	-0.316232	0.751827	0.889989
Cp4.1LG00g02000.1	1.37948	1.58696	1.74918	0.907262	0.364268	NA
Cp4.1LG00g02020.1	2.88404	1.74493	1.25153	1.39424	0.163246	0.39362
Cp4.1LG00g02030.1	225.221	-0.337662	0.133137	-2.5362	0.0112062	0.062638
Cp4.1LG00g02040.1	185.301	0.497147	0.222332	2.23606	0.0253478	0.113697
Cp4.1LG00g02050.1	571.752	0.795996	0.141612	5.62095	1.89911e-08	8.67862e-07
Cp4.1LG00g02060.1	148.092	0.507667	0.174231	2.91375	0.00357111	0.0262586
Cp4.1LG00g02070.1	6.67098	-0.0796523	0.881605	-0.0903492	0.92801	0.969063
Cp4.1LG00g02080.1	10.3175	-1.8458	0.674498	-2.73655	0.00620863	0.0398614
Cp4.1LG00g02090.1	126.787	-1.41365	0.240206	-5.88516	3.97679e-09	2.06476e-07
Cp4.1LG00g02130.1	1.17089	-0.194727	1.48355	-0.131257	0.895572	NA
Cp4.1LG00g02140.1	13.7175	-0.417209	0.593883	-0.702511	0.48236	0.723829
Cp4.1LG00g02150.1	57.7435	-0.397804	0.282869	-1.40632	0.159629	0.388413
Cp4.1LG00g02160.1	59.3947	-0.228629	0.279508	-0.817969	0.413375	0.666887
Cp4.1LG00g02180.1	1.24805	-2.67306	1.84746	-1.44688	0.14793	NA
Cp4.1LG00g02190.1	241.474	0.0214099	0.141713	0.151079	0.879913	0.949629
Cp4.1LG00g02200.1	29.6586	-0.259858	0.391431	-0.663865	0.506776	0.741966
Cp4.1LG00g02230.1	511.485	-0.516083	0.128239	-4.02438	5.71258e-05	0.00090315
Cp4.1LG00g02240.1	157.045	-0.0365394	0.171801	-0.212684	0.831573	0.92682
Cp4.1LG00g02260.1	415.761	0.182317	0.119822	1.52156	0.12812	0.338179
Cp4.1LG00g02270.1	422.261	-0.201658	0.117495	-1.7163	0.086107	0.263302
Cp4.1LG00g02280.1	1.45106	-0.104284	1.25487	-0.083104	0.933769	0.971591
Cp4.1LG00g02290.1	2.27754	1.09613	1.21474	0.902358	0.366867	0.625143
Cp4.1LG00g02300.1	215.777	0.719288	0.208383	3.45176	0.000556951	0.00588845
Cp4.1LG00g02310.1	926.904	0.0911069	0.0937683	0.971618	0.331241	0.592005
Cp4.1LG00g02330.1	28.5231	-0.811451	0.317099	-2.55898	0.010498	0.0595369
Cp4.1LG00g02340.1	102.114	-0.296628	0.187614	-1.58106	0.113865	0.312941
Cp4.1LG00g02350.1	0.454906	0.425535	3.24594	0.131098	0.895698	NA
Cp4.1LG00g02370.1	13.4951	0.306888	0.557611	0.550362	0.582071	0.790634
Cp4.1LG00g02380.1	2.49871	4.16593	1.55197	2.68428	0.00726852	0.0449818
Cp4.1LG00g02400.1	1.28519	-2.7273	2.25429	-1.20983	0.226344	NA
Cp4.1LG00g02450.1	382.239	-0.199658	0.105128	-1.89919	0.0575401	0.200832
Cp4.1LG00g02460.1	132.377	-0.122524	0.29162	-0.420151	0.674375	0.845995
Cp4.1LG00g02470.1	118.69	-0.812307	0.243924	-3.33017	0.000867935	0.00841973
Cp4.1LG00g02480.1	4.76263	-3.33819	1.04146	-3.20529	0.00134928	0.0120385
Cp4.1LG00g02490.1	18.0271	-2.13491	0.608245	-3.50995	0.000448198	0.00493733
Cp4.1LG00g02500.1	26.85	-0.377501	0.37229	-1.014	0.310584	0.572267
Cp4.1LG00g02510.1	581.559	0.499987	0.107379	4.65627	3.21984e-06	7.86923e-05
Cp4.1LG00g02520.1	171.916	-0.256362	0.161522	-1.58716	0.112476	0.310782
Cp4.1LG00g02530.1	1.85819	1.53885	1.67286	0.91989	0.35763	0.616504
Cp4.1LG00g02540.1	40.0281	-0.0368021	0.337185	-0.109145	0.913087	0.963377
Cp4.1LG00g02550.1	114.668	0.50447	0.220686	2.28591	0.0222592	0.103648
Cp4.1LG00g02560.1	227.269	0.211221	0.146661	1.4402	0.149812	0.373567
Cp4.1LG00g02570.1	116.344	0.011436	0.18903	0.0604982	0.951759	0.98023
Cp4.1LG00g02580.1	3469.9	0.113846	0.101554	1.12103	0.262275	0.521779
Cp4.1LG00g02590.1	256.746	0.063463	0.144184	0.440153	0.659826	0.838111
Cp4.1LG00g02600.1	67.7941	-1.31534	0.353167	-3.72442	0.000195768	0.00251891
Cp4.1LG00g02610.1	37.1403	-1.0153	0.468319	-2.16796	0.030162	0.128391
Cp4.1LG00g02620.1	80.8932	0.0708125	0.211772	0.33438	0.738093	0.88244
Cp4.1LG00g02640.1	159.598	-0.042008	0.19349	-0.217107	0.828125	0.924808
Cp4.1LG00g02650.1	166.385	0.184337	0.171587	1.0743	0.282686	0.544406
Cp4.1LG00g02660.1	221.027	-0.0108457	0.145293	-0.0746472	0.940495	0.97419
Cp4.1LG00g02670.1	189.398	-0.112464	0.169069	-0.665198	0.505924	0.741306
Cp4.1LG00g02680.1	104.636	-0.111401	0.241778	-0.460756	0.644973	0.830356
Cp4.1LG00g02690.1	93.2849	-0.0576189	0.229208	-0.251382	0.801518	0.915058
Cp4.1LG00g02710.1	134.637	0.368227	0.167613	2.19689	0.0280284	0.122082
Cp4.1LG00g02720.1	47.3276	0.459548	0.307827	1.49288	0.135469	0.350406
Cp4.1LG00g02730.1	591.079	0.65455	0.161673	4.0486	5.1525e-05	0.000827618
Cp4.1LG00g02740.1	321.594	0.725944	0.12465	5.82387	5.75016e-09	2.89709e-07
Cp4.1LG00g02760.1	33.9303	0.960699	0.307027	3.12903	0.00175382	0.0148738
Cp4.1LG00g02770.1	656.429	-0.243361	0.142306	-1.71012	0.0872428	0.265242
Cp4.1LG00g02780.1	8.51914	-0.667331	0.74778	-0.892415	0.37217	0.629525
Cp4.1LG00g02790.1	177.206	0.825472	0.188461	4.38008	1.18637e-05	0.000238763
Cp4.1LG00g02800.1	15.7362	-1.09649	0.6026	-1.81959	0.0688207	0.226481
Cp4.1LG00g02810.1	605.471	0.0268734	0.104397	0.257416	0.796858	0.912867
Cp4.1LG00g02820.1	35.5265	-0.437283	0.326406	-1.33969	0.180346	0.417305
Cp4.1LG00g02840.1	0.567079	-2.4356	2.4727	-0.984997	0.324625	NA
Cp4.1LG00g02850.1	399.301	-0.504439	0.229771	-2.1954	0.0281349	0.122353
Cp4.1LG00g02860.1	25.4365	-0.0147511	0.371362	-0.0397215	0.968315	0.987285
Cp4.1LG00g02890.1	50.6197	-0.104567	0.338796	-0.308643	0.757593	0.89334
Cp4.1LG00g02900.1	76.8484	-1.63668	0.296957	-5.51151	3.55767e-08	1.52497e-06
Cp4.1LG00g02910.1	0.533591	1.6217	2.54835	0.636372	0.524534	NA
Cp4.1LG00g02920.1	89.882	2.85113	0.252698	11.2827	1.597e-29	1.0389e-26
Cp4.1LG00g02940.1	0.632927	-1.55508	2.47875	-0.627366	0.53042	NA
Cp4.1LG00g02950.1	1.29541	-1.04908	1.61508	-0.649552	0.515982	NA
Cp4.1LG00g02960.1	20.0694	0.352514	0.62014	0.568443	0.569734	0.782112
Cp4.1LG00g02970.1	0.938603	-2.17639	2.77488	-0.784318	0.432853	NA
Cp4.1LG00g02980.1	28.4326	1.18489	0.337452	3.51129	0.000445941	0.00491936
Cp4.1LG00g03000.1	3.81111	0.709122	0.988829	0.717133	0.473292	0.716122
Cp4.1LG00g03020.1	71.8181	-0.244868	0.22324	-1.09688	0.272693	0.533093
Cp4.1LG00g03030.1	2705.35	0.273012	0.188433	1.44886	0.147377	0.369946
Cp4.1LG00g03050.1	14.901	1.84441	0.460645	4.00398	6.22866e-05	0.000967543
Cp4.1LG00g03060.1	0.409766	-0.496429	2.77877	-0.17865	0.858212	NA
Cp4.1LG00g03070.1	26.339	-0.883606	0.365806	-2.41551	0.0157134	0.0803024
Cp4.1LG00g03080.1	196.895	0.184	0.148776	1.23676	0.216177	0.466888
Cp4.1LG00g03100.1	34.3614	0.0738299	0.34582	0.213492	0.830943	0.926351
Cp4.1LG00g03110.1	21.4445	-0.546658	0.40099	-1.36327	0.172797	0.40689
Cp4.1LG00g03120.1	624.869	0.100236	0.147765	0.678343	0.497554	0.73586
Cp4.1LG00g03130.1	22.5035	0.653885	0.481001	1.35943	0.174012	0.408687
Cp4.1LG00g03180.1	113.189	-0.155389	0.24145	-0.643566	0.519857	0.75029
Cp4.1LG00g03190.1	224.998	0.303365	0.198329	1.5296	0.126115	0.334461
Cp4.1LG00g03200.1	9.82421	1.27163	0.747033	1.70225	0.0887094	0.26829
Cp4.1LG00g03210.1	168.398	0.0561212	0.166369	0.33733	0.735869	0.881285
Cp4.1LG00g03230.1	125.06	-0.141676	0.224804	-0.63022	0.528551	0.756473
Cp4.1LG00g03240.1	1594.21	0.187164	0.0947283	1.9758	0.0481779	0.177127
Cp4.1LG00g03250.1	7.55569	0.746374	0.613872	1.21585	0.224043	0.477019
Cp4.1LG00g03270.1	18.3454	0.249633	0.555327	0.449525	0.653053	0.834843
Cp4.1LG00g03280.1	7.47935	-1.3405	0.648404	-2.06739	0.0386978	0.152815
Cp4.1LG00g03290.1	49.3628	0.718674	0.30272	2.37406	0.0175938	0.0873099
Cp4.1LG00g03300.1	10.9778	0.0853216	0.712951	0.119674	0.904742	0.95985
Cp4.1LG00g03330.1	1157.28	-0.0220154	0.118976	-0.18504	0.853198	0.937696
Cp4.1LG00g03340.1	73.3027	0.0306819	0.250754	0.122359	0.902615	0.958887
Cp4.1LG00g03350.1	203.027	-1.01281	0.259088	-3.90911	9.26357e-05	0.0013578
Cp4.1LG00g03360.1	290.065	0.33035	0.11416	2.89376	0.00380664	0.0275328
Cp4.1LG00g03370.1	392.811	-0.109541	0.122328	-0.89547	0.370536	0.628347
Cp4.1LG00g03380.1	14.0441	-0.639909	0.673851	-0.94963	0.3423	0.603122
Cp4.1LG00g03390.1	160.791	-0.293645	0.181956	-1.61382	0.106566	0.300335
Cp4.1LG00g03400.1	182.356	-0.114047	0.194362	-0.586776	0.557354	0.774789
Cp4.1LG00g03410.1	11.0514	-0.213953	0.639539	-0.334542	0.737971	0.882389
Cp4.1LG00g03420.1	5.07237	1.12179	0.953201	1.17687	0.239249	0.494364
Cp4.1LG00g03430.1	0.525281	-2.31456	3.44839	-0.671201	0.502093	NA
Cp4.1LG00g03440.1	42.3825	0.235054	0.383675	0.612637	0.540116	0.764612
Cp4.1LG00g03450.1	0.311553	-1.59178	2.90433	-0.548071	0.583643	NA
Cp4.1LG00g03460.1	0.710242	1.35354	2.90637	0.465714	0.64142	NA
Cp4.1LG00g03470.1	12.3328	-0.448465	0.455706	-0.984109	0.325062	0.585696
Cp4.1LG00g03500.1	20.6646	0.253422	0.623428	0.406498	0.684377	0.852024
Cp4.1LG00g03510.1	227.136	0.109902	0.171133	0.642203	0.520742	0.751056
Cp4.1LG00g03520.1	53.416	0.124065	0.262733	0.472209	0.636777	0.825474
Cp4.1LG00g03530.1	68.6927	-0.149775	0.325348	-0.460355	0.645261	0.830522
Cp4.1LG00g03550.1	0.809061	-2.00279	2.37486	-0.843331	0.399043	NA
Cp4.1LG00g03560.1	3.70949	-0.634635	1.07911	-0.58811	0.556458	0.774201
Cp4.1LG00g03570.1	3.26398	-0.451692	1.31051	-0.344668	0.730344	0.877839
Cp4.1LG00g03580.1	0.43486	2.42995	2.64903	0.917298	0.358987	NA
Cp4.1LG00g03590.1	17.5387	-0.163209	0.475676	-0.343111	0.731515	0.878517
Cp4.1LG00g03600.1	20.8899	-0.826741	0.38492	-2.14783	0.0317275	0.132731
Cp4.1LG00g03610.1	0.56618	1.70487	2.20131	0.774482	0.438646	NA
Cp4.1LG00g03620.1	25.5494	4.31882	0.550911	7.83941	4.52657e-15	7.24119e-13
Cp4.1LG00g03630.1	3.33204	3.16819	1.39127	2.2772	0.0227745	0.10538
Cp4.1LG00g03640.1	0.527061	1.70527	2.23721	0.76223	0.445923	NA
Cp4.1LG00g03660.1	2.32838	0.147996	1.47245	0.10051	0.919939	0.965971
Cp4.1LG00g03680.1	4.51821	0.431677	0.84655	0.509925	0.610104	0.809058
Cp4.1LG00g03690.1	2199.72	0.813416	0.0741121	10.9755	5.01332e-28	3.08013e-25
Cp4.1LG00g03700.1	217.363	0.0132423	0.156249	0.0847513	0.932459	0.97099
Cp4.1LG00g03710.1	103.487	-0.0213008	0.331394	-0.0642763	0.94875	0.979027
Cp4.1LG00g03720.1	951.698	-0.228413	0.122101	-1.87069	0.0613881	0.209466
Cp4.1LG00g03730.1	1140.48	-0.0064064	0.0811247	-0.0789697	0.937057	0.972897
Cp4.1LG00g03740.1	348.89	-0.123643	0.121437	-1.01816	0.308601	0.570467
Cp4.1LG00g03750.1	195.887	0.146697	0.171044	0.857657	0.391082	0.647015
Cp4.1LG00g03760.1	358.088	0.171495	0.13566	1.26415	0.206176	0.453074
Cp4.1LG00g03770.1	197.386	0.114081	0.170277	0.669969	0.502878	0.739287
Cp4.1LG00g03780.1	342.538	0.0128018	0.127964	0.100042	0.920311	0.966178
Cp4.1LG00g03790.1	5.19878	-1.2626	0.940131	-1.343	0.179271	0.415804
Cp4.1LG00g03800.1	37.334	5.37856	0.592957	9.07075	1.18202e-19	3.26799e-17
Cp4.1LG00g03820.1	4.30789	0.0804617	0.974934	0.0825304	0.934225	0.971882
Cp4.1LG00g03830.1	7.49586	-0.650822	0.742849	-0.876116	0.380967	0.637771
Cp4.1LG00g03880.1	2.07577	3.88458	1.46003	2.66062	0.00779973	0.0474469
Cp4.1LG00g03900.1	9.93483	1.41073	0.571474	2.46858	0.0135651	0.0719735
Cp4.1LG00g03910.1	25.8915	0.215679	0.437313	0.493192	0.621877	0.816059
Cp4.1LG00g03920.1	26.7399	0.692408	0.379013	1.82687	0.067719	0.224022
Cp4.1LG00g03930.1	115.699	-0.406171	0.180259	-2.25326	0.0242428	0.110108
Cp4.1LG00g03940.1	299.901	0.202881	0.16144	1.25669	0.208864	0.456849
Cp4.1LG00g03950.1	14.0563	-0.600588	0.58921	-1.01931	0.308055	0.569914
Cp4.1LG00g03960.1	537.58	0.086605	0.126281	0.685814	0.49283	0.732063
Cp4.1LG00g03970.1	577.894	0.137936	0.115941	1.18971	0.23416	0.488457
Cp4.1LG00g03980.1	211.71	0.047938	0.165591	0.289496	0.772202	0.901297
Cp4.1LG00g03990.1	437.067	-0.0860592	0.113656	-0.757193	0.448934	0.695248
Cp4.1LG00g04000.1	6.18248	-2.92196	0.936671	-3.11952	0.00181148	0.0152517
Cp4.1LG00g04010.1	1985.56	-0.0228767	0.146774	-0.155863	0.876141	0.948691
Cp4.1LG00g04020.1	66.7493	-0.21014	0.224746	-0.935011	0.349783	0.609606
Cp4.1LG00g04030.1	433.037	0.376709	0.13174	2.85948	0.00424332	0.0298897
Cp4.1LG00g04040.1	19.1598	-0.707655	0.436354	-1.62174	0.104858	0.297557
Cp4.1LG00g04050.1	6.29072	6.29529	1.19161	5.28303	1.27061e-07	4.70744e-06
Cp4.1LG00g04060.1	556.945	4.23195	0.144529	29.281	1.80988e-188	4.00309e-184
Cp4.1LG00g04070.1	61.7955	0.238541	0.330571	0.721602	0.470539	0.713714
Cp4.1LG00g04080.1	2.00525	3.8646	1.49237	2.58957	0.0096097	0.0555099
Cp4.1LG00g04090.1	226.762	0.432954	0.169246	2.55813	0.0105237	0.0596379
Cp4.1LG00g04110.1	43.7143	-0.306692	0.311604	-0.984238	0.324998	0.585696
Cp4.1LG00g04120.1	4.59102	2.40162	1.00484	2.39005	0.0168462	0.0845293
Cp4.1LG00g04130.1	22.7877	-0.878452	0.475681	-1.84673	0.0647869	0.217479
Cp4.1LG00g04180.1	434.549	-0.829379	0.177252	-4.6791	2.88133e-06	7.12058e-05
Cp4.1LG00g04190.1	23.1329	0.572705	0.444654	1.28798	0.197753	0.442167
Cp4.1LG00g04210.1	171.865	0.0556027	0.166866	0.333218	0.73897	0.883051
Cp4.1LG00g04220.1	69.7741	-0.403973	0.344488	-1.17268	0.240925	0.496004
Cp4.1LG00g04240.1	86.0856	-1.45621	0.362327	-4.01905	5.84322e-05	0.000919206
Cp4.1LG00g04250.1	15.5019	-0.235217	0.437194	-0.538016	0.590566	0.796968
Cp4.1LG00g04260.1	194.402	2.8008	0.280027	10.0019	1.49519e-23	6.12418e-21
Cp4.1LG00g04270.1	0.351118	-0.350968	2.86619	-0.122451	0.902542	NA
Cp4.1LG00g04280.1	1.1514	-0.230261	2.19451	-0.104926	0.916435	NA
Cp4.1LG00g04290.1	66.9123	0.580135	0.248898	2.33082	0.0197631	0.0952122
Cp4.1LG00g04310.1	34.0666	5.67186	0.654456	8.66653	4.45478e-18	1.10709e-15
Cp4.1LG00g04320.1	17.3031	-0.560366	0.408494	-1.37178	0.170131	0.403102
Cp4.1LG00g04340.1	7.96671	0.792396	0.775559	1.02171	0.306918	0.568586
Cp4.1LG00g04350.1	3.18025	1.23813	0.901891	1.37282	0.169809	0.402761
Cp4.1LG00g04360.1	9.83696	-1.42353	0.615392	-2.31321	0.020711	0.0984533
Cp4.1LG00g04370.1	0.923995	-0.287828	2.03144	-0.141686	0.887328	NA
Cp4.1LG00g04390.1	0.507533	1.65995	2.24957	0.737895	0.460578	NA
Cp4.1LG00g04410.1	21.5525	-3.41322	0.573829	-5.94815	2.71183e-09	1.49577e-07
Cp4.1LG00g04420.1	1.64615	-0.921682	1.36586	-0.6748	0.499803	0.73727
Cp4.1LG00g04430.1	65.0298	-1.25915	0.313125	-4.02125	5.78912e-05	0.000912643
Cp4.1LG00g04440.1	1.51483	-0.744656	1.37887	-0.54005	0.589163	0.79555
Cp4.1LG00g04460.1	7.80196	-0.679393	0.633393	-1.07262	0.28344	0.544951
Cp4.1LG00g04480.1	9.87996	0.00903801	0.571437	0.0158163	0.987381	0.995112
Cp4.1LG00g04490.1	63.5234	-0.220112	0.257188	-0.85584	0.392087	0.64795
Cp4.1LG00g04500.1	12.8706	1.7001	0.707329	2.40355	0.0162368	0.0822548
Cp4.1LG00g04510.1	83.4504	0.249671	0.27069	0.92235	0.356346	0.615796
Cp4.1LG00g04520.1	239.305	0.145855	0.235326	0.619801	0.535389	0.761526
Cp4.1LG00g04540.1	0.775588	-1.88147	1.77693	-1.05883	0.289678	NA
Cp4.1LG00g04550.1	9.60798	0.455303	0.733135	0.621035	0.534576	0.760891
Cp4.1LG00g04560.1	121.376	1.00073	0.202521	4.94136	7.75776e-07	2.24296e-05
Cp4.1LG00g04580.1	647.026	2.23405	0.679964	3.28554	0.00101788	0.00961701
Cp4.1LG00g04590.1	168.837	0.267606	0.188138	1.42239	0.154913	0.381561
Cp4.1LG00g04600.1	1.32364	0.801556	1.43867	0.557153	0.577423	NA
Cp4.1LG00g04610.1	1.19635	3.90632	2.3982	1.62886	0.103343	NA
Cp4.1LG00g04620.1	8.29212	0.194891	0.633506	0.307638	0.758358	0.893723
Cp4.1LG00g04630.1	62.5073	-1.66341	0.38836	-4.28316	1.84257e-05	0.000345665
Cp4.1LG00g04640.1	2.80659	-0.842447	1.34787	-0.62502	0.531958	0.758601
Cp4.1LG00g04650.1	1.25695	-1.04826	1.96803	-0.532644	0.59428	NA
Cp4.1LG00g04670.1	3.04411	-1.36922	1.07858	-1.26946	0.204277	0.451097
Cp4.1LG00g04680.1	16.8178	-0.805703	0.586724	-1.37322	0.169683	0.402644
Cp4.1LG00g04690.1	77.0707	0.449033	0.344395	1.30383	0.192291	0.434958
Cp4.1LG00g04710.1	19.9422	-3.73348	0.719863	-5.18638	2.14423e-07	7.3643e-06
Cp4.1LG00g04730.1	0.505286	0.37897	2.31429	0.163752	0.869926	NA
Cp4.1LG00g04750.1	36.1335	-0.585753	0.326983	-1.79139	0.073231	0.235836
Cp4.1LG00g04760.1	10.9439	-0.297977	0.715218	-0.416624	0.676954	0.847957
Cp4.1LG00g04770.1	9.97765	1.37128	0.692229	1.98096	0.0475956	0.175893
Cp4.1LG00g04810.1	119.846	0.0353621	0.204624	0.172815	0.862797	0.941927
Cp4.1LG00g04820.1	75.7782	0.323703	0.23894	1.35474	0.175499	0.410588
Cp4.1LG00g04830.1	16.0704	-2.33921	0.540757	-4.32582	1.51968e-05	0.000292281
Cp4.1LG00g04850.1	52.5339	3.47122	0.327628	10.595	3.1431e-26	1.65522e-23
Cp4.1LG00g04860.1	32.7855	4.89228	0.554079	8.82957	1.05077e-18	2.76678e-16
Cp4.1LG00g04870.1	28.7765	0.942431	0.374028	2.51968	0.0117461	0.0647942
Cp4.1LG00g04880.1	116.912	0.265877	0.255292	1.04146	0.297662	0.55979
Cp4.1LG00g04890.1	88.8736	0.260947	0.213235	1.22376	0.221044	0.473103
Cp4.1LG00g04900.1	1.38308	4.11168	1.8653	2.2043	0.0275035	NA
Cp4.1LG00g04910.1	180.871	0.226609	0.157263	1.44095	0.149598	0.373296
Cp4.1LG00g04920.1	572.418	-1.0955	0.212596	-5.15296	2.56407e-07	8.54097e-06
Cp4.1LG00g04930.1	1.79423	-1.70177	1.38171	-1.23164	0.218085	0.469085
Cp4.1LG00g04940.1	60.5771	0.588871	0.248546	2.36926	0.0178237	0.0881145
Cp4.1LG00g04970.1	2.60709	2.86464	1.42538	2.00974	0.0444588	0.16778
Cp4.1LG00g04980.1	3.25382	-2.18088	1.35201	-1.61307	0.10673	0.300597
Cp4.1LG00g05010.1	231.652	0.769868	0.167481	4.59674	4.29149e-06	0.000100978
Cp4.1LG00g05020.1	16.0489	-0.30815	0.573464	-0.537348	0.591027	0.796997
Cp4.1LG00g05030.1	18.1016	-0.141068	0.487324	-0.289475	0.772218	0.901297
Cp4.1LG00g05040.1	14.7219	0.137139	0.507808	0.27006	0.787114	0.907637
Cp4.1LG00g05050.1	19.4425	0.655059	0.363579	1.80169	0.0715936	0.232493
Cp4.1LG00g05070.1	39.0546	-0.0262172	0.326959	-0.0801852	0.93609	0.972357
Cp4.1LG00g05090.1	72.1312	0.418204	0.300468	1.39184	0.16397	0.394703
Cp4.1LG00g05120.1	0.742228	-0.76748	2.06832	-0.371065	0.710589	NA
Cp4.1LG00g05150.1	0.534037	2.74486	2.95982	0.927375	0.353732	NA
Cp4.1LG00g05170.1	161.127	0.244053	0.172337	1.41613	0.156737	0.384506
Cp4.1LG00g05180.1	141.486	-0.0407955	0.184273	-0.221387	0.824791	0.923589
Cp4.1LG00g05190.1	14.7254	-2.48032	0.593967	-4.17586	2.96865e-05	0.000521078
Cp4.1LG00g05210.1	1.42263	0.601758	1.41698	0.424677	0.671072	NA
Cp4.1LG00g05220.1	1.42263	0.601758	1.41698	0.424677	0.671072	NA
Cp4.1LG00g05240.1	4.78631	-2.47533	1.10824	-2.23357	0.0255116	0.11421
Cp4.1LG00g05250.1	6.37261	-1.11925	0.703244	-1.59155	0.111486	0.308994
Cp4.1LG00g05270.1	19.1902	0.0479169	0.506667	0.0945727	0.924654	0.967578
Cp4.1LG00g05280.1	39.7936	-2.0395	0.386478	-5.27714	1.31218e-07	4.83712e-06
Cp4.1LG00g05290.1	2.67333	2.25306	1.60364	1.40497	0.16003	0.389004
Cp4.1LG00g05300.1	1.91176	-1.30055	1.39051	-0.935305	0.349631	0.609533
Cp4.1LG00g05310.1	2.48256	-2.22981	1.45445	-1.5331	0.125252	0.333131
Cp4.1LG00g05320.1	1.2138	0.649957	2.23102	0.291327	0.770801	NA
Cp4.1LG00g05380.1	13.5926	1.27778	0.738962	1.72915	0.0837823	0.258488
Cp4.1LG00g05390.1	3.63218	0.477187	1.05447	0.452537	0.650882	0.833854
Cp4.1LG00g05400.1	1.55053	-2.12064	1.74412	-1.21588	0.22403	0.477019
Cp4.1LG00g05410.1	1.58673	-1.53586	1.70119	-0.902813	0.366625	0.624947
Cp4.1LG00g05420.1	1.15721	0.708554	1.85329	0.382323	0.702222	NA
Cp4.1LG00g05450.1	3.48417	-0.810589	1.08404	-0.747746	0.454614	0.700268
Cp4.1LG00g05460.1	1.80016	1.23365	1.20277	1.02568	0.305045	0.567211
Cp4.1LG00g05470.1	97.2573	0.0263123	0.190935	0.137807	0.890393	0.954511
Cp4.1LG00g05480.1	0.940547	-3.18363	1.85529	-1.71598	0.0861663	NA
Cp4.1LG00g05500.1	47.2172	0.925069	0.297712	3.10726	0.00188832	0.0157607
Cp4.1LG00g05510.1	3.15371	-3.3671	1.40775	-2.39183	0.0167646	0.0842154
Cp4.1LG00g05540.1	23.3168	-0.738668	0.452629	-1.63195	0.10269	0.294172
Cp4.1LG00g05580.1	0.746384	3.20808	2.76654	1.1596	0.246212	NA
Cp4.1LG00g05590.1	32.5324	-0.0500455	0.331508	-0.150963	0.880005	0.949645
Cp4.1LG00g05600.1	1.03571	2.02421	2.20624	0.917491	0.358885	NA
Cp4.1LG00g05610.1	5.02391	0.598824	0.992382	0.603421	0.546229	0.76869
Cp4.1LG00g05620.1	4.47193	1.08489	1.06082	1.02268	0.306459	0.568064
Cp4.1LG00g05630.1	1.23095	0.503514	1.50419	0.334741	0.73782	NA
Cp4.1LG00g05640.1	2.13493	-4.33819	1.53397	-2.82809	0.00468273	0.0321056
Cp4.1LG00g05650.1	2.90904	0.90576	1.03852	0.872163	0.383119	0.640066
Cp4.1LG00g05660.1	49.234	1.22198	0.286282	4.26845	1.96835e-05	0.000366155
Cp4.1LG00g05680.1	1.11967	-3.43852	1.99798	-1.721	0.0852503	NA
Cp4.1LG00g05710.1	6.1302	6.25161	1.18499	5.27565	1.32283e-07	4.86139e-06
Cp4.1LG00g05720.1	5.59541	0.256277	0.945522	0.271043	0.786358	0.907382
Cp4.1LG00g05730.1	2.37719	0.167787	1.01107	0.165949	0.868197	0.944982
Cp4.1LG00g05740.1	26.7409	-6.56606	1.22902	-5.3425	9.16736e-08	3.53247e-06
Cp4.1LG00g05760.1	14.869	1.60338	0.496131	3.23177	0.00123024	0.0111524
Cp4.1LG00g05770.1	0.595702	2.88509	3.45604	0.834798	0.403832	NA
Cp4.1LG00g05800.1	20.9302	-0.567608	0.460994	-1.23127	0.218222	0.469196
Cp4.1LG00g05810.1	0.393565	1.15354	3.35455	0.343873	0.730942	NA
Cp4.1LG00g05840.1	0.485925	-0.999108	2.2877	-0.43673	0.662307	NA
Cp4.1LG00g05850.1	38.9696	-0.228782	0.365469	-0.625997	0.531317	0.758072
Cp4.1LG00g05870.1	0.319042	-0.282708	2.94297	-0.0960622	0.923471	NA
Cp4.1LG00g05880.1	122.521	-0.193941	0.248038	-0.781903	0.434272	0.68338
Cp4.1LG00g05890.1	48.3921	-0.0384886	0.240578	-0.159984	0.872894	0.947268
Cp4.1LG00g05900.1	185.632	0.363072	0.161379	2.24981	0.0244609	0.110821
Cp4.1LG00g05910.1	20.3828	0.398948	0.462552	0.862493	0.388417	0.644818
Cp4.1LG00g05930.1	0.274766	-1.4345	3.50191	-0.409634	0.682075	NA
Cp4.1LG00g05950.1	0.642344	-2.64974	2.82824	-0.936884	0.348818	NA
Cp4.1LG00g05960.1	3.23767	-2.68246	1.22448	-2.19068	0.0284746	0.123514
Cp4.1LG00g05970.1	278.113	0.675985	0.187992	3.59582	0.000323371	0.0037823
Cp4.1LG00g05980.1	8.24487	1.07014	0.608521	1.75859	0.0786468	0.247793
Cp4.1LG00g05990.1	171.724	0.294844	0.223042	1.32192	0.186194	0.425307
Cp4.1LG00g06000.1	18.4445	0.412424	0.448165	0.92025	0.357442	0.616397
Cp4.1LG00g06010.1	1.14752	-0.809766	1.74441	-0.464206	0.6425	NA
Cp4.1LG00g06030.1	30.882	-2.44632	0.42823	-5.71262	1.11247e-08	5.30292e-07
Cp4.1LG00g06040.1	5.10809	-1.41056	0.901908	-1.56397	0.117825	0.320351
Cp4.1LG00g06050.1	5.5972	0.426159	0.765066	0.557022	0.577512	0.787171
Cp4.1LG00g06060.1	28.2455	-0.341459	0.489558	-0.697485	0.4855	0.726383
Cp4.1LG00g06070.1	0.48298	-0.998807	2.64174	-0.378087	0.705366	NA
Cp4.1LG00g06080.1	20.2149	0.346561	0.54674	0.633868	0.526167	0.754777
Cp4.1LG00g06130.1	46.7711	0.360518	0.273815	1.31665	0.187956	0.428402
Cp4.1LG00g06140.1	1.96115	0.786345	1.74053	0.451785	0.651424	0.833854
Cp4.1LG00g06190.1	99.3888	-0.153211	0.184956	-0.828362	0.407466	0.662233
Cp4.1LG00g06200.1	16.0921	-0.885615	0.49648	-1.78379	0.0744582	0.238365
Cp4.1LG00g06220.1	3.87673	0.256464	0.839702	0.305423	0.760044	0.895041
Cp4.1LG00g06240.1	139.146	-1.14868	0.351501	-3.26791	0.00108343	0.0101068
Cp4.1LG00g06250.1	0.898296	-0.321671	1.76413	-0.18234	0.855316	NA
Cp4.1LG00g06260.1	0.767142	-0.865727	2.12115	-0.408141	0.68317	NA
Cp4.1LG00g06270.1	7.26514	-1.41108	0.665265	-2.12107	0.0339157	0.139174
Cp4.1LG00g06280.1	114.269	-0.460038	0.216528	-2.12462	0.0336187	0.138289
Cp4.1LG00g06290.1	3.48026	5.44175	1.39341	3.90536	9.40862e-05	0.00137632
Cp4.1LG00g06300.1	16.7597	1.02975	0.499427	2.06186	0.0392212	0.154194
Cp4.1LG00g06310.1	20.3902	2.69239	0.768896	3.50163	0.000462422	0.0050618
Cp4.1LG00g06320.1	1.44653	0.479998	1.38157	0.34743	0.728268	0.87676
Cp4.1LG00g06340.1	8.04398	-0.750264	0.63892	-1.17427	0.240287	0.495309
Cp4.1LG00g06350.1	16.5245	3.87028	0.655829	5.90136	3.6051e-09	1.89401e-07
Cp4.1LG00g06360.1	3.02189	-0.237323	0.962924	-0.24646	0.805326	0.916551
Cp4.1LG00g06370.1	16.1893	-0.780272	0.50246	-1.5529	0.120446	0.324543
Cp4.1LG00g06380.1	2.02233	-1.38102	1.41517	-0.975872	0.329128	0.590056
Cp4.1LG00g06400.1	6.1473	0.332092	0.773791	0.429176	0.667795	0.842607
Cp4.1LG00g06420.1	18.8199	-1.15238	0.443901	-2.59602	0.00943101	0.0547206
Cp4.1LG00g06440.1	21.5296	-0.128856	0.358462	-0.359469	0.719244	0.872016
Cp4.1LG00g06450.1	19.7241	0.850098	0.878006	0.968213	0.332938	0.594008
Cp4.1LG00g06460.1	20.9411	0.232374	0.492779	0.471559	0.637242	0.825738
Cp4.1LG00g06490.1	38.3642	0.230683	0.268769	0.858293	0.390731	0.646805
Cp4.1LG00g06550.1	72.7712	-1.63659	0.237837	-6.88115	5.93717e-12	5.78495e-10
Cp4.1LG00g06560.1	1.83766	-0.684943	1.2563	-0.545207	0.585611	0.793272
Cp4.1LG00g06570.1	0.901004	0.490436	1.94724	0.251862	0.801148	NA
Cp4.1LG00g06590.1	204.76	-1.07796	0.708067	-1.5224	0.127908	0.337843
Cp4.1LG00g06610.1	17.6625	-2.8963	0.588196	-4.92404	8.47762e-07	2.41634e-05
Cp4.1LG00g06620.1	8.26216	0.0419957	0.858454	0.0489202	0.960983	0.984439
Cp4.1LG00g06630.1	2.96638	4.43543	1.39328	3.18345	0.0014553	0.0127986
Cp4.1LG00g06680.1	10.0067	0.0242581	0.700142	0.0346473	0.972361	0.988028
Cp4.1LG00g06690.1	21.6505	-2.08737	0.459291	-4.54476	5.49973e-06	0.000125276
Cp4.1LG00g06710.1	0.77792	-1.87961	2.33205	-0.80599	0.420249	NA
Cp4.1LG00g06720.1	0.662317	3.0556	2.83509	1.07778	0.281133	NA
Cp4.1LG00g06730.1	36.4405	0.679022	0.351275	1.93302	0.0532333	0.190366
Cp4.1LG00g06770.1	0.398268	1.08288	3.32929	0.325257	0.744986	NA
Cp4.1LG00g06800.1	1.39585	2.31426	1.64463	1.40717	0.159378	NA
Cp4.1LG00g06810.1	16.7983	0.43823	0.584079	0.750292	0.453079	0.699443
Cp4.1LG00g06820.1	1.01165	3.65079	2.16928	1.68295	0.0923841	NA
Cp4.1LG00g06870.1	1.29143	0.466068	1.89263	0.246254	0.805486	NA
Cp4.1LG00g06880.1	20.94	0.107897	0.430083	0.250874	0.801911	0.915111
Cp4.1LG00g06890.1	1.65196	1.58332	1.43387	1.10423	0.269493	0.529507
Cp4.1LG00g06930.1	22.7065	-0.0132255	0.36076	-0.0366601	0.970756	0.987576
Cp4.1LG00g06940.1	1.55496	-0.932502	1.80702	-0.516044	0.605824	0.806547
Cp4.1LG00g06970.1	10.2851	-0.111187	0.65545	-0.169635	0.865297	0.943542
Cp4.1LG00g06980.1	906.225	-2.54144	0.500669	-5.0761	3.8527e-07	1.22964e-05
Cp4.1LG00g07000.1	5.51351	-0.0298463	0.85498	-0.0349088	0.972152	0.98801
Cp4.1LG00g07010.1	48.7646	-0.288588	0.373311	-0.77305	0.439493	0.687655
Cp4.1LG00g07020.1	1089.46	0.549408	0.12109	4.53719	5.70101e-06	0.000129063
Cp4.1LG00g07030.1	7.85274	-1.47528	0.800019	-1.84406	0.0651749	0.218415
Cp4.1LG00g07040.1	5.21336	-1.90184	1.0658	-1.78443	0.074354	0.238115
Cp4.1LG00g07050.1	3.77364	0.847489	0.843732	1.00445	0.31516	0.576569
Cp4.1LG00g07060.1	31.8615	1.75956	0.382982	4.59437	4.34052e-06	0.000102023
Cp4.1LG00g07070.1	0.390404	-1.87896	3.33775	-0.562943	0.573473	NA
Cp4.1LG00g07080.1	120.716	0.359033	0.276049	1.30061	0.193391	0.436115
Cp4.1LG00g07090.1	8.67619	0.724453	0.574682	1.26062	0.207447	0.454965
Cp4.1LG00g07100.1	5.36107	-0.548351	0.821402	-0.667579	0.504402	0.740367
Cp4.1LG00g07120.1	11.973	-0.117759	0.485008	-0.242798	0.808162	0.917558
Cp4.1LG00g07130.1	36.3818	-3.15827	0.382192	-8.26357	1.41375e-16	2.69562e-14
Cp4.1LG00g07160.1	1.79408	-0.0714166	1.23594	-0.0577831	0.953921	0.981204
Cp4.1LG00g07170.1	32.5511	0.341341	0.303109	1.12613	0.260109	0.519643
Cp4.1LG00g07180.1	28.0567	-0.127858	0.373721	-0.342122	0.732259	0.879151
Cp4.1LG00g07210.1	0.450289	2.47599	3.16146	0.783181	0.433521	NA
Cp4.1LG00g07230.1	0.647046	-0.429186	2.5247	-0.169995	0.865014	NA
Cp4.1LG00g07240.1	6.80237	0.146501	0.756483	0.193661	0.846441	0.934223
Cp4.1LG00g07260.1	0.97169	-0.317306	1.59154	-0.19937	0.841973	NA
Cp4.1LG00g07280.1	16.3721	0.000324227	0.443116	0.000731698	0.999416	0.999821
Cp4.1LG00g07290.1	1.02317	-1.33549	1.88718	-0.707661	0.479156	NA
Cp4.1LG00g07300.1	2.98669	-2.09286	1.12152	-1.86608	0.0620299	0.211301
Cp4.1LG00g07320.1	42.3477	-0.90481	0.423043	-2.13881	0.0324507	0.134889
Cp4.1LG00g07330.1	12.5112	0.232367	0.494905	0.469518	0.638699	0.826512
Cp4.1LG00g07340.1	725.065	-1.4032	0.361102	-3.88588	0.000101958	0.00147008
Cp4.1LG00g07350.1	4.96646	0.520483	0.747641	0.696167	0.486324	0.726925
Cp4.1LG00g07360.1	0.452046	2.48313	3.47906	0.713735	0.475391	NA
Cp4.1LG00g07370.1	1.01106	-0.519428	1.73744	-0.298961	0.76497	NA
Cp4.1LG00g07380.1	22.3626	-0.00405222	0.512389	-0.00790848	0.99369	0.997795
Cp4.1LG00g07390.1	2.66199	-0.113135	1.47909	-0.0764893	0.93903	0.973856
Cp4.1LG00g07400.1	8.94855	0.387871	0.656139	0.591142	0.554426	0.772871
Cp4.1LG00g07410.1	0.598616	0.990135	2.52332	0.392394	0.694767	NA
Cp4.1LG00g07450.1	1.22316	-2.64481	1.59672	-1.6564	0.0976415	NA
Cp4.1LG00g07460.1	6.03803	-0.372555	0.684896	-0.543958	0.58647	0.793619
Cp4.1LG00g07480.1	23.6166	-0.256935	0.374376	-0.686303	0.492522	0.732063
Cp4.1LG00g07490.1	122.758	-0.0746975	0.205434	-0.363609	0.71615	0.870213
Cp4.1LG00g07500.1	0.410212	1.08943	2.7493	0.396257	0.691915	NA
Cp4.1LG00g07510.1	23.0099	0.0613407	0.489226	0.125383	0.90022	0.957678
Cp4.1LG00g07520.1	6.82975	3.19643	0.860568	3.71433	0.000203746	0.0025929
Cp4.1LG00g07550.1	3.72236	-2.94429	1.16374	-2.53001	0.0114058	0.063449
Cp4.1LG00g07560.1	2.44169	1.22871	1.2935	0.949911	0.342157	0.602984
Cp4.1LG00g07570.1	7.81758	0.838425	0.64764	1.29459	0.195463	0.439177
Cp4.1LG00g07580.1	45.3994	0.338632	0.334388	1.01269	0.311207	0.57289
Cp4.1LG00g07590.1	12.7595	0.215752	0.507154	0.425417	0.670533	0.843908
Cp4.1LG00g07600.1	8.60401	-0.237082	0.640287	-0.370275	0.711178	0.86758
Cp4.1LG00g07610.1	94.7114	0.766077	0.225547	3.39652	0.000682473	0.0069434
Cp4.1LG00g07620.1	0.836597	-2.00647	1.95787	-1.02483	0.305445	NA
Cp4.1LG00g07630.1	66.0104	-0.561548	0.234033	-2.39944	0.0164202	0.0828428
Cp4.1LG00g07650.1	0.891635	-3.09442	2.60799	-1.18652	0.235418	NA
Cp4.1LG00g07660.1	33.6583	0.0940051	0.329988	0.284875	0.77574	0.902781
Cp4.1LG00g07680.1	9.94524	0.557287	0.841516	0.662243	0.507816	0.742505
Cp4.1LG00g07690.1	7.30281	0.520479	0.686201	0.758494	0.448155	0.69482
Cp4.1LG00g07700.1	7.59797	5.81928	1.16762	4.98387	6.2325e-07	1.85034e-05
Cp4.1LG00g07710.1	1536.78	-1.19058	0.0984727	-12.0904	1.18638e-33	1.24955e-30
Cp4.1LG00g07810.1	73.8871	0.76037	0.216331	3.51486	0.000439994	0.00486103
Cp4.1LG00g07830.1	10.8069	1.78001	0.689274	2.58244	0.00981047	0.0564045
Cp4.1LG00g07840.1	0.962196	3.58739	2.60931	1.37484	0.16918	NA
Cp4.1LG00g07850.1	62.5221	-0.743575	0.233205	-3.1885	0.00143014	0.0126224
Cp4.1LG00g07860.1	1.36411	0.194956	1.49218	0.130652	0.896051	NA
Cp4.1LG00g07870.1	132.543	0.0220658	0.187643	0.117595	0.906389	0.960266
Cp4.1LG00g07880.1	3.91589	0.467118	0.906079	0.515538	0.606177	0.806733
Cp4.1LG00g07900.1	84.7997	-0.130175	0.236522	-0.550373	0.582063	0.790634
Cp4.1LG00g07910.1	5.76018	-0.417964	0.752769	-0.555235	0.578734	0.78801
Cp4.1LG00g07920.1	3.18683	0.427651	0.926972	0.461342	0.644553	0.830069
Cp4.1LG00g07930.1	0.500044	0.367361	2.31779	0.158496	0.874066	NA
Cp4.1LG00g07950.1	5.17933	0.679239	1.02445	0.66303	0.507312	0.742258
Cp4.1LG00g07960.1	18.7803	-0.0821252	0.468271	-0.17538	0.860781	0.940984
Cp4.1LG00g07990.1	0.995378	1.63639	1.9989	0.818643	0.41299	NA
Cp4.1LG00g08030.1	43.1102	0.086554	0.399155	0.216843	0.828331	0.92491
Cp4.1LG00g08040.1	84.7922	-0.0976587	0.235991	-0.413824	0.679003	0.84905
Cp4.1LG00g08050.1	0.374649	1.08934	2.81903	0.386425	0.699182	NA
Cp4.1LG00g08060.1	10.3633	0.0979369	0.512418	0.191127	0.848426	0.934929
Cp4.1LG00g08090.1	0.60149	0.995054	1.98498	0.501293	0.616165	NA
Cp4.1LG00g08100.1	23.6366	0.83467	0.571968	1.45929	0.144484	0.36517
Cp4.1LG00g08120.1	0.687903	2.16091	2.91181	0.742117	0.458016	NA
Cp4.1LG00g08140.1	2.2916	4.02318	1.40126	2.87113	0.00409008	0.0290696
Cp4.1LG00g08150.1	4.14779	-0.754858	0.759613	-0.99374	0.320349	0.581193
Cp4.1LG00g08160.1	56.096	-0.80288	0.264058	-3.04054	0.00236156	0.0189662
Cp4.1LG00g08170.1	6.60601	3.8266	0.923901	4.14179	3.44609e-05	0.000590858
Cp4.1LG00g08180.1	1040.58	1.71768	0.128675	13.349	1.2004e-40	1.77003e-37
Cp4.1LG00g08200.1	0.518167	-2.29039	3.04833	-0.751359	0.452436	NA
Cp4.1LG00g08210.1	2.33057	0.313652	1.34688	0.232872	0.815861	0.920028
Cp4.1LG00g08230.1	7.9436	-0.961078	0.738298	-1.30175	0.193003	0.435639
Cp4.1LG00g08240.1	5.91807	1.21776	0.665245	1.83055	0.0671684	0.222822
Cp4.1LG00g08250.1	8.03909	0.20787	0.751571	0.27658	0.782102	0.905936
Cp4.1LG00g08270.1	2.01969	1.31593	1.40726	0.935097	0.349738	0.609606
Cp4.1LG00g08280.1	128.962	-0.704505	0.207844	-3.38959	0.000699977	0.00707915
Cp4.1LG00g08300.1	14.9621	-0.396888	0.475556	-0.834577	0.403956	0.658944
Cp4.1LG00g08310.1	23.0319	0.0688698	0.392485	0.175471	0.860709	0.940984
Cp4.1LG00g08320.1	403.318	0.737703	0.127688	5.77737	7.58759e-09	3.74127e-07
Cp4.1LG00g08340.1	45.7463	0.0210582	0.262692	0.0801633	0.936107	0.972357
Cp4.1LG00g08400.1	2.93928	2.81069	1.69936	1.65397	0.0981343	0.285622
Cp4.1LG00g08420.1	6.28284	0.760837	1.01374	0.750526	0.452938	0.699341
Cp4.1LG00g08430.1	0.603254	-2.52099	2.96131	-0.851309	0.394598	NA
Cp4.1LG00g08440.1	3.23503	-0.359823	1.22683	-0.293294	0.769297	0.899473
Cp4.1LG00g08450.1	7.44443	1.23879	0.759166	1.63178	0.102726	0.294199
Cp4.1LG00g08470.1	0.368803	-1.85082	3.47265	-0.532971	0.594054	NA
Cp4.1LG00g08490.1	105.646	-2.0324	0.195747	-10.3828	2.97083e-25	1.42845e-22
Cp4.1LG00g08500.1	24.3342	1.18011	0.534705	2.20703	0.027312	0.119763
Cp4.1LG00g08520.1	18.1772	-0.657983	0.525415	-1.25231	0.210456	0.458789
Cp4.1LG00g08530.1	1.7131	-4.0593	1.52423	-2.66317	0.00774078	0.0471785
Cp4.1LG00g08570.1	1.57547	-2.19668	1.52384	-1.44154	0.149433	0.373084
Cp4.1LG00g08580.1	7.6674	-1.50622	0.735635	-2.04751	0.0406079	0.158044
Cp4.1LG00g08600.1	1.23214	0.50797	1.65051	0.307765	0.758261	NA
Cp4.1LG00g08630.1	30.7088	-0.568177	0.410208	-1.38509	0.166023	0.397242
Cp4.1LG00g08640.1	12.0012	0.00723411	0.57255	0.0126349	0.989919	0.996406
Cp4.1LG00g08650.1	2.29086	-2.8594	1.5523	-1.84204	0.0654689	0.218903
Cp4.1LG00g08670.1	20.103	5.14086	0.733859	7.00524	2.46557e-12	2.59683e-10
Cp4.1LG00g08680.1	0.661801	2.02984	2.38818	0.849952	0.395352	NA
Cp4.1LG00g08690.1	2.20588	1.22158	1.63912	0.745266	0.456111	0.701792
Cp4.1LG00g08700.1	0.443319	-0.876019	2.31831	-0.377869	0.705528	NA
Cp4.1LG00g08710.1	2.81939	2.24455	1.33812	1.6774	0.093465	0.277187
Cp4.1LG00g08750.1	1.30458	-0.394033	2.19627	-0.17941	0.857616	NA
Cp4.1LG00g08760.1	6.04814	1.65902	0.96898	1.71213	0.086872	0.264478
Cp4.1LG00g08770.1	36.9675	-0.444079	0.372534	-1.19205	0.233242	0.487512
Cp4.1LG00g08780.1	12.1628	-0.721885	0.764788	-0.943902	0.34522	0.605641
Cp4.1LG00g08790.1	10.6066	0.417098	0.507397	0.822035	0.411057	0.664988
Cp4.1LG00g08810.1	0.806895	-2.96943	2.13742	-1.38926	0.164755	NA
Cp4.1LG00g08820.1	0.274766	-1.4345	3.50191	-0.409634	0.682075	NA
Cp4.1LG00g08830.1	6.21739	0.338207	0.858008	0.394177	0.69345	0.857538
Cp4.1LG00g08840.1	16.4484	-0.568717	0.454103	-1.2524	0.210426	0.458767
Cp4.1LG00g08850.1	2.49979	0.0525693	1.07851	0.0487423	0.961125	0.984499
Cp4.1LG00g08860.1	17.9775	-0.151464	0.544825	-0.278005	0.781008	0.905408
Cp4.1LG00g08870.1	31.6077	0.643911	0.437534	1.47168	0.141107	0.360059
Cp4.1LG00g08890.1	62.8841	2.48088	0.262455	9.45258	3.30565e-21	1.10779e-18
Cp4.1LG00g08910.1	0.43313	2.42719	3.19266	0.76024	0.447111	NA
Cp4.1LG00g08920.1	547.707	-0.420195	0.169615	-2.47735	0.0132361	0.070697
Cp4.1LG00g08930.1	1.89858	4.55457	1.58547	2.87269	0.00406988	0.0289938
Cp4.1LG00g08940.1	0.947964	-0.198622	2.00205	-0.0992092	0.920972	NA
Cp4.1LG00g08950.1	43.2397	-0.150946	0.260354	-0.579773	0.562068	0.777718
Cp4.1LG00g08960.1	18.0894	7.81237	1.11395	7.01321	2.32904e-12	2.47662e-10
Cp4.1LG00g08970.1	8.13847	2.05217	0.979373	2.09539	0.0361361	0.146197
Cp4.1LG00g08980.1	9.48804	0.44536	0.787255	0.565712	0.571589	0.783299
Cp4.1LG00g08990.1	4.94671	0.235657	1.05508	0.223355	0.82326	0.92283
Cp4.1LG00g09000.1	3.57694	3.94732	1.71609	2.30018	0.0214381	0.100822
Cp4.1LG00g09010.1	0.366354	-1.84221	3.47318	-0.530409	0.595828	NA
Cp4.1LG00g09040.1	34.1166	-0.310829	0.373842	-0.831444	0.405723	0.660558
Cp4.1LG00g09050.1	0.662317	3.0556	2.83509	1.07778	0.281133	NA
Cp4.1LG00g09060.1	20.7589	-0.692112	0.472856	-1.46368	0.14328	0.363259
Cp4.1LG00g09100.1	0.533145	0.193601	3.13439	0.0617666	0.950749	NA
Cp4.1LG00g09110.1	1.96184	-0.412436	1.61032	-0.256121	0.797858	0.913541
Cp4.1LG00g09120.1	7.82845	1.48245	0.969377	1.52928	0.126195	0.334531
Cp4.1LG00g09140.1	21.3522	-0.15813	0.451349	-0.35035	0.726076	0.875837
Cp4.1LG00g09150.1	45.7354	0.347247	0.305365	1.13715	0.255474	0.514405
Cp4.1LG00g09160.1	38.6077	0.804072	0.447451	1.797	0.072335	0.233892
Cp4.1LG00g09170.1	9.17729	0.244034	0.573998	0.425148	0.670729	0.84393
Cp4.1LG00g09180.1	0.362093	1.08276	3.4319	0.315498	0.752383	NA
Cp4.1LG00g09200.1	77.9077	-1.06284	0.378292	-2.80957	0.00496084	0.0335752
Cp4.1LG00g09220.1	9.75019	0.79126	0.629233	1.2575	0.208573	0.456347
Cp4.1LG00g09230.1	52.5766	-0.561353	0.255624	-2.19601	0.0280914	0.122242
Cp4.1LG00g09240.1	37.0285	0.187372	0.33238	0.563729	0.572938	0.784125
Cp4.1LG00g09250.1	6.24397	3.78285	0.991625	3.8148	0.000136293	0.00186774
Cp4.1LG00g09260.1	4.03825	-1.64991	0.964938	-1.70986	0.0872913	0.265353
Cp4.1LG00g09280.1	35.6189	-0.594591	0.483428	-1.22995	0.218717	0.469809
Cp4.1LG00g09290.1	1.77085	-0.483116	1.82231	-0.265111	0.790924	0.909986
Cp4.1LG00g09300.1	3.62211	1.66528	1.0438	1.5954	0.110622	0.307689
Cp4.1LG00g09310.1	0.406698	-1.98028	2.66877	-0.74202	0.458075	NA
Cp4.1LG00g09330.1	0.822692	1.44319	2.41773	0.596918	0.550562	NA
Cp4.1LG00g09360.1	1.96796	1.62588	1.40925	1.15372	0.248615	0.505504
Cp4.1LG00g09370.1	376.077	0.450744	0.214305	2.10329	0.0354406	0.143989
Cp4.1LG00g09410.1	29.9661	0.157809	0.362329	0.43554	0.66317	0.839515
Cp4.1LG00g09440.1	605.614	-1.1562	0.314734	-3.6736	0.000239161	0.00296345
Cp4.1LG00g09450.1	4.79812	0.499969	0.986488	0.506817	0.612283	0.810241
Cp4.1LG00g09460.1	1.47965	0.211176	1.53409	0.137656	0.890513	0.954511
Cp4.1LG00g09510.1	43.3439	-0.217747	0.247052	-0.881381	0.378112	0.635319
Cp4.1LG00g09530.1	3.6491	-0.318004	1.01916	-0.312026	0.755021	0.892101
Cp4.1LG00g09540.1	4.73329	-3.98276	1.26253	-3.15458	0.0016073	0.013822
Cp4.1LG00g09610.1	18.0639	-0.0585853	0.601078	-0.0974669	0.922356	0.966902
Cp4.1LG00g09630.1	4.40165	-0.0357836	0.982573	-0.0364183	0.970949	0.987576
Cp4.1LG00g09660.1	0.550756	-2.42916	2.94442	-0.825005	0.409369	NA
Cp4.1LG00g09670.1	0.915298	-1.23466	2.34136	-0.527324	0.597968	NA
Cp4.1LG00g09680.1	31.3899	0.668322	0.362289	1.84472	0.0650782	0.218215
Cp4.1LG00g09690.1	8.87054	-0.327538	0.741866	-0.441505	0.658847	0.837562
Cp4.1LG00g09700.1	14.8332	0.218566	0.729681	0.299536	0.764531	0.897029
Cp4.1LG00g09710.1	185.141	1.16671	0.170918	6.82615	8.72223e-12	8.10581e-10
Cp4.1LG00g09720.1	2.88642	5.1621	1.41607	3.64536	0.000267016	0.00323608
Cp4.1LG00g09730.1	2.38457	4.89485	1.41722	3.45385	0.00055264	0.00585687
Cp4.1LG00g09750.1	1.06014	1.79964	1.95094	0.922448	0.356295	NA
Cp4.1LG00g09760.1	5.96084	-1.14015	0.822843	-1.38562	0.165864	0.397075
Cp4.1LG00g09770.1	10.0411	-0.819501	0.629628	-1.30156	0.193065	0.435737
Cp4.1LG00g09780.1	15.2263	-0.370827	0.577283	-0.642366	0.520635	0.751056
Cp4.1LG00g09790.1	35.5528	3.11204	0.451239	6.89666	5.32406e-12	5.2806e-10
Cp4.1LG00g09800.1	25.0111	-0.542537	0.367432	-1.47657	0.139792	0.357779
Cp4.1LG00g09830.1	2.47992	-4.58059	1.66869	-2.74502	0.00605076	0.0390405
Cp4.1LG00g09840.1	13.2537	-2.1735	0.624368	-3.48112	0.000499318	0.00541104
Cp4.1LG00g09850.1	4.98833	0.835551	0.902016	0.926315	0.354282	0.613723
Cp4.1LG00g09860.1	2.50215	2.78728	1.30281	2.13943	0.0324005	0.134756
Cp4.1LG00g09880.1	0.395299	2.31244	3.49088	0.662423	0.5077	NA
Cp4.1LG00g09900.1	18.2947	-2.66114	0.774284	-3.43691	0.0005884	0.00617374
Cp4.1LG00g09920.1	6.38604	0.370527	0.732003	0.506183	0.612728	0.810497
Cp4.1LG00g09930.1	0.709209	-0.639365	2.4157	-0.264671	0.791263	NA
Cp4.1LG00g09950.1	28.4887	-0.536159	0.300316	-1.78532	0.0742096	0.237869
Cp4.1LG00g09960.1	7.39319	-1.2771	0.653695	-1.95367	0.0507407	0.183849
Cp4.1LG00g09970.1	0.429127	1.15233	3.26452	0.352987	0.724098	NA
Cp4.1LG00g10000.1	0.595702	2.88509	3.45604	0.834798	0.403832	NA
Cp4.1LG00g10010.1	2.55971	-3.8357	1.49746	-2.56147	0.0104231	0.0591444
Cp4.1LG00g10030.1	48.5521	-0.40452	0.635195	-0.636845	0.524226	0.753061
Cp4.1LG00g10040.1	0.923065	-1.14204	2.09434	-0.545299	0.585548	NA
Cp4.1LG00g10050.1	389.658	0.791018	0.17087	4.62936	3.66798e-06	8.84715e-05
Cp4.1LG00g10060.1	1.32204	-1.87048	1.93591	-0.9662	0.333944	NA
Cp4.1LG00g10070.1	8.65284	-0.837791	1.16632	-0.718322	0.472559	0.715502
Cp4.1LG00g10080.1	141.502	0.428935	0.234768	1.82706	0.0676906	0.223961
Cp4.1LG00g10090.1	1.62802	-1.5611	1.55306	-1.00518	0.314811	0.576407
Cp4.1LG00g10120.1	69.9122	0.674059	0.215479	3.12819	0.00175888	0.0148996
Cp4.1LG00g10130.1	4.96134	0.491548	1.05449	0.466147	0.64111	0.828108
Cp4.1LG00g10140.1	0.863964	0.804081	1.78807	0.449692	0.652933	NA
Cp4.1LG00g10160.1	4.86368	-2.50917	1.06243	-2.36173	0.0181897	0.0895426
Cp4.1LG00g10170.1	34.4479	-0.621407	0.335826	-1.85038	0.0642584	0.216327
Cp4.1LG00g10180.1	33.2811	0.29505	1.10602	0.266767	0.789648	0.909411
Cp4.1LG00g10190.1	1.06782	0.035417	1.90517	0.01859	0.985168	NA
Cp4.1LG00g10210.1	1.76105	-0.550542	1.33414	-0.412655	0.679859	0.849603
Cp4.1LG00g10220.1	5.08151	1.10194	0.85496	1.28888	0.19744	0.441734
Cp4.1LG00g10240.1	0.571869	2.83039	2.91279	0.971711	0.331194	NA
Cp4.1LG00g10250.1	20.9815	0.187748	0.397232	0.472641	0.63647	0.825309
Cp4.1LG00g10270.1	14.5687	-0.280997	0.58705	-0.47866	0.632181	0.822882
Cp4.1LG00g10290.1	4.91741	0.622479	0.745904	0.834531	0.403982	0.658944
Cp4.1LG00g10300.1	25.6083	-1.43113	0.59935	-2.3878	0.0169497	0.0849522
Cp4.1LG00g10330.1	4.00913	0.91183	1.12243	0.81237	0.416579	0.669372
Cp4.1LG00g10340.1	6.82018	0.356503	0.690343	0.516415	0.605565	0.806547
Cp4.1LG00g10350.1	6.26813	-4.41555	1.19017	-3.71003	0.000207235	0.00262887
Cp4.1LG00g10370.1	9.06552	-4.96993	1.11377	-4.46227	8.10958e-06	0.000173806
Cp4.1LG00g10400.1	11.1299	-2.39979	1.02418	-2.34314	0.0191221	0.0929135
Cp4.1LG00g10420.1	4.00723	4.8667	1.64933	2.95071	0.00317049	0.0240236
Cp4.1LG00g10460.1	47.5356	6.44936	0.697978	9.24005	2.46382e-20	7.56871e-18
Cp4.1LG00g10470.1	3.43276	-1.98638	1.09537	-1.81344	0.0697642	0.228254
Cp4.1LG00g10480.1	29.5216	0.376936	0.31819	1.18463	0.236165	0.490885
Cp4.1LG00g10490.1	19.7121	-0.0742733	0.433752	-0.171235	0.864039	0.942581
Cp4.1LG00g10500.1	583.792	0.615858	0.137786	4.46968	7.83354e-06	0.000168543
Cp4.1LG00g10550.1	40.1107	-1.09861	0.366202	-3.00001	0.00269968	0.0211518
Cp4.1LG00g10570.1	0.923122	-2.19112	2.32301	-0.943222	0.345567	NA
Cp4.1LG00g10580.1	7.94655	-0.59261	0.796887	-0.743657	0.457084	0.702654
Cp4.1LG00g10600.1	14.7074	1.32644	0.45233	2.93247	0.00336279	0.0251023
Cp4.1LG00g10610.1	1.22359	-0.10354	1.92828	-0.0536955	0.957178	NA
Cp4.1LG00g10650.1	2.86785	1.53603	1.01485	1.51355	0.130139	0.34149
Cp4.1LG00g10670.1	31.099	0.107688	0.309777	0.347631	0.728117	0.876674
Cp4.1LG00g10680.1	0.460392	-2.17087	3.14898	-0.68939	0.490578	NA
Cp4.1LG00g10690.1	4.18352	-0.311372	1.08898	-0.285929	0.774932	0.902423
Cp4.1LG00g10710.1	36.4595	0.0110001	0.305578	0.0359977	0.971284	0.987802
Cp4.1LG00g10720.1	14.7935	0.32911	0.420332	0.782976	0.433641	0.682879
Cp4.1LG00g10740.1	1.25618	-1.8055	1.87076	-0.965115	0.334487	NA
Cp4.1LG00g10750.1	254.634	-0.158626	0.170552	-0.930074	0.352333	0.611736
Cp4.1LG00g10760.1	6.37185	0.833689	0.707223	1.17882	0.23847	0.493357
Cp4.1LG00g10790.1	3.31531	-2.22536	1.36936	-1.62511	0.104139	0.296212
Cp4.1LG00g10860.1	0.431374	2.42044	2.6534	0.912203	0.361662	NA
Cp4.1LG00g10870.1	1.58102	-0.312268	1.75432	-0.178	0.858723	0.940814
Cp4.1LG00g10880.1	12.078	0.000950066	0.455134	0.00208744	0.998334	0.999555
Cp4.1LG00g10890.1	11.1959	-1.48715	0.696317	-2.13574	0.032701	0.135674
Cp4.1LG00g10900.1	4.24946	-1.17614	0.85828	-1.37034	0.17058	0.403886
Cp4.1LG00g10930.1	1.42937	-1.97608	1.88209	-1.04994	0.293747	NA
Cp4.1LG00g10960.1	0.31094	-1.58623	3.49029	-0.45447	0.64949	NA
Cp4.1LG00g10990.1	0.560938	1.69404	2.5265	0.67051	0.502532	NA
Cp4.1LG00g11010.1	0.85212	-0.962481	2.30676	-0.417244	0.6765	NA
Cp4.1LG00g11030.1	0.595801	-0.173338	1.99818	-0.086748	0.930872	NA
Cp4.1LG00g11040.1	1.92516	3.76819	1.51155	2.49293	0.0126694	0.0685137
Cp4.1LG00g11050.1	8.42869	2.03453	0.634692	3.20554	0.00134811	0.0120329
Cp4.1LG00g11070.1	2.14559	0.632228	1.35931	0.465109	0.641854	0.828476
Cp4.1LG00g11080.1	6.14597	-0.055484	0.648808	-0.0855169	0.93185	0.970737
Cp4.1LG00g11090.1	14.8204	-2.0854	0.529142	-3.9411	8.11077e-05	0.00121294
Cp4.1LG00g11100.1	23.3346	-0.292466	0.422256	-0.692628	0.488543	0.728863
Cp4.1LG00g11110.1	3.80888	-1.25082	0.967179	-1.29327	0.195919	0.439576
Cp4.1LG00g11120.1	3.22529	0.744901	1.1554	0.64471	0.519115	0.749758
Cp4.1LG00g11140.1	0.636231	-1.47167	2.49216	-0.59052	0.554842	NA
Cp4.1LG00g11150.1	17.7478	-0.330562	0.541423	-0.610543	0.541502	0.765597
Cp4.1LG00g11160.1	27.4293	-0.893535	0.548684	-1.6285	0.103418	0.295044
Cp4.1LG00g11200.1	46.8759	-2.43574	0.642549	-3.79076	0.000150189	0.00201816
Cp4.1LG00g11220.1	23.1655	0.194174	0.370968	0.523426	0.600678	0.803433
Cp4.1LG00g11240.1	5.55822	0.236704	0.695745	0.340217	0.733693	0.879796
Cp4.1LG00g11270.1	299.228	0.32553	0.22283	1.46089	0.144046	0.364419
Cp4.1LG00g11280.1	9.63424	0.842624	0.661537	1.27374	0.202756	0.44913
Cp4.1LG00g11300.1	1.77925	0.313118	1.28084	0.244463	0.806872	0.917128
Cp4.1LG00g11320.1	14.7357	0.605866	0.523216	1.15797	0.246878	0.503546
Cp4.1LG00g11340.1	0.734494	3.1872	2.77532	1.14841	0.2508	NA
Cp4.1LG00g11350.1	1.3456	4.05974	2.36053	1.71984	0.085461	NA
Cp4.1LG00g11380.1	2.22995	1.84105	1.36497	1.34879	0.177405	0.413123
Cp4.1LG00g11390.1	2.89597	-0.296899	1.41537	-0.209768	0.833849	0.927626
Cp4.1LG00g11440.1	19.7092	0.432875	0.51279	0.844157	0.398582	0.654382
Cp4.1LG00g11460.1	14.9729	1.0787	0.516439	2.08873	0.0367324	0.147825
Cp4.1LG00g11470.1	0.653584	2.08626	2.40779	0.866464	0.386236	NA
Cp4.1LG00g11480.1	3.07925	-0.991035	1.2752	-0.777163	0.437063	0.685647
Cp4.1LG00g11510.1	0.537077	1.62654	3.06822	0.530124	0.596026	NA
Cp4.1LG00g11520.1	46.2627	1.3062	0.373099	3.50096	0.000463585	0.0050685
Cp4.1LG00g11540.1	2.4536	-0.627919	1.33096	-0.471777	0.637086	0.82568
Cp4.1LG00g11560.1	1.28564	3.99991	2.36142	1.69386	0.0902924	NA
Cp4.1LG00g11570.1	15.0217	0.116419	0.500208	0.232741	0.815963	0.920028
Cp4.1LG00g11580.1	1.96125	0.0681304	1.43051	0.0476268	0.962014	0.984856
Cp4.1LG00g11600.1	36.5101	0.266733	0.465424	0.573096	0.56658	0.780154
Cp4.1LG00g11610.1	259.751	-1.04413	0.164499	-6.34734	2.19067e-10	1.57678e-08
Cp4.1LG00g11620.1	0.48164	0.483278	2.69112	0.179583	0.85748	NA
Cp4.1LG00g11640.1	0.970466	-0.310666	1.75766	-0.17675	0.859705	NA
Cp4.1LG00g11700.1	20.031	-1.57239	0.402748	-3.90414	9.45603e-05	0.00138052
Cp4.1LG00g11710.1	0.354604	-0.350942	2.85821	-0.122784	0.902278	NA
Cp4.1LG00g11750.1	2.1215	0.499553	1.31153	0.380893	0.703283	0.862932
Cp4.1LG00g11760.1	32.2791	-0.127139	0.388081	-0.327609	0.743207	0.885443
Cp4.1LG00g11770.1	1.12192	-1.5836	1.95297	-0.810867	0.417442	NA
Cp4.1LG00g11820.1	0.314943	-0.276277	3.52523	-0.0783715	0.937533	NA
Cp4.1LG00g11830.1	24.9683	0.142553	0.450234	0.31662	0.751532	0.889928
Cp4.1LG00g11850.1	5.61017	-0.584692	0.681096	-0.858458	0.39064	0.646747
Cp4.1LG00g11860.1	9.30769	-0.0461732	0.679045	-0.0679972	0.945788	0.977246
Cp4.1LG00g11870.1	1.54242	-0.761989	1.55626	-0.489629	0.624396	0.817605
Cp4.1LG00g11910.1	16.7408	-0.116061	0.52829	-0.219691	0.826111	0.923983
Cp4.1LG00g11930.1	53.8397	-0.180096	0.269415	-0.66847	0.503834	0.740107
Cp4.1LG00g11940.1	1.36705	-2.87658	1.8092	-1.58998	0.11184	NA
Cp4.1LG00g11950.1	10.4616	-0.656533	0.656818	-0.999566	0.31752	0.578637
Cp4.1LG00g11960.1	7.31708	-1.00387	0.843458	-1.19019	0.233973	0.488164
Cp4.1LG00g11970.1	120.956	-0.795925	0.192368	-4.1375	3.51103e-05	0.000599668
Cp4.1LG00g11980.1	71.1913	0.789813	0.211903	3.72725	0.000193584	0.00249806
Cp4.1LG00g12000.1	1.0094	1.13548	1.7392	0.652873	0.513838	NA
Cp4.1LG00g12010.1	1.04294	-1.48104	2.30502	-0.642527	0.520531	NA
Cp4.1LG00g12040.1	7.6305	0.376086	0.672892	0.558909	0.576224	0.786835
Cp4.1LG00g12060.1	0.407756	-0.739543	2.72549	-0.271344	0.786127	NA
Cp4.1LG00g12070.1	18.4971	0.11451	0.438055	0.261407	0.793779	0.911426
Cp4.1LG00g12080.1	1.03897	2.84495	2.67171	1.06484	0.286948	NA
Cp4.1LG00g12090.1	19.5855	-0.295815	0.385808	-0.766741	0.443236	0.690668
Cp4.1LG00g12100.1	48.3092	0.52478	0.396053	1.32502	0.185163	0.423695
Cp4.1LG00g12150.1	90.6789	2.78	0.269632	10.3103	6.32741e-25	2.91562e-22
Cp4.1LG00g12160.1	0.571869	2.83039	2.91279	0.971711	0.331194	NA
Cp4.1LG00g12170.1	12.2208	-1.89786	0.576489	-3.2921	0.00099441	0.00943559
Cp4.1LG00g12180.1	1.79021	-1.64572	1.64459	-1.00068	0.31698	0.578224
Cp4.1LG00g12230.1	1.21314	1.10293	1.59209	0.692759	0.488461	NA
Cp4.1LG00g12240.1	250.205	0.769402	0.200396	3.8394	0.000123335	0.00172327
Cp4.1LG00g12250.1	0.333859	-0.276324	3.51587	-0.0785933	0.937356	NA
Cp4.1LG00g12260.1	36.5584	-1.79602	0.373489	-4.80876	1.51867e-06	4.05187e-05
Cp4.1LG00g12270.1	0.500124	-2.27597	3.08726	-0.737215	0.460992	NA
Cp4.1LG00g12300.1	0.804172	-0.828243	2.12989	-0.388867	0.697375	NA
Cp4.1LG00g12320.1	0.971078	1.63197	1.78235	0.915628	0.359862	NA
Cp4.1LG00g12330.1	5.91664	-0.671124	0.75251	-0.891847	0.372475	0.62975
Cp4.1LG00g12370.1	90.3751	0.593186	0.247521	2.39651	0.0165519	0.0832983
Cp4.1LG00g12380.1	1.84965	-0.609784	1.56075	-0.390701	0.696019	0.858626
Cp4.1LG00g12410.1	7.10319	-1.06355	0.627185	-1.69575	0.0899327	0.270814
Cp4.1LG00g12420.1	5.04043	0.207269	0.790054	0.262347	0.793054	0.911019
Cp4.1LG00g12440.1	3.13449	0.857664	1.03235	0.830787	0.406094	0.6609
Cp4.1LG00g12460.1	0.373591	-0.350801	2.81736	-0.124514	0.900908	NA
Cp4.1LG00g12480.1	2.23067	4.79933	1.63075	2.94302	0.00325029	0.0244856
Cp4.1LG00g12490.1	4.55865	0.00429979	1.09992	0.00390919	0.996881	0.998913
Cp4.1LG00g12500.1	5.83853	-0.953859	0.865442	-1.10216	0.27039	0.53063
Cp4.1LG00g12520.1	5.15964	-0.00489666	0.866268	-0.00565259	0.99549	0.998469
Cp4.1LG00g12560.1	1.41518	-1.18361	1.42679	-0.829562	0.406786	NA
Cp4.1LG00g12580.1	72.5347	-0.428359	0.212204	-2.01862	0.0435266	0.165872
Cp4.1LG00g12590.1	19.8721	0.225781	0.420535	0.536891	0.591343	0.797174
Cp4.1LG00g12600.1	11.6077	-1.62348	0.521975	-3.11027	0.00186915	0.0156243
Cp4.1LG00g12610.1	0.811514	3.3421	3.33545	1.00199	0.316346	NA
Cp4.1LG00g12650.1	290.573	-0.102564	0.187227	-0.547803	0.583827	0.792068
Cp4.1LG00g12680.1	12.9043	0.192452	0.49522	0.38862	0.697557	0.859674
Cp4.1LG00g12700.1	31.7764	-0.587326	0.339935	-1.72776	0.084031	0.259013
Cp4.1LG00g12710.1	1.56558	-0.43885	1.40707	-0.31189	0.755124	0.892101
Cp4.1LG00g12730.1	0.602728	2.90053	3.45527	0.839452	0.401216	NA
Cp4.1LG00g12740.1	1.01865	3.65837	2.04447	1.7894	0.0735503	NA
Cp4.1LG00g12760.1	1.06763	2.83546	2.14876	1.31958	0.186975	NA
Cp4.1LG00g12770.1	41.7298	-0.00894541	0.283471	-0.0315567	0.974826	0.989318
Cp4.1LG00g12790.1	63.5215	0.124758	0.257283	0.484907	0.627742	0.819961
Cp4.1LG00g12800.1	204.282	-0.890403	0.328255	-2.71254	0.00667707	0.042285
Cp4.1LG00g12810.1	2.99135	-0.670195	1.27988	-0.523637	0.600531	0.803299
Cp4.1LG00g12820.1	7.0727	0.340914	0.658393	0.517797	0.6046	0.806226
Cp4.1LG00g12830.1	2.10751	-3.53681	1.38887	-2.54654	0.0108798	0.0612157
Cp4.1LG00g12840.1	0.655593	-0.250429	2.50391	-0.100015	0.920332	NA
Cp4.1LG00g12850.1	41.3322	-0.754402	0.516396	-1.4609	0.144043	0.364419
Cp4.1LG00g12860.1	0.5911	-2.5262	2.37342	-1.06437	0.287161	NA
Cp4.1LG00g12890.1	7.17804	0.450943	0.590733	0.763362	0.445248	0.692204
Cp4.1LG00g12900.1	51.9481	-0.0363528	0.256784	-0.14157	0.88742	0.952813
Cp4.1LG00g12910.1	2.29015	0.871922	1.48663	0.586509	0.557533	0.774983
Cp4.1LG00g12980.1	3.78257	-0.386364	1.37441	-0.281113	0.778624	0.904452
Cp4.1LG00g13000.1	4.77914	-5.51914	1.24528	-4.43206	9.33369e-06	0.000196052
Cp4.1LG00g13010.1	53.313	3.78462	0.410068	9.22925	2.7254e-20	8.25758e-18
Cp4.1LG00g13020.1	306.068	-0.545929	0.142494	-3.83124	0.000127501	0.00176696
Cp4.1LG00g13030.1	9.13145	-2.63692	0.774527	-3.40455	0.000662725	0.00678304
Cp4.1LG00g13040.1	0.826746	-3.0121	2.62167	-1.14892	0.250588	NA
Cp4.1LG00g13050.1	0.945019	-0.210177	1.75635	-0.119667	0.904747	NA
Cp4.1LG00g13070.1	2.33148	-2.89769	1.38581	-2.09097	0.036531	0.147363
Cp4.1LG00g13080.1	11.9566	-0.98445	0.532079	-1.85019	0.0642857	0.216381
Cp4.1LG00g13090.1	0.849139	-0.952576	2.42647	-0.392577	0.694632	NA
Cp4.1LG00g13110.1	3.63389	0.98201	0.859218	1.14291	0.253075	0.510949
Cp4.1LG00g13120.1	2229.21	0.711473	0.198059	3.59222	0.00032787	0.00382279
Cp4.1LG00g13130.1	11.7964	3.00638	0.771249	3.89807	9.69641e-05	0.0014091
Cp4.1LG00g13150.1	8.93428	0.268933	0.619864	0.433858	0.664391	0.840291
Cp4.1LG00g13160.1	11.9077	1.4678	0.622326	2.35857	0.0183455	0.090159
Cp4.1LG00g13170.1	20.9023	-1.54525	0.653512	-2.36453	0.0180527	0.0889883
Cp4.1LG00g13180.1	2.21652	-1.46532	1.59407	-0.919234	0.357973	0.616784
Cp4.1LG00g13200.1	6.89072	-0.735504	0.656792	-1.11984	0.262781	0.522277
Cp4.1LG00g13210.1	47.3423	-2.712	0.37433	-7.24495	4.32608e-13	5.37552e-11
Cp4.1LG00g13250.1	2.09247	-1.03771	1.73082	-0.599549	0.548807	0.770219
Cp4.1LG00g13270.1	9.17609	-0.195727	0.711577	-0.275061	0.783269	0.906341
Cp4.1LG00g13280.1	2.18594	-0.292439	1.26534	-0.231115	0.817225	0.920617
Cp4.1LG00g13290.1	2.25096	0.115743	1.25973	0.091879	0.926794	0.968754
Cp4.1LG00g13300.1	11.6554	-0.634917	0.522511	-1.21513	0.224318	0.477334
Cp4.1LG00g13310.1	0.789988	-2.91121	1.92452	-1.51269	0.130357	NA
Cp4.1LG00g13320.1	0.757112	0.24825	2.08475	0.119079	0.905213	NA
Cp4.1LG00g13330.1	30.2552	0.715798	0.386258	1.85316	0.0638594	0.215508
Cp4.1LG00g13340.1	5.92359	-0.16394	0.779854	-0.210219	0.833497	0.927461
Cp4.1LG00g13360.1	25.6739	0.348316	0.407222	0.855346	0.39236	0.648208
Cp4.1LG00g13370.1	1.33638	0.762695	1.60397	0.475506	0.634427	NA
Cp4.1LG00g13380.1	41.4443	0.50509	0.275348	1.83437	0.0665996	0.221445
Cp4.1LG00g13390.1	0.54771	2.77899	2.45825	1.13048	0.258276	NA
Cp4.1LG00g13430.1	1.44162	4.16253	1.96286	2.12064	0.0339519	0.139297
Cp4.1LG00g13440.1	4.96432	0.537245	1.03433	0.519412	0.603474	0.805481
Cp4.1LG00g13460.1	2.58678	-0.691183	1.44522	-0.478253	0.63247	0.82301
Cp4.1LG00g13470.1	2.89014	1.83712	1.0768	1.70609	0.0879908	0.266778
Cp4.1LG00g13480.1	17.2493	-0.307098	0.526482	-0.583302	0.55969	0.776419
Cp4.1LG00g13500.1	0.347728	-1.72901	3.43992	-0.502629	0.615225	NA
Cp4.1LG00g13510.1	5.82334	-0.1895	0.838719	-0.22594	0.821248	0.921972
Cp4.1LG00g13520.1	1.72253	-1.14608	1.71931	-0.666589	0.505035	0.740702
Cp4.1LG00g13540.1	84.2091	-5.01688	0.416107	-12.0567	1.78842e-33	1.79801e-30
Cp4.1LG00g13560.1	0.838001	0.0509475	1.65881	0.0307132	0.975498	NA
Cp4.1LG00g13580.1	10.9167	-0.0191777	0.697618	-0.0274903	0.978069	0.991018
Cp4.1LG00g13600.1	0.450289	2.47599	3.16146	0.783181	0.433521	NA
Cp4.1LG00g13610.1	4.40652	0.892793	0.755623	1.18153	0.237391	0.492275
Cp4.1LG00g13620.1	1.24943	0.413321	1.63818	0.252305	0.800805	NA
Cp4.1LG00g13660.1	16.2521	0.865596	0.760042	1.13888	0.254754	0.513595
Cp4.1LG00g13680.1	2.00233	-4.2888	1.66276	-2.57933	0.00989914	0.0567962
Cp4.1LG00g13690.1	28.6861	-0.0591869	0.413491	-0.14314	0.88618	0.952373
Cp4.1LG00g13700.1	0.347728	-1.72901	3.43992	-0.502629	0.615225	NA
Cp4.1LG00g13720.1	2.20014	0.911595	1.51494	0.601737	0.547349	0.769145
Cp4.1LG00g13730.1	20.0607	0.160481	0.457747	0.35059	0.725896	0.875811
Cp4.1LG00g13770.1	0.54101	2.75877	3.46261	0.79673	0.425608	NA
Cp4.1LG00g13780.1	0.454906	0.425535	3.24594	0.131098	0.895698	NA
Cp4.1LG00g13790.1	21.8784	-0.783402	0.381344	-2.05432	0.039945	0.156207
Cp4.1LG00g13800.1	2.44226	3.41543	1.90744	1.79058	0.0733603	0.236095
Cp4.1LG00g13830.1	0.333859	-0.276324	3.51587	-0.0785933	0.937356	NA
Cp4.1LG00g13880.1	11.869	-0.374742	0.483771	-0.774627	0.43856	0.686947
Cp4.1LG00g13890.1	1.79595	-1.03759	1.44501	-0.718051	0.472726	0.715706
Cp4.1LG00g13940.1	705.123	-0.76624	0.107687	-7.11544	1.11559e-12	1.25891e-10
Cp4.1LG00g13950.1	0.83165	-2.00995	2.36002	-0.851668	0.394399	NA
Cp4.1LG00g13970.1	13.7896	0.389004	0.628562	0.618879	0.535996	0.761801
Cp4.1LG00g13980.1	10.0589	3.01458	1.15417	2.6119	0.009004	0.0527411
Cp4.1LG00g14000.1	0.808028	3.33912	2.70708	1.23348	0.217398	NA
Cp4.1LG00g14010.1	3.15266	0.768657	1.06874	0.719215	0.472008	0.714963
Cp4.1LG00g14030.1	25.2737	6.85141	1.04243	6.57257	4.9455e-11	4.08151e-09
Cp4.1LG00g14050.1	2.78453	2.40882	1.26972	1.89712	0.0578115	0.201483
Cp4.1LG00g14060.1	3.20896	1.68818	1.01433	1.66432	0.0960481	0.282011
Cp4.1LG00g14070.1	4.15092	-2.04566	1.44814	-1.41261	0.157771	0.385972
Cp4.1LG00g14080.1	0.51528	-1.12721	3.12059	-0.361217	0.717937	NA
Cp4.1LG00g14090.1	1.66724	0.599737	1.37581	0.435916	0.662897	0.839313
Cp4.1LG00g14100.1	2.10565	1.20299	1.52177	0.790521	0.429224	0.679722
Cp4.1LG00g14120.1	0.73577	-2.8446	2.70954	-1.04985	0.293789	NA
Cp4.1LG00g14140.1	0.687903	2.16091	2.91181	0.742117	0.458016	NA
Cp4.1LG00g14150.1	61.3417	0.912098	0.253139	3.60315	0.000314383	0.00369279
Cp4.1LG00g14160.1	1.61489	2.56123	1.78216	1.43715	0.150676	0.374835
Cp4.1LG00g14170.1	1.07653	3.75521	2.14016	1.75464	0.0793211	NA
Cp4.1LG00g14180.1	0.691692	3.11072	2.80942	1.10725	0.268187	NA
Cp4.1LG00g14220.1	13.4011	0.459948	0.577467	0.796492	0.425746	0.676775
Cp4.1LG00g14250.1	0.741696	-0.752143	2.471	-0.304388	0.760833	NA
Cp4.1LG00g14260.1	11.8074	0.698426	0.566958	1.23188	0.217993	0.469076
Cp4.1LG00g14270.1	7.40186	0.17751	0.623565	0.284669	0.775898	0.902781
Cp4.1LG00g14280.1	0.812172	-2.97169	2.68588	-1.10641	0.268548	NA
Cp4.1LG00g14290.1	221.916	0.0504933	0.13514	0.373636	0.708675	0.866184
Cp4.1LG00g14300.1	3.77415	-0.942317	0.964202	-0.977302	0.32842	0.589552
Cp4.1LG00g14310.1	6.70804	0.139296	0.847295	0.164401	0.869416	0.945415
Cp4.1LG00g14330.1	0.768191	2.36344	2.3682	0.997993	0.318283	NA
Cp4.1LG00g14340.1	0.44643	-2.09195	2.61978	-0.798518	0.42457	NA
Cp4.1LG00g14350.1	0.654212	0.981166	1.95841	0.501001	0.61637	NA
Cp4.1LG00g14360.1	119.526	0.222071	0.184846	1.20138	0.229604	0.483344
Cp4.1LG00g14400.1	0.432684	1.15222	3.2561	0.353864	0.723441	NA
Cp4.1LG00g14430.1	0.391808	1.14454	2.79593	0.409358	0.682277	NA
Cp4.1LG00g14440.1	1.116	2.16798	2.16449	1.00161	0.316531	NA
Cp4.1LG00g14490.1	500.623	-1.24953	0.206911	-6.03899	1.55081e-09	9.02655e-08
Cp4.1LG00g14520.1	4.77488	1.25772	0.76812	1.63739	0.101548	0.292301
Cp4.1LG00g14530.1	5.12408	-0.0789571	0.831946	-0.0949065	0.924389	0.967578
Cp4.1LG00g14540.1	1.08341	-0.635556	1.53344	-0.414465	0.678533	NA
Cp4.1LG00g14570.1	97.7223	0.59779	0.193941	3.08233	0.00205384	0.016831
Cp4.1LG00g14580.1	9.92092	-0.616164	0.741117	-0.831399	0.405748	0.660558
Cp4.1LG00g14610.1	0.784748	0.116312	2.09612	0.0554893	0.955749	NA
Cp4.1LG00g14620.1	3.23335	-4.97006	1.42121	-3.49707	0.000470406	0.00513292
Cp4.1LG00g14630.1	77.5118	0.087906	0.22433	0.39186	0.695162	0.858013
Cp4.1LG00g14660.1	27.7561	6.41264	0.898476	7.13724	9.5222e-13	1.09125e-10
Cp4.1LG00g14670.1	0.56618	1.70487	2.20131	0.774482	0.438646	NA
Cp4.1LG00g14680.1	15.0387	-0.057668	0.507722	-0.113582	0.909569	0.961446
Cp4.1LG00g14700.1	1.0231	0.402729	1.57545	0.255627	0.798239	NA
Cp4.1LG00g14710.1	8.95902	0.987823	0.687693	1.43643	0.15088	0.375054
Cp4.1LG00g14720.1	0.55198	-2.43207	2.94294	-0.826407	0.408573	NA
Cp4.1LG00g14750.1	9.31912	-0.116113	0.675189	-0.171971	0.863461	0.942244
Cp4.1LG00g14770.1	2.47006	-1.21404	1.21511	-0.999119	0.317737	0.578934
Cp4.1LG00g14800.1	1.04765	-2.43547	2.70167	-0.901469	0.367339	NA
Cp4.1LG00g14830.1	63.1253	0.494258	0.326487	1.51386	0.13006	0.341383
Cp4.1LG00g14870.1	4.16374	-0.31521	0.837408	-0.376412	0.706611	0.865095
Cp4.1LG00g14880.1	4.89722	-0.149225	0.899793	-0.165844	0.86828	0.944982
Cp4.1LG00g14910.1	63.705	-1.41994	0.351285	-4.04214	5.29652e-05	0.000845227
Cp4.1LG00g14930.1	46.4254	-0.264957	0.279991	-0.946305	0.343993	0.604836
Cp4.1LG00g14940.1	1.03152	-3.31647	2.13581	-1.55279	0.120472	NA
Cp4.1LG00g14950.1	1.56968	1.66106	2.03853	0.814829	0.41517	0.668174
Cp4.1LG00g14980.1	5.1825	0.258369	0.927652	0.278519	0.780614	0.905334
Cp4.1LG00g14990.1	9.26328	-1.416	0.642239	-2.20478	0.0274694	0.120215
Cp4.1LG00g15020.1	0.276603	-1.44284	3.50124	-0.412094	0.68027	NA
Cp4.1LG00g15080.1	36.5941	-0.520048	0.291393	-1.78469	0.074311	0.238066
Cp4.1LG00g15100.1	1.00487	-1.37349	1.71822	-0.799367	0.424078	NA
Cp4.1LG00g15120.1	1.43328	2.33338	1.85398	1.25858	0.208181	NA
Cp4.1LG00g15130.1	13.947	0.709545	0.608167	1.1667	0.243333	0.499031
Cp4.1LG00g15140.1	15.6852	4.09387	0.829306	4.9365	7.95362e-07	2.2906e-05
Cp4.1LG00g15150.1	2.82408	-1.57454	1.05561	-1.49158	0.135808	0.350749
Cp4.1LG00g15200.1	3.80981	-0.49549	1.04844	-0.472597	0.636501	0.825309
Cp4.1LG00g15210.1	377.383	0.118303	0.135319	0.874253	0.381981	0.638937
Cp4.1LG00g15220.1	57.6189	0.209195	0.267637	0.781639	0.434427	0.683452
Cp4.1LG00g15290.1	1.14158	1.55348	1.89068	0.821653	0.411275	NA
Cp4.1LG00g15300.1	1.04601	-1.49503	1.92486	-0.776697	0.437338	NA
Cp4.1LG00g15340.1	4.13455	-0.0640438	1.01348	-0.0631922	0.949613	0.979323
Cp4.1LG00g15360.1	962.297	0.214958	0.163742	1.31279	0.189255	0.430387
Cp4.1LG00g15380.1	0.804195	0.16128	2.00227	0.0805488	0.935801	NA
Cp4.1LG00g15430.1	4.04011	-4.51957	1.3269	-3.40611	0.000658966	0.00675394
Cp4.1LG00g15440.1	0.65208	-0.250433	2.50515	-0.099967	0.920371	NA
Cp4.1LG00g15480.1	0.527065	2.72467	3.46448	0.786458	0.431599	NA
Cp4.1LG00g15510.1	0.425614	1.15241	3.27041	0.352376	0.724556	NA
Cp4.1LG00g15540.1	57.166	-0.452466	0.246141	-1.83824	0.0660276	0.220114
Cp4.1LG00g15560.1	5.24695	-0.83363	0.775674	-1.07472	0.282501	0.544197
Cp4.1LG00g15600.1	0.745785	1.42171	2.37055	0.599739	0.54868	NA
Cp4.1LG00g15620.1	0.429171	1.1523	3.26189	0.35326	0.723893	NA
Cp4.1LG00g15630.1	2.27997	-1.11135	1.31693	-0.843893	0.398729	0.654429
Cp4.1LG00g15640.1	6.84894	1.83002	0.725457	2.52258	0.0116498	0.064541
Cp4.1LG00g15650.1	2128.99	0.116051	0.201533	0.575844	0.564721	0.779107
Cp4.1LG00g15660.1	92.0838	0.0586858	0.327065	0.179432	0.857599	0.940052
Cp4.1LG00g15680.1	0.436616	2.43736	3.18617	0.764981	0.444283	NA
Cp4.1LG00g15690.1	0.692187	0.871185	2.16609	0.402193	0.687542	NA
Cp4.1LG00g15710.1	2.21693	0.425584	1.11877	0.380405	0.703645	0.863142
Cp4.1LG00g15760.1	0.902335	3.48139	2.65291	1.31229	0.189422	NA
Cp4.1LG00g15780.1	75.8607	1.8491	0.383482	4.82187	1.4222e-06	3.82543e-05
Cp4.1LG00g15820.1	2.66403	1.60821	1.09445	1.46943	0.141717	0.360952
Cp4.1LG00g15830.1	1785.94	0.0788044	0.111623	0.705985	0.480198	0.722187
Cp4.1LG00g15890.1	26.29	-1.71586	0.378064	-4.53855	5.66427e-06	0.000128627
Cp4.1LG00g15920.1	0.497674	-2.26946	3.09077	-0.73427	0.462784	NA
Cp4.1LG00g15940.1	9.95884	-3.45996	1.16854	-2.96093	0.00306713	0.0234331
Cp4.1LG00g15960.1	159.109	-0.58442	0.324505	-1.80096	0.0717089	0.232641
Cp4.1LG00g15980.1	1.60279	-1.47572	1.69614	-0.870048	0.384274	0.641124
Cp4.1LG00g16010.1	5.42661	-1.9409	1.39001	-1.39632	0.162619	0.392792
Cp4.1LG00g16030.1	35.3505	0.226777	0.33986	0.667267	0.504602	0.7404
Cp4.1LG00g16080.1	1.83369	-0.640183	1.74562	-0.366737	0.713815	0.868938
Cp4.1LG00g16100.1	0.54101	2.75877	3.46261	0.79673	0.425608	NA
Cp4.1LG00g16130.1	0.9633	-1.30024	2.06173	-0.630655	0.528266	NA
Cp4.1LG00g16150.1	64.6008	0.0812314	0.260818	0.311448	0.75546	0.89225
Cp4.1LG00g16160.1	34.2749	0.49338	0.305893	1.61292	0.106762	0.300597
Cp4.1LG00g16180.1	14.4614	0.438647	0.532134	0.824318	0.409759	0.66383
Cp4.1LG00g16210.1	144.92	-0.854603	0.26533	-3.22091	0.00127786	0.0115127
Cp4.1LG00g16320.1	0.31094	-1.58623	3.49029	-0.45447	0.64949	NA
Cp4.1LG01g00010.1	11.6819	-3.24795	0.849624	-3.82282	0.000131936	0.00181817
Cp4.1LG01g00020.1	784.084	-0.123542	0.157127	-0.786253	0.431719	0.681714
Cp4.1LG01g00030.1	16.8305	-0.245846	0.561092	-0.438157	0.661272	0.83884
Cp4.1LG01g00040.1	0.848915	-0.991027	2.05201	-0.482954	0.629128	NA
Cp4.1LG01g00050.1	24.012	-0.246055	0.349178	-0.704668	0.481017	0.72289
Cp4.1LG01g00060.1	6.30745	-2.19132	0.742418	-2.9516	0.00316135	0.0239625
Cp4.1LG01g00070.1	34.1642	0.814014	0.316316	2.57342	0.0100698	0.0575927
Cp4.1LG01g00080.1	470.907	-0.047774	0.143169	-0.33369	0.738614	0.882776
Cp4.1LG01g00090.1	56.8567	0.0957643	0.303423	0.315613	0.752296	0.890302
Cp4.1LG01g00100.1	21.9154	0.0964209	0.400916	0.240501	0.809942	0.918115
Cp4.1LG01g00110.1	10.9483	0.967739	0.765609	1.26401	0.206226	0.453139
Cp4.1LG01g00120.1	238.016	-0.0930168	0.160224	-0.580544	0.561548	0.777582
Cp4.1LG01g00130.1	0.994104	-2.29932	2.01144	-1.14312	0.252988	NA
Cp4.1LG01g00140.1	0.627887	-2.59899	2.40715	-1.0797	0.280277	NA
Cp4.1LG01g00160.1	36.7887	-0.249679	0.259837	-0.960907	0.336599	0.597408
Cp4.1LG01g00170.1	558.163	-0.632708	0.139919	-4.52197	6.12661e-06	0.000137572
Cp4.1LG01g00180.1	173.336	-0.0268263	0.198835	-0.134918	0.892677	0.955443
Cp4.1LG01g00190.1	9.33424	0.410204	0.626479	0.654777	0.512611	0.745426
Cp4.1LG01g00200.1	221.824	-0.0567546	0.139045	-0.408175	0.683145	0.851509
Cp4.1LG01g00210.1	4.48806	-2.45944	1.13117	-2.17424	0.0296873	0.127179
Cp4.1LG01g00220.1	1.55942	0.230664	1.62332	0.142094	0.887006	0.952718
Cp4.1LG01g00230.1	59.3425	0.156653	0.239454	0.654207	0.512978	0.745813
Cp4.1LG01g00240.1	1368.16	0.0849766	0.11119	0.764244	0.444722	0.691825
Cp4.1LG01g00250.1	5.13484	-4.12086	1.27404	-3.23449	0.00121861	0.011079
Cp4.1LG01g00260.1	82.1107	-0.674202	0.278223	-2.42324	0.0153828	0.0790327
Cp4.1LG01g00270.1	32.224	0.341275	0.411045	0.830262	0.406391	0.661072
Cp4.1LG01g00280.1	963.894	-0.159894	0.16723	-0.956136	0.339003	0.600471
Cp4.1LG01g00290.1	4.93082	-0.531203	1.00525	-0.528428	0.597202	0.801171
Cp4.1LG01g00300.1	2087.39	0.105981	0.125183	0.846605	0.397216	0.653114
Cp4.1LG01g00310.1	91.5625	-2.46928	0.508161	-4.85926	1.17825e-06	3.24944e-05
Cp4.1LG01g00320.1	6.04832	-5.12415	1.30955	-3.91291	9.11908e-05	0.00134017
Cp4.1LG01g00340.1	2.8504	-1.24943	1.0552	-1.18407	0.236386	0.491113
Cp4.1LG01g00360.1	1637.23	-4.59137	0.629211	-7.29702	2.94219e-13	3.73997e-11
Cp4.1LG01g00370.1	93.3891	0.18975	0.207713	0.91352	0.360969	0.619052
Cp4.1LG01g00380.1	305.575	-0.0902274	0.158612	-0.568857	0.569453	0.781991
Cp4.1LG01g00400.1	317.893	0.377355	0.153456	2.45904	0.0139309	0.0734503
Cp4.1LG01g00410.1	289.367	-0.106061	0.132977	-0.797587	0.42511	0.676542
Cp4.1LG01g00420.1	14.7332	0.227973	0.425383	0.535924	0.592011	0.7974
Cp4.1LG01g00430.1	201.683	-0.413979	0.185269	-2.23447	0.0254519	0.114049
Cp4.1LG01g00440.1	70.1325	-0.220119	0.301197	-0.730814	0.464893	0.708552
Cp4.1LG01g00450.1	2016.76	0.0374356	0.13822	0.270841	0.786513	0.907382
Cp4.1LG01g00460.1	44.1221	0.67194	0.271752	2.47262	0.0134128	0.0713947
Cp4.1LG01g00470.1	189.502	-0.162908	0.233279	-0.698338	0.484966	0.726013
Cp4.1LG01g00480.1	395.076	0.448408	0.215577	2.08003	0.0375226	0.149671
Cp4.1LG01g00490.1	89.8937	-0.0881741	0.251141	-0.351094	0.725518	0.875637
Cp4.1LG01g00500.1	4879	-0.383017	0.158899	-2.41045	0.0159329	0.0811243
Cp4.1LG01g00510.1	28.8143	0.169742	0.303429	0.559413	0.57588	0.786497
Cp4.1LG01g00520.1	1304.1	0.244903	0.14557	1.68237	0.092497	0.275795
Cp4.1LG01g00530.1	29.8308	-0.534225	0.343848	-1.55367	0.120264	0.324272
Cp4.1LG01g00540.1	25.2556	-0.118924	0.389885	-0.305024	0.760348	0.895121
Cp4.1LG01g00550.1	5326.53	0.34469	0.193447	1.78183	0.0747762	0.239037
Cp4.1LG01g00560.1	3042.83	-1.41034	0.281656	-5.00732	5.51943e-07	1.6632e-05
Cp4.1LG01g00570.1	96.9183	-0.571103	0.353847	-1.61398	0.106531	0.300319
Cp4.1LG01g00580.1	1005.22	0.399605	0.19194	2.08193	0.037349	0.149329
Cp4.1LG01g00590.1	5015.47	0.778351	0.150734	5.16375	2.42046e-07	8.13614e-06
Cp4.1LG01g00600.1	222.38	0.164953	0.150302	1.09748	0.272433	0.532821
Cp4.1LG01g00610.1	776.515	0.350135	0.167707	2.08778	0.0368179	0.147981
Cp4.1LG01g00620.1	278.778	-0.06659	0.177435	-0.375293	0.707442	0.86539
Cp4.1LG01g00630.1	24.3361	0.743496	0.334702	2.22136	0.0263263	0.116922
Cp4.1LG01g00640.1	194.526	-0.109906	0.173655	-0.632899	0.526799	0.755175
Cp4.1LG01g00650.1	72.021	0.021235	0.253823	0.0836608	0.933326	0.971463
Cp4.1LG01g00670.1	1.10997	-0.710351	1.7223	-0.412443	0.680015	NA
Cp4.1LG01g00680.1	0.869884	-1.07449	2.08432	-0.515514	0.606194	NA
Cp4.1LG01g00690.1	1.24502	-3.562	2.17162	-1.64025	0.100954	NA
Cp4.1LG01g00700.1	499.567	0.876408	0.128445	6.82323	8.90131e-12	8.23762e-10
Cp4.1LG01g00710.1	150.166	-0.355651	0.218427	-1.62824	0.103475	0.295044
Cp4.1LG01g00720.1	903.777	-0.152627	0.136587	-1.11744	0.263808	0.523348
Cp4.1LG01g00730.1	36.2796	0.133332	0.345114	0.386341	0.699244	0.860875
Cp4.1LG01g00740.1	132.176	-0.67779	0.310534	-2.18266	0.0290606	0.125222
Cp4.1LG01g00750.1	190.089	0.714364	0.186249	3.83553	0.000125296	0.00174186
Cp4.1LG01g00760.1	96.525	0.140144	0.219446	0.638624	0.523067	0.752273
Cp4.1LG01g00770.1	46.0387	0.0610253	0.269578	0.226374	0.820911	0.921972
Cp4.1LG01g00780.1	8.26835	-0.277508	0.743075	-0.373459	0.708807	0.866298
Cp4.1LG01g00790.1	130.009	0.341063	0.216693	1.57395	0.115499	0.316361
Cp4.1LG01g00800.1	61.0038	-3.65142	0.522139	-6.99319	2.68706e-12	2.79025e-10
Cp4.1LG01g00810.1	1150.28	0.298415	0.119419	2.4989	0.012458	0.0676671
Cp4.1LG01g00820.1	8.06831	1.14644	0.714587	1.60434	0.108638	0.30401
Cp4.1LG01g00830.1	214.978	-0.235429	0.186234	-1.26416	0.206173	0.453074
Cp4.1LG01g00840.1	3381.07	0.284917	0.113714	2.50555	0.0122261	0.0666838
Cp4.1LG01g00860.1	4.34647	-0.150305	0.852395	-0.176333	0.860033	0.940984
Cp4.1LG01g00910.1	357.334	-0.175988	0.117131	-1.50249	0.132971	0.346129
Cp4.1LG01g00930.1	2.77018	-0.26355	1.06717	-0.246961	0.804938	0.916343
Cp4.1LG01g00940.1	478.863	0.0374878	0.119935	0.312567	0.75461	0.89187
Cp4.1LG01g00950.1	268.88	-0.204841	0.209687	-0.97689	0.328623	0.589552
Cp4.1LG01g00960.1	253.384	-0.372727	0.192487	-1.93638	0.0528213	0.189352
Cp4.1LG01g00980.1	400.042	0.369204	0.174954	2.11029	0.0348335	0.142044
Cp4.1LG01g00990.1	614.911	0.848604	0.162277	5.22935	1.70106e-07	6.08803e-06
Cp4.1LG01g01000.1	26.611	0.105402	0.561037	0.18787	0.850979	0.936694
Cp4.1LG01g01010.1	296.875	0.255582	0.166491	1.53511	0.124757	0.332295
Cp4.1LG01g01020.1	0.466404	-0.886504	2.64821	-0.334756	0.737809	NA
Cp4.1LG01g01030.1	247.432	-0.235945	0.177373	-1.33022	0.183447	0.421382
Cp4.1LG01g01040.1	407.598	0.143751	0.118262	1.21553	0.224163	0.477148
Cp4.1LG01g01050.1	770.469	0.0287719	0.102395	0.280991	0.778718	0.904462
Cp4.1LG01g01060.1	2.76816	-1.15591	1.21454	-0.951721	0.341238	0.602582
Cp4.1LG01g01070.1	2665.65	-0.0266833	0.172674	-0.15453	0.877192	0.948708
Cp4.1LG01g01080.1	370.731	0.177669	0.159477	1.11407	0.265247	0.524902
Cp4.1LG01g01090.1	150.167	-0.196861	0.165355	-1.19053	0.233837	0.488006
Cp4.1LG01g01100.1	19038.4	0.767623	0.0646534	11.8729	1.63711e-32	1.44839e-29
Cp4.1LG01g01110.1	3467.76	-0.311458	0.154572	-2.01497	0.043908	0.166704
Cp4.1LG01g01120.1	2180.24	0.0443408	0.252897	0.175332	0.860819	0.940984
Cp4.1LG01g01140.1	260.906	0.336151	0.164226	2.04689	0.0406693	0.158255
Cp4.1LG01g01150.1	437.677	0.114751	0.245984	0.466497	0.64086	0.827993
Cp4.1LG01g01160.1	103.791	-1.37468	0.303273	-4.53283	5.82e-06	0.000131354
Cp4.1LG01g01170.1	1.07787	-3.37212	2.08111	-1.62035	0.105158	NA
Cp4.1LG01g01180.1	356.773	0.0363406	0.108346	0.335411	0.737315	0.881986
Cp4.1LG01g01190.1	3.60763	0.253901	1.08357	0.23432	0.814737	0.919828
Cp4.1LG01g01200.1	29.3279	-0.339626	0.415595	-0.817205	0.413812	0.6673
Cp4.1LG01g01210.1	38.4403	0.250473	0.369368	0.678112	0.4977	0.73586
Cp4.1LG01g01220.1	109.42	-0.13031	0.263691	-0.494177	0.621181	0.815731
Cp4.1LG01g01230.1	292.63	-0.0646511	0.14565	-0.443879	0.65713	0.836921
Cp4.1LG01g01240.1	2159.31	-0.19549	0.189665	-1.03071	0.302676	0.564702
Cp4.1LG01g01250.1	625.63	0.303205	0.134668	2.2515	0.0243538	0.110471
Cp4.1LG01g01260.1	3.23163	0.25566	1.06146	0.240858	0.809666	0.918039
Cp4.1LG01g01280.1	998.353	0.00713239	0.151393	0.0471117	0.962424	0.985022
Cp4.1LG01g01290.1	228.935	0.48482	0.165037	2.93765	0.00330714	0.0248307
Cp4.1LG01g01300.1	9.34006	0.474273	0.791497	0.59921	0.549033	0.770219
Cp4.1LG01g01310.1	835.459	0.0323761	0.109503	0.295663	0.767487	0.898371
Cp4.1LG01g01320.1	404.899	0.151031	0.179541	0.841202	0.400235	0.656024
Cp4.1LG01g01360.1	40.7494	-0.545075	0.325852	-1.67277	0.0943725	0.278785
Cp4.1LG01g01370.1	62.1581	-0.0261748	0.216479	-0.120912	0.903761	0.959644
Cp4.1LG01g01380.1	2260.02	-0.0170434	0.168879	-0.100921	0.919613	0.96595
Cp4.1LG01g01390.1	319.291	0.122722	0.129081	0.950738	0.341737	0.602772
Cp4.1LG01g01400.1	77.6006	0.319079	0.220842	1.44483	0.148506	0.371779
Cp4.1LG01g01410.1	522.364	-0.263408	0.142008	-1.85488	0.0636138	0.215052
Cp4.1LG01g01420.1	31.5524	-0.00166275	0.356496	-0.00466414	0.996279	0.998717
Cp4.1LG01g01430.1	4.02158	-1.09486	0.857121	-1.27737	0.20147	0.447446
Cp4.1LG01g01450.1	1206.96	-0.119052	0.117835	-1.01033	0.312336	0.573775
Cp4.1LG01g01460.1	12.7335	0.238876	0.558937	0.427375	0.669106	0.843313
Cp4.1LG01g01470.1	30.2858	0.489881	0.368026	1.3311	0.183155	0.421015
Cp4.1LG01g01480.1	359.235	0.142823	0.147102	0.97091	0.331593	0.592374
Cp4.1LG01g01490.1	2.00887	0.438268	1.22026	0.35916	0.719475	0.872016
Cp4.1LG01g01500.1	38.5924	0.225388	0.390367	0.577373	0.563687	0.778645
Cp4.1LG01g01510.1	785.493	0.858641	0.13436	6.3906	1.65231e-10	1.2182e-08
Cp4.1LG01g01520.1	1612.44	-0.144749	0.103163	-1.4031	0.160587	0.389712
Cp4.1LG01g01530.1	948.185	0.00218913	0.145269	0.0150695	0.987977	0.995402
Cp4.1LG01g01540.1	65.5051	-0.183195	0.248807	-0.736291	0.461553	0.705699
Cp4.1LG01g01550.1	77.9383	0.436751	0.228353	1.91261	0.0557974	0.196768
Cp4.1LG01g01560.1	588.528	-0.0449219	0.106925	-0.420123	0.674395	0.845995
Cp4.1LG01g01570.1	646.346	-0.00941675	0.101332	-0.0929293	0.92596	0.968471
Cp4.1LG01g01580.1	1116.84	0.0199035	0.0911374	0.218391	0.827125	0.924515
Cp4.1LG01g01590.1	140.714	-0.131111	0.19953	-0.6571	0.511117	0.744477
Cp4.1LG01g01600.1	222.086	-0.0728894	0.164319	-0.443585	0.657343	0.836921
Cp4.1LG01g01610.1	8.8375	1.44781	0.723447	2.00126	0.0453643	0.170091
Cp4.1LG01g01620.1	50.4851	-0.273828	0.289879	-0.944627	0.344849	0.605459
Cp4.1LG01g01630.1	7.51772	-0.279464	0.644581	-0.433559	0.664609	0.840516
Cp4.1LG01g01640.1	41.4301	-0.144919	0.248741	-0.58261	0.560156	0.776716
Cp4.1LG01g01650.1	753.81	1.02768	0.196623	5.22664	1.72618e-07	6.158e-06
Cp4.1LG01g01660.1	191.431	0.263634	0.165133	1.59649	0.110378	0.307359
Cp4.1LG01g01670.1	30.6063	0.324918	0.4449	0.730316	0.465197	0.708729
Cp4.1LG01g01690.1	70.0098	-0.237171	0.202065	-1.17373	0.240502	0.49555
Cp4.1LG01g01700.1	27.3469	0.531827	0.614866	0.864948	0.387067	0.643841
Cp4.1LG01g01720.1	29.3113	-0.18877	0.356101	-0.530103	0.596041	0.800392
Cp4.1LG01g01730.1	276.711	-0.0411591	0.125327	-0.328413	0.7426	0.88498
Cp4.1LG01g01740.1	1052.06	0.422715	0.139025	3.04057	0.00236128	0.0189662
Cp4.1LG01g01750.1	1647.8	-1.95092	0.467928	-4.16928	3.05558e-05	0.000532991
Cp4.1LG01g01760.1	197.498	0.245884	0.16812	1.46255	0.143589	0.363751
Cp4.1LG01g01770.1	138.264	0.292972	0.199141	1.47118	0.141243	0.360283
Cp4.1LG01g01780.1	651.166	0.0368906	0.117298	0.314504	0.753138	0.890893
Cp4.1LG01g01790.1	196.234	-0.024647	0.185432	-0.132917	0.894259	0.955881
Cp4.1LG01g01820.1	172.17	-0.230349	0.191012	-1.20594	0.227841	0.481289
Cp4.1LG01g01840.1	287.47	-0.057959	0.152515	-0.380021	0.70393	0.863247
Cp4.1LG01g01850.1	269.522	0.217014	0.148312	1.46322	0.143406	0.363453
Cp4.1LG01g01870.1	24438.3	1.07394	0.110491	9.71972	2.48453e-22	9.15879e-20
Cp4.1LG01g01880.1	250.398	0.0641282	0.207911	0.308441	0.757747	0.893382
Cp4.1LG01g01890.1	267.05	0.33793	0.144002	2.34671	0.0189399	0.0922631
Cp4.1LG01g01900.1	360.063	0.358969	0.12617	2.84512	0.00443941	0.030889
Cp4.1LG01g01910.1	352.956	0.120629	0.159514	0.756228	0.449513	0.69585
Cp4.1LG01g01920.1	71.9177	-0.890999	0.229072	-3.8896	0.000100408	0.00145152
Cp4.1LG01g01930.1	579.302	-0.0697531	0.144872	-0.48148	0.630175	0.821635
Cp4.1LG01g01940.1	3.786	1.01251	1.26801	0.798504	0.424578	0.676377
Cp4.1LG01g01950.1	3.87741	0.795481	0.890677	0.893119	0.371793	0.629177
Cp4.1LG01g01960.1	386.473	0.48852	0.157631	3.09914	0.00194082	0.0161258
Cp4.1LG01g01970.1	0.717381	0.369803	1.885	0.196182	0.844468	NA
Cp4.1LG01g01980.1	617.028	0.343718	0.169547	2.02727	0.0426348	0.163573
Cp4.1LG01g01990.1	44.7038	-0.0980648	0.264265	-0.371085	0.710575	0.86726
Cp4.1LG01g02000.1	256.665	-0.513859	0.138861	-3.70053	0.000215154	0.0027193
Cp4.1LG01g02010.1	250.929	0.149494	0.169656	0.881163	0.37823	0.635378
Cp4.1LG01g02020.1	6.33232	0.531118	0.925299	0.573996	0.565971	0.779655
Cp4.1LG01g02030.1	51.0226	0.325289	0.293997	1.10644	0.268538	0.528286
Cp4.1LG01g02040.1	75.1124	-0.98264	0.226294	-4.34232	1.40986e-05	0.000276203
Cp4.1LG01g02050.1	25.4094	-0.0786283	0.386365	-0.203508	0.838738	0.930212
Cp4.1LG01g02060.1	410.045	0.266217	0.124099	2.1452	0.031937	0.133307
Cp4.1LG01g02070.1	77.8619	-0.0927229	0.31528	-0.294097	0.768683	0.899328
Cp4.1LG01g02080.1	0.973225	2.72398	1.97303	1.38061	0.167399	NA
Cp4.1LG01g02100.1	0.586318	-2.51561	2.43345	-1.03376	0.301247	NA
Cp4.1LG01g02110.1	185.323	0.261204	0.170422	1.53269	0.125352	0.333197
Cp4.1LG01g02120.1	282	0.0655828	0.137831	0.47582	0.634203	0.824052
Cp4.1LG01g02130.1	0.870567	-1.10157	1.83836	-0.599215	0.54903	NA
Cp4.1LG01g02140.1	2.42761	1.52346	1.38003	1.10394	0.269621	0.529569
Cp4.1LG01g02150.1	1.77525	-0.527147	1.25407	-0.42035	0.67423	0.845992
Cp4.1LG01g02160.1	451.745	-0.107277	0.109683	-0.978067	0.328041	0.589121
Cp4.1LG01g02170.1	0.612794	1.03572	2.51441	0.411913	0.680403	NA
Cp4.1LG01g02180.1	926.648	0.0607984	0.124757	0.487336	0.62602	0.81882
Cp4.1LG01g02190.1	214.939	-0.158402	0.157731	-1.00426	0.315254	0.576612
Cp4.1LG01g02210.1	53.2355	-0.338477	0.29343	-1.15352	0.248697	0.505624
Cp4.1LG01g02220.1	11.6067	-2.81799	0.809176	-3.48255	0.000496667	0.00538758
Cp4.1LG01g02230.1	401.218	-0.456485	0.199772	-2.28503	0.0223112	0.103847
Cp4.1LG01g02250.1	15.3942	-0.295479	0.558789	-0.528784	0.596955	0.801005
Cp4.1LG01g02260.1	134.051	0.518993	0.218823	2.37175	0.0177042	0.0877393
Cp4.1LG01g02270.1	58.9539	0.119817	0.303849	0.39433	0.693337	0.857536
Cp4.1LG01g02280.1	197.187	-0.0727	0.198219	-0.366766	0.713793	0.868938
Cp4.1LG01g02290.1	3.40281	-2.84679	1.17208	-2.42883	0.0151477	0.078061
Cp4.1LG01g02300.1	179.269	-0.387222	0.156053	-2.48134	0.0130889	0.070158
Cp4.1LG01g02310.1	5.86421	-0.279356	0.82539	-0.338453	0.735022	0.880625
Cp4.1LG01g02320.1	3.02043	-0.122737	1.1601	-0.105799	0.915742	0.964134
Cp4.1LG01g02330.1	1801.23	-0.0557337	0.0846727	-0.658225	0.510394	0.74409
Cp4.1LG01g02340.1	48.4231	0.351818	0.377677	0.931531	0.351579	0.611014
Cp4.1LG01g02350.1	12.1551	-1.50453	0.686041	-2.19306	0.0283031	0.122939
Cp4.1LG01g02360.1	37.1755	-0.759009	0.377377	-2.01127	0.0442966	0.167364
Cp4.1LG01g02370.1	62.4199	-0.142318	0.353614	-0.402468	0.68734	0.853713
Cp4.1LG01g02380.1	53.836	0.1158	0.272082	0.425607	0.670394	0.84383
Cp4.1LG01g02390.1	3.22556	0.277901	0.959536	0.28962	0.772107	0.901297
Cp4.1LG01g02400.1	0.359219	1.07349	2.85244	0.376341	0.706664	NA
Cp4.1LG01g02410.1	122.891	0.332492	0.20818	1.59714	0.110235	0.307076
Cp4.1LG01g02420.1	118.493	-0.121459	0.181962	-0.667496	0.504455	0.740367
Cp4.1LG01g02430.1	104.291	0.282447	0.245363	1.15114	0.249675	0.506763
Cp4.1LG01g02440.1	110.236	1.12653	0.19856	5.6735	1.39909e-08	6.54232e-07
Cp4.1LG01g02450.1	1740.34	0.337686	0.196601	1.71762	0.0858665	0.26308
Cp4.1LG01g02460.1	68.9595	0.00962988	0.245197	0.0392741	0.968672	0.987422
Cp4.1LG01g02470.1	1120.23	-0.0061543	0.0987544	-0.0623193	0.950309	0.979812
Cp4.1LG01g02480.1	198.657	-0.0644803	0.183992	-0.350452	0.726	0.875837
Cp4.1LG01g02490.1	340.31	-0.0307525	0.163021	-0.188641	0.850374	0.936309
Cp4.1LG01g02500.1	58.703	-0.171204	0.292903	-0.584509	0.558878	0.775813
Cp4.1LG01g02510.1	30.6608	-0.436702	0.315464	-1.38432	0.166261	0.39764
Cp4.1LG01g02540.1	463.016	0.00339149	0.14517	0.0233622	0.981361	0.992717
Cp4.1LG01g02550.1	4.20561	-3.8059	1.30965	-2.90605	0.00366019	0.0267659
Cp4.1LG01g02560.1	10.1286	1.41049	0.660611	2.13513	0.0327507	0.135804
Cp4.1LG01g02570.1	391.3	0.201721	0.133753	1.50816	0.131513	0.343871
Cp4.1LG01g02600.1	0.31511	-1.60431	2.89665	-0.553852	0.57968	NA
Cp4.1LG01g02610.1	6.58782	-0.156248	0.841729	-0.185627	0.852737	0.937455
Cp4.1LG01g02620.1	4.94449	-1.50272	1.01931	-1.47425	0.140415	0.358751
Cp4.1LG01g02630.1	398.159	-0.0106933	0.108473	-0.0985799	0.921472	0.966525
Cp4.1LG01g02640.1	0.705347	-1.72042	2.05939	-0.835401	0.403492	NA
Cp4.1LG01g02650.1	37.0822	0.424868	0.373575	1.13731	0.255411	0.514403
Cp4.1LG01g02660.1	45.5087	0.776264	0.257857	3.01044	0.0026087	0.0205227
Cp4.1LG01g02670.1	1323.31	0.0760031	0.164259	0.462703	0.643577	0.829573
Cp4.1LG01g02680.1	1732.24	-0.681754	0.214873	-3.17282	0.00150966	0.0131615
Cp4.1LG01g02690.1	17.6572	-0.636105	0.452241	-1.40656	0.159557	0.388284
Cp4.1LG01g02700.1	3.76488	0.0585084	1.04184	0.0561587	0.955215	0.981759
Cp4.1LG01g02720.1	542.124	-2.50557	0.66711	-3.75586	0.000172749	0.00227839
Cp4.1LG01g02730.1	1950.17	-0.0623668	0.132803	-0.469618	0.638628	0.826512
Cp4.1LG01g02740.1	387.428	0.297292	0.148516	2.00175	0.0453115	0.169979
Cp4.1LG01g02750.1	0.888524	-2.13936	1.96325	-1.0897	0.275844	NA
Cp4.1LG01g02760.1	1734.82	-0.36956	0.261715	-1.41207	0.157929	0.386103
Cp4.1LG01g02770.1	39.2296	0.378888	0.401337	0.944064	0.345137	0.605641
Cp4.1LG01g02780.1	18.2909	-0.492223	0.554334	-0.887953	0.374566	0.631837
Cp4.1LG01g02800.1	3.73382	1.34174	1.03662	1.29435	0.195546	0.439228
Cp4.1LG01g02810.1	24.5315	-0.561848	0.493389	-1.13875	0.254806	0.513649
Cp4.1LG01g02820.1	336.485	-0.311171	0.128002	-2.43099	0.0150577	0.0778015
Cp4.1LG01g02830.1	496.598	0.135794	0.152549	0.890167	0.373376	0.630744
Cp4.1LG01g02840.1	28.3682	-0.719646	0.444853	-1.61772	0.105724	0.298837
Cp4.1LG01g02860.1	3161.08	-0.23609	0.531273	-0.444385	0.656765	0.836744
Cp4.1LG01g02870.1	1362.13	-0.414295	0.141141	-2.93533	0.00333197	0.0249734
Cp4.1LG01g02880.1	96.7001	-0.016706	0.224465	-0.0744261	0.940671	0.974235
Cp4.1LG01g02890.1	170.984	0.145373	0.242933	0.598406	0.549569	0.770254
Cp4.1LG01g02900.1	441.142	0.36203	0.167135	2.16609	0.030304	0.128843
Cp4.1LG01g02910.1	535.563	0.130016	0.105243	1.23539	0.216686	0.467295
Cp4.1LG01g02920.1	198.033	0.116865	0.195146	0.59886	0.549266	0.770219
Cp4.1LG01g02930.1	53.241	-0.0841831	0.319324	-0.263629	0.792066	0.910245
Cp4.1LG01g02940.1	416.192	0.543779	0.114062	4.76738	1.86635e-06	4.86792e-05
Cp4.1LG01g02950.1	259.693	-0.242888	0.230753	-1.05259	0.29253	0.554571
Cp4.1LG01g02960.1	36.1166	0.596548	0.322246	1.85122	0.064138	0.216086
Cp4.1LG01g02970.1	583.473	-0.302115	0.111068	-2.72009	0.00652643	0.0415281
Cp4.1LG01g02980.1	0.618649	1.03142	1.97896	0.521189	0.602235	NA
Cp4.1LG01g02990.1	9.81759	-0.391612	0.791201	-0.494958	0.62063	0.815693
Cp4.1LG01g03020.1	3659.03	0.365398	0.16511	2.21306	0.0268935	0.118634
Cp4.1LG01g03030.1	1107.4	0.109641	0.227054	0.482885	0.629178	0.821174
Cp4.1LG01g03040.1	615.624	-0.0798622	0.119445	-0.668611	0.503744	0.740024
Cp4.1LG01g03050.1	7.7102	-0.357719	0.6065	-0.589808	0.555319	0.773412
Cp4.1LG01g03060.1	4744.3	0.186069	0.172229	1.08036	0.27998	0.541265
Cp4.1LG01g03070.1	98.1239	-0.215608	0.186807	-1.15417	0.24843	0.505359
Cp4.1LG01g03080.1	571.662	0.578755	0.179625	3.22202	0.00127292	0.0114729
Cp4.1LG01g03090.1	420.396	0.495281	0.152257	3.25293	0.00114222	0.0105309
Cp4.1LG01g03100.1	123.357	-0.376492	0.289007	-1.30271	0.192674	0.435342
Cp4.1LG01g03110.1	1166	-0.0418705	0.0943097	-0.443968	0.657065	0.836921
Cp4.1LG01g03120.1	7.85492	-1.14897	0.722844	-1.58952	0.111944	0.309689
Cp4.1LG01g03130.1	633.478	0.103869	0.105619	0.983433	0.325394	0.586224
Cp4.1LG01g03140.1	399.489	0.203708	0.130337	1.56294	0.118067	0.320655
Cp4.1LG01g03150.1	83.8656	-0.0388104	0.265869	-0.145976	0.88394	0.951528
Cp4.1LG01g03160.1	151.416	0.00873787	0.188213	0.0464255	0.962971	0.9851
Cp4.1LG01g03170.1	887.474	0.0536541	0.105168	0.510174	0.609929	0.808972
Cp4.1LG01g03180.1	67.8894	0.401405	0.222685	1.80257	0.0714562	0.232261
Cp4.1LG01g03190.1	127.794	-0.0227766	0.163634	-0.139192	0.889299	0.953888
Cp4.1LG01g03200.1	458.134	-0.0622504	0.135412	-0.459712	0.645723	0.830703
Cp4.1LG01g03210.1	115.595	-0.0741677	0.267303	-0.277467	0.781422	0.905558
Cp4.1LG01g03220.1	2.46634	0.902883	1.13697	0.794116	0.427128	0.677656
Cp4.1LG01g03240.1	274.795	0.0602445	0.159852	0.376877	0.706265	0.864907
Cp4.1LG01g03250.1	156.627	0.195149	0.190611	1.02381	0.305926	0.567787
Cp4.1LG01g03260.1	1.07208	1.83607	1.78707	1.02742	0.304223	NA
Cp4.1LG01g03270.1	89.7582	0.00393112	0.211954	0.018547	0.985202	0.994255
Cp4.1LG01g03280.1	26.6121	-0.459564	0.317178	-1.44891	0.147362	0.369946
Cp4.1LG01g03290.1	389.334	-0.129392	0.131688	-0.982564	0.325822	0.586755
Cp4.1LG01g03300.1	11.2389	0.266064	0.523124	0.508606	0.611029	0.809605
Cp4.1LG01g03310.1	746.508	0.103357	0.135792	0.761139	0.446574	0.693599
Cp4.1LG01g03330.1	1.53773	2.49047	1.60759	1.5492	0.121334	0.326282
Cp4.1LG01g03350.1	119.223	0.30305	0.191314	1.58404	0.113184	0.312088
Cp4.1LG01g03360.1	78.2156	0.472946	0.238091	1.98641	0.0469879	0.174394
Cp4.1LG01g03370.1	167.925	-0.293992	0.182361	-1.61215	0.10693	0.300978
Cp4.1LG01g03380.1	169.152	-0.0756708	0.192352	-0.393397	0.694026	0.857583
Cp4.1LG01g03390.1	362.781	0.134425	0.12326	1.09058	0.275459	0.536651
Cp4.1LG01g03400.1	324.483	-0.0202312	0.1691	-0.11964	0.904768	0.95985
Cp4.1LG01g03410.1	287.818	-0.0724457	0.142604	-0.508019	0.61144	0.809859
Cp4.1LG01g03420.1	69.5534	0.601137	0.340764	1.76409	0.0777176	0.245824
Cp4.1LG01g03440.1	990.732	-0.130372	0.0884677	-1.47367	0.140572	0.358881
Cp4.1LG01g03450.1	38.1758	-1.05215	0.507746	-2.0722	0.0382464	0.15171
Cp4.1LG01g03460.1	1.1385	1.39598	1.76552	0.790688	0.429126	NA
Cp4.1LG01g03470.1	0.450974	-0.886379	2.6729	-0.331617	0.740179	NA
Cp4.1LG01g03490.1	244.243	0.00300081	0.123847	0.02423	0.980669	0.992484
Cp4.1LG01g03500.1	77.4318	0.118334	0.215696	0.548617	0.583268	0.791697
Cp4.1LG01g03510.1	397.691	-0.257112	0.124798	-2.06023	0.0393762	0.154528
Cp4.1LG01g03530.1	161.042	-0.3473	0.223494	-1.55395	0.120196	0.324166
Cp4.1LG01g03540.1	969.137	-0.0730121	0.100405	-0.727176	0.467118	0.710523
Cp4.1LG01g03560.1	36.583	0.265354	0.422159	0.628563	0.529635	0.757042
Cp4.1LG01g03570.1	11.8163	0.429308	0.453709	0.946219	0.344037	0.604836
Cp4.1LG01g03590.1	127.193	-0.219355	0.347026	-0.6321	0.527322	0.755542
Cp4.1LG01g03600.1	97.2148	0.477934	0.209408	2.28231	0.0224708	0.104348
Cp4.1LG01g03610.1	4.06849	-2.59332	1.28351	-2.02049	0.0433328	0.165362
Cp4.1LG01g03620.1	185.872	-0.256558	0.169503	-1.51359	0.130131	0.34149
Cp4.1LG01g03630.1	26.561	-0.644065	0.595085	-1.08231	0.279116	0.540208
Cp4.1LG01g03650.1	33.8341	0.94459	0.489694	1.92894	0.0537381	0.191737
Cp4.1LG01g03670.1	2.76118	-0.0391022	1.20843	-0.0323579	0.974187	0.988987
Cp4.1LG01g03690.1	70.3151	-0.0294678	0.221459	-0.133062	0.894144	0.955857
Cp4.1LG01g03700.1	509.56	-2.33691	0.368122	-6.34819	2.17858e-10	1.57581e-08
Cp4.1LG01g03710.1	225.961	0.452557	0.18158	2.49233	0.0126908	0.0685615
Cp4.1LG01g03720.1	9.96469	-1.05344	0.623517	-1.68952	0.0911199	0.273199
Cp4.1LG01g03730.1	384.74	-0.267766	0.221623	-1.2082	0.226969	0.479997
Cp4.1LG01g03740.1	0.737	-1.80395	2.05713	-0.87693	0.380525	NA
Cp4.1LG01g03750.1	3.18035	0.291375	1.0686	0.272669	0.785107	0.907073
Cp4.1LG01g03760.1	205.91	0.845832	0.221368	3.82093	0.000132947	0.00182648
Cp4.1LG01g03770.1	7.59078	-1.12335	0.722604	-1.55458	0.120046	0.324038
Cp4.1LG01g03780.1	809.99	0.277969	0.137824	2.01684	0.0437119	0.166263
Cp4.1LG01g03790.1	51.6623	1.77923	0.358933	4.957	7.15903e-07	2.09726e-05
Cp4.1LG01g03810.1	0.425614	1.15241	3.27041	0.352376	0.724556	NA
Cp4.1LG01g03820.1	491.944	-0.39165	0.115386	-3.39426	0.000688139	0.00699001
Cp4.1LG01g03830.1	46.0789	0.0129385	0.384037	0.0336908	0.973124	0.988343
Cp4.1LG01g03860.1	203.172	-2.64446	0.443143	-5.96751	2.40904e-09	1.35581e-07
Cp4.1LG01g03870.1	17.4308	0.414069	0.483255	0.856833	0.391537	0.647333
Cp4.1LG01g03890.1	673.933	0.0161314	0.0989991	0.162945	0.870562	0.945846
Cp4.1LG01g03900.1	1317.46	-0.0382907	0.0848944	-0.45104	0.651961	0.834157
Cp4.1LG01g03910.1	42.0087	0.223992	0.312208	0.717445	0.4731	0.716027
Cp4.1LG01g03920.1	0.503601	0.367386	2.3148	0.158712	0.873896	NA
Cp4.1LG01g03940.1	546.817	-0.278665	0.16228	-1.71718	0.0859455	0.26311
Cp4.1LG01g03950.1	6.66592	0.576489	0.872307	0.660879	0.50869	0.743109
Cp4.1LG01g03960.1	32.6195	-0.770116	0.586552	-1.31295	0.189198	0.430302
Cp4.1LG01g03970.1	164.436	0.161025	0.181921	0.885136	0.376083	0.633431
Cp4.1LG01g03980.1	19.1464	-0.638826	0.426032	-1.49948	0.13375	0.347461
Cp4.1LG01g03990.1	45.2001	-1.20882	0.432427	-2.79543	0.00518315	0.0346976
Cp4.1LG01g04000.1	407.357	0.380037	0.542085	0.701065	0.483262	0.724517
Cp4.1LG01g04010.1	273.275	-0.172941	0.146376	-1.18149	0.237409	0.492275
Cp4.1LG01g04020.1	17.8205	0.997931	0.771761	1.29306	0.195991	0.439693
Cp4.1LG01g04030.1	220.483	-1.76692	0.360084	-4.90695	9.25016e-07	2.6163e-05
Cp4.1LG01g04040.1	1.15999	-2.58551	2.14893	-1.20316	0.228915	NA
Cp4.1LG01g04050.1	54.0576	-0.194609	0.419635	-0.463757	0.642822	0.829113
Cp4.1LG01g04060.1	28.0308	-0.540013	0.394526	-1.36876	0.171074	0.404339
Cp4.1LG01g04070.1	258.739	0.0869148	0.187717	0.46301	0.643358	0.829505
Cp4.1LG01g04080.1	37.5559	0.126979	0.397499	0.319444	0.74939	0.889074
Cp4.1LG01g04090.1	42.2939	0.0749578	0.297766	0.251734	0.801247	0.91491
Cp4.1LG01g04100.1	10.4788	1.52507	0.654989	2.32839	0.0198917	0.0956028
Cp4.1LG01g04110.1	0.961308	2.70733	1.88499	1.43626	0.150929	NA
Cp4.1LG01g04120.1	575.236	-0.514561	0.155437	-3.31041	0.000931578	0.00895075
Cp4.1LG01g04130.1	23.963	-0.423696	0.47817	-0.886078	0.375575	0.632904
Cp4.1LG01g04140.1	71.6119	0.296902	0.264465	1.12265	0.261585	0.521003
Cp4.1LG01g04150.1	318.196	-0.100728	0.127638	-0.789167	0.430014	0.680242
Cp4.1LG01g04160.1	28.3076	-0.00204863	0.39289	-0.00521426	0.99584	0.998684
Cp4.1LG01g04170.1	493.765	0.0675196	0.27064	0.249481	0.802988	0.915584
Cp4.1LG01g04180.1	320.888	0.283534	0.141624	2.00203	0.0452817	0.169926
Cp4.1LG01g04200.1	3208.6	0.295922	0.216371	1.36766	0.171419	0.404864
Cp4.1LG01g04210.1	511.568	-0.0217424	0.117191	-0.185529	0.852814	0.937455
Cp4.1LG01g04220.1	3.84513	-0.293257	0.911712	-0.321655	0.747714	0.887973
Cp4.1LG01g04230.1	13.0723	0.000604017	0.619949	0.000974301	0.999223	0.999778
Cp4.1LG01g04240.1	78.29	-0.18976	0.205597	-0.922973	0.356021	0.615338
Cp4.1LG01g04250.1	2031.01	0.233347	0.147563	1.58135	0.113799	0.312827
Cp4.1LG01g04260.1	61.1753	-0.619778	0.278923	-2.22204	0.0262805	0.116745
Cp4.1LG01g04270.1	1.67404	-3.13642	1.52465	-2.05715	0.0396722	0.155387
Cp4.1LG01g04280.1	4.6553	0.680312	1.05152	0.646979	0.517646	0.748507
Cp4.1LG01g04290.1	1169.24	0.0937541	0.107102	0.875376	0.38137	0.6383
Cp4.1LG01g04300.1	1500.62	0.396557	0.14952	2.6522	0.00799681	0.0483657
Cp4.1LG01g04310.1	165.682	0.171176	0.189943	0.901197	0.367484	0.625747
Cp4.1LG01g04320.1	99.6351	-0.660388	0.264687	-2.49498	0.0125966	0.0682638
Cp4.1LG01g04330.1	29.099	-0.284401	0.320556	-0.887213	0.374964	0.632268
Cp4.1LG01g04340.1	830.832	0.182371	0.121683	1.49875	0.13394	0.34779
Cp4.1LG01g04350.1	15.2213	0.0945286	0.415392	0.227565	0.819984	0.921751
Cp4.1LG01g04360.1	1.16011	0.715665	1.50687	0.474935	0.634833	NA
Cp4.1LG01g04370.1	345.672	0.515978	0.181089	2.84931	0.00438143	0.0306284
Cp4.1LG01g04380.1	0.948766	1.21628	1.9851	0.612703	0.540072	NA
Cp4.1LG01g04390.1	565.107	0.200593	0.181118	1.10753	0.268066	0.527733
Cp4.1LG01g04400.1	361.498	0.125688	0.133255	0.94322	0.345568	0.605936
Cp4.1LG01g04410.1	133.449	-0.931564	0.227597	-4.09305	4.25741e-05	0.000709076
Cp4.1LG01g04420.1	69.8785	0.713698	0.221964	3.21538	0.00130271	0.0116937
Cp4.1LG01g04430.1	460.479	0.0443311	0.134688	0.329139	0.742051	0.88459
Cp4.1LG01g04440.1	15.13	0.887226	0.479041	1.85209	0.0640133	0.21583
Cp4.1LG01g04450.1	177.723	0.487246	0.171754	2.83688	0.00455562	0.0314682
Cp4.1LG01g04460.1	1270.59	0.11969	0.102812	1.16416	0.244358	0.500315
Cp4.1LG01g04470.1	121.837	-0.0317651	0.236044	-0.134573	0.89295	0.955525
Cp4.1LG01g04490.1	53.3187	0.449437	0.24949	1.80142	0.0716362	0.232532
Cp4.1LG01g04500.1	17.3025	-1.00126	0.42389	-2.36208	0.0181729	0.0894809
Cp4.1LG01g04510.1	56.5523	-0.317243	0.225197	-1.40873	0.158915	0.387546
Cp4.1LG01g04520.1	72.9659	-2.07894	0.378256	-5.49611	3.88262e-08	1.65146e-06
Cp4.1LG01g04530.1	580.538	0.0379078	0.10621	0.356912	0.721158	0.873201
Cp4.1LG01g04540.1	7.5096	-0.681031	0.706115	-0.964476	0.334807	0.596093
Cp4.1LG01g04550.1	197.77	-0.00155115	0.146102	-0.0106169	0.991529	0.997085
Cp4.1LG01g04570.1	250.356	-0.277356	0.144475	-1.91975	0.0548897	0.194561
Cp4.1LG01g04580.1	32.8693	0.279814	0.355657	0.786754	0.431426	0.681543
Cp4.1LG01g04600.1	251.295	-0.191265	0.308204	-0.620579	0.534877	0.761091
Cp4.1LG01g04610.1	245.856	0.0744852	0.180748	0.412094	0.68027	0.849835
Cp4.1LG01g04630.1	8.47871	0.299725	0.56843	0.527286	0.597995	0.801714
Cp4.1LG01g04640.1	1295.86	0.431001	0.117617	3.66445	0.000247871	0.00305427
Cp4.1LG01g04650.1	259.447	0.123015	0.17678	0.695866	0.486513	0.726926
Cp4.1LG01g04660.1	4.52451	-0.734541	0.889963	-0.825361	0.409167	0.663611
Cp4.1LG01g04670.1	207.643	-0.00569608	0.133989	-0.0425114	0.966091	0.986529
Cp4.1LG01g04690.1	18.849	-1.42468	0.410805	-3.46803	0.000524297	0.00562345
Cp4.1LG01g04700.1	110.157	-0.101	0.292196	-0.345659	0.729599	0.877693
Cp4.1LG01g04710.1	127.516	0.592628	0.249674	2.37361	0.0176152	0.0873962
Cp4.1LG01g04720.1	16.499	-1.15951	0.487196	-2.37997	0.0173139	0.0863665
Cp4.1LG01g04730.1	49.0166	0.619626	0.383054	1.61759	0.10575	0.298873
Cp4.1LG01g04740.1	665.605	-0.377109	0.0889851	-4.23789	2.25632e-05	0.000409396
Cp4.1LG01g04750.1	197.299	-0.517639	0.251922	-2.05476	0.0399019	0.156115
Cp4.1LG01g04760.1	191.943	-0.0979679	0.176752	-0.554268	0.579395	0.788522
Cp4.1LG01g04770.1	70.4625	-1.22969	0.280972	-4.37655	1.20575e-05	0.000242004
Cp4.1LG01g04780.1	203.388	-0.596442	0.16512	-3.61218	0.000303638	0.00359432
Cp4.1LG01g04800.1	520.313	0.217648	0.14853	1.46535	0.142825	0.362563
Cp4.1LG01g04810.1	159.946	0.0252259	0.16881	0.149434	0.881211	0.950392
Cp4.1LG01g04820.1	45.1376	-0.0537232	0.297331	-0.180685	0.856615	0.939579
Cp4.1LG01g04830.1	4.66791	-0.772553	0.855567	-0.902972	0.366541	0.624947
Cp4.1LG01g04840.1	291.285	-0.0922854	0.137124	-0.673008	0.500942	0.738323
Cp4.1LG01g04860.1	81.4709	0.340123	0.227096	1.4977	0.134211	0.348248
Cp4.1LG01g04870.1	0.546818	0.241019	2.63274	0.0915467	0.927058	NA
Cp4.1LG01g04880.1	2.22087	-4.40671	1.42349	-3.09571	0.0019634	0.0162646
Cp4.1LG01g04900.1	1971.95	0.641683	0.184874	3.47092	0.000518673	0.00557565
Cp4.1LG01g04910.1	0.638817	-2.60349	3.4367	-0.757554	0.448718	NA
Cp4.1LG01g04920.1	177.716	-0.132037	0.154285	-0.855799	0.392109	0.64795
Cp4.1LG01g04940.1	8.06887	-0.931147	0.875443	-1.06363	0.287497	0.548981
Cp4.1LG01g04950.1	2573.99	0.644664	0.196359	3.28309	0.00102676	0.00968856
Cp4.1LG01g04960.1	184.311	0.229031	0.15594	1.46871	0.141912	0.361363
Cp4.1LG01g04970.1	149.844	-0.117168	0.194027	-0.603874	0.545928	0.768619
Cp4.1LG01g04980.1	187.654	0.114249	0.137273	0.832275	0.405254	0.660039
Cp4.1LG01g04990.1	298127	0.61422	0.210996	2.91105	0.00360214	0.0264428
Cp4.1LG01g05000.1	58.4886	0.31141	0.279459	1.11433	0.265137	0.524888
Cp4.1LG01g05010.1	2220.05	0.0545845	0.248383	0.21976	0.826058	0.923979
Cp4.1LG01g05020.1	204.272	-0.0559969	0.174124	-0.321593	0.747761	0.887973
Cp4.1LG01g05030.1	92.7384	-0.187046	0.178353	-1.04874	0.294297	0.556441
Cp4.1LG01g05040.1	2.15267	-2.69956	1.6087	-1.6781	0.093327	0.276981
Cp4.1LG01g05050.1	31.0312	0.563306	0.333657	1.68828	0.0913573	0.273725
Cp4.1LG01g05060.1	4.87426	-0.21374	0.848236	-0.251982	0.801055	0.914908
Cp4.1LG01g05070.1	58.0367	0.172167	0.242169	0.71094	0.477121	0.719481
Cp4.1LG01g05080.1	69.0832	-0.244138	0.248081	-0.984107	0.325063	0.585696
Cp4.1LG01g05090.1	808.938	0.083087	0.117341	0.708081	0.478895	0.721147
Cp4.1LG01g05100.1	7.73041	-0.692577	0.647481	-1.06965	0.284777	0.546633
Cp4.1LG01g05110.1	2.77198	-2.45297	1.21446	-2.01981	0.0434034	0.165574
Cp4.1LG01g05120.1	154.01	1.55148	0.615304	2.52148	0.0116861	0.0646013
Cp4.1LG01g05130.1	85.5198	2.03761	0.47753	4.26699	1.98132e-05	0.00036795
Cp4.1LG01g05140.1	5106.68	0.379753	0.111062	3.41927	0.000627893	0.00650306
Cp4.1LG01g05150.1	142.879	0.00915671	0.144455	0.063388	0.949458	0.979245
Cp4.1LG01g05160.1	8.42936	1.14505	0.617856	1.85327	0.0638443	0.21549
Cp4.1LG01g05170.1	12.4496	1.51057	0.606099	2.49228	0.0126925	0.0685615
Cp4.1LG01g05190.1	659.374	0.26794	0.122653	2.18453	0.0289235	0.124763
Cp4.1LG01g05200.1	63.0259	0.143671	0.222412	0.645971	0.518298	0.749067
Cp4.1LG01g05210.1	5.47412	-0.374339	1.38528	-0.270227	0.786986	0.907598
Cp4.1LG01g05220.1	298.737	0.462901	0.15034	3.07902	0.00207682	0.0170004
Cp4.1LG01g05230.1	5.38038	0.965679	0.790856	1.22105	0.222065	0.47425
Cp4.1LG01g05240.1	26606.9	0.17067	0.109005	1.56572	0.117415	0.319783
Cp4.1LG01g05250.1	0.370646	-0.354227	2.82347	-0.125458	0.900161	NA
Cp4.1LG01g05260.1	2945.84	0.276949	0.102793	2.69424	0.00705496	0.0440049
Cp4.1LG01g05270.1	172.009	-0.384205	0.167871	-2.2887	0.0220969	0.103162
Cp4.1LG01g05280.1	196.121	-0.166558	0.161927	-1.0286	0.303668	0.565745
Cp4.1LG01g05290.1	8.23236	0.314254	0.886199	0.354609	0.722883	0.874405
Cp4.1LG01g05300.1	17.5928	0.788684	0.468971	1.68173	0.092621	0.275944
Cp4.1LG01g05310.1	369.203	0.0462309	0.132336	0.349345	0.72683	0.876169
Cp4.1LG01g05320.1	193.883	-3.36173	0.630961	-5.32796	9.93246e-08	3.78769e-06
Cp4.1LG01g05330.1	43.6052	-0.191368	0.282989	-0.676239	0.498889	0.736424
Cp4.1LG01g05340.1	1113.21	0.078279	0.141478	0.553294	0.580062	0.788958
Cp4.1LG01g05350.1	3063.95	-1.60206	0.276583	-5.79233	6.94162e-09	3.45799e-07
Cp4.1LG01g05360.1	82.2083	-0.295956	0.268689	-1.10148	0.270686	0.530954
Cp4.1LG01g05370.1	2.9396	-1.35755	1.66203	-0.816802	0.414041	0.667427
Cp4.1LG01g05380.1	3334.93	1.00381	0.0977561	10.2685	9.77195e-25	4.23796e-22
Cp4.1LG01g05390.1	172.809	-0.650796	0.199145	-3.26795	0.00108331	0.0101068
Cp4.1LG01g05400.1	65.5136	0.384499	0.254912	1.50836	0.131463	0.343871
Cp4.1LG01g05410.1	1064.16	-0.332282	0.099383	-3.34345	0.000827451	0.00810162
Cp4.1LG01g05420.1	1.59855	2.16583	1.89533	1.14271	0.253157	0.511028
Cp4.1LG01g05430.1	64.1698	-1.09377	0.434434	-2.5177	0.0118125	0.0650165
Cp4.1LG01g05440.1	0.665545	-1.6318	2.40885	-0.677417	0.498141	NA
Cp4.1LG01g05450.1	62.8883	-0.141979	0.270959	-0.523985	0.600289	0.803197
Cp4.1LG01g05460.1	665.93	0.390881	0.174867	2.2353	0.0253977	0.113875
Cp4.1LG01g05480.1	201.651	0.0417871	0.151247	0.276283	0.782331	0.90595
Cp4.1LG01g05490.1	633.282	0.0972876	0.116567	0.834609	0.403938	0.658944
Cp4.1LG01g05500.1	101.435	0.191815	0.267311	0.717571	0.473022	0.715987
Cp4.1LG01g05510.1	306.164	0.160412	0.154709	1.03686	0.2998	0.561384
Cp4.1LG01g05520.1	166.905	0.312167	0.15451	2.02037	0.043345	0.165379
Cp4.1LG01g05530.1	81.9228	-0.625816	0.22739	-2.75216	0.00592032	0.0384908
Cp4.1LG01g05540.1	197.514	0.20197	0.140049	1.44214	0.149264	0.372874
Cp4.1LG01g05550.1	312.47	-0.506056	0.212332	-2.38333	0.0171569	0.0857379
Cp4.1LG01g05560.1	1244.11	-1.94397	0.327711	-5.93194	2.99373e-09	1.62691e-07
Cp4.1LG01g05570.1	65.2044	0.138882	0.309655	0.448507	0.653788	0.835408
Cp4.1LG01g05580.1	1084.08	0.143816	0.0928981	1.5481	0.121598	0.326714
Cp4.1LG01g05590.1	0.333859	-0.276324	3.51587	-0.0785933	0.937356	NA
Cp4.1LG01g05630.1	21.6945	1.77692	0.44725	3.97299	7.09766e-05	0.00108341
Cp4.1LG01g05640.1	227.274	0.195449	0.127945	1.52761	0.126611	0.33515
Cp4.1LG01g05650.1	502.281	0.115099	0.143113	0.804252	0.421252	0.674088
Cp4.1LG01g05660.1	12.0937	-0.293668	0.537336	-0.546526	0.584704	0.792705
Cp4.1LG01g05670.1	5.70079	-0.0887314	0.917489	-0.096711	0.922956	0.967127
Cp4.1LG01g05680.1	252.564	0.0258734	0.180834	0.143078	0.886228	0.952373
Cp4.1LG01g05710.1	154.111	-0.528184	0.21801	-2.42275	0.0154036	0.0791028
Cp4.1LG01g05720.1	12.2326	1.12296	0.578531	1.94105	0.0522525	0.187929
Cp4.1LG01g05730.1	172.136	0.199436	0.18779	1.06201	0.28823	0.549764
Cp4.1LG01g05740.1	37.638	0.537265	0.322837	1.6642	0.0960725	0.282046
Cp4.1LG01g05750.1	2.23279	0.701945	1.26238	0.556047	0.578179	0.787704
Cp4.1LG01g05760.1	199.398	0.21671	0.146474	1.47951	0.139003	0.356543
Cp4.1LG01g05770.1	1.25008	-1.81242	2.27733	-0.795853	0.426117	NA
Cp4.1LG01g05780.1	125.279	0.317845	0.177081	1.79491	0.0726678	0.234637
Cp4.1LG01g05790.1	14052.8	0.35723	0.25594	1.39576	0.162788	0.392987
Cp4.1LG01g05800.1	616.253	0.342305	0.112709	3.03707	0.00238891	0.0191426
Cp4.1LG01g05810.1	1.48416	1.1116	1.41417	0.786042	0.431843	0.681763
Cp4.1LG01g05820.1	208.619	0.0556332	0.129937	0.428155	0.668539	0.842981
Cp4.1LG01g05830.1	15.7574	-1.37366	0.592139	-2.31983	0.02035	0.097193
Cp4.1LG01g05840.1	31.4243	-0.426447	0.421421	-1.01193	0.311573	0.573325
Cp4.1LG01g05850.1	107.724	-0.245839	0.32087	-0.766163	0.443579	0.691019
Cp4.1LG01g05860.1	210.197	0.117182	0.143784	0.814987	0.41508	0.668129
Cp4.1LG01g05870.1	97.9117	0.344711	0.167307	2.06035	0.0393654	0.154513
Cp4.1LG01g05880.1	342.978	-0.493571	0.173249	-2.8489	0.00438702	0.0306579
Cp4.1LG01g05890.1	6.94011	-2.2019	1.03011	-2.13753	0.0325547	0.135205
Cp4.1LG01g05910.1	7.29285	-1.34798	0.851382	-1.58328	0.113358	0.312235
Cp4.1LG01g05920.1	577.049	0.383335	0.232033	1.65207	0.0985205	0.286217
Cp4.1LG01g05930.1	38.6849	-4.02621	0.610764	-6.59209	4.33668e-11	3.66102e-09
Cp4.1LG01g05940.1	81.6094	0.128798	0.291845	0.441324	0.658979	0.837612
Cp4.1LG01g05950.1	29.7513	-0.251458	0.31069	-0.809353	0.418312	0.671083
Cp4.1LG01g05960.1	24.3833	-0.157457	0.550028	-0.286271	0.77467	0.902368
Cp4.1LG01g05970.1	67.4135	1.99185	0.268209	7.42647	1.11531e-13	1.50417e-11
Cp4.1LG01g05980.1	1.69589	0.682945	2.52233	0.27076	0.786576	0.907382
Cp4.1LG01g05990.1	151.496	-0.272004	0.173567	-1.56714	0.117083	0.319408
Cp4.1LG01g06000.1	30.886	-0.437489	0.383386	-1.14112	0.25382	0.512085
Cp4.1LG01g06010.1	16.3579	-0.44965	0.395981	-1.13554	0.256151	0.514909
Cp4.1LG01g06020.1	139.639	-0.0935664	0.174403	-0.536496	0.591616	0.797174
Cp4.1LG01g06030.1	289.854	-0.136213	0.156026	-0.873018	0.382653	0.639722
Cp4.1LG01g06040.1	166.81	0.268287	0.152403	1.76038	0.0783442	0.247157
Cp4.1LG01g06050.1	283.972	0.0388045	0.146697	0.264522	0.791378	0.909986
Cp4.1LG01g06060.1	88.3494	-0.37758	0.241186	-1.56551	0.117463	0.319838
Cp4.1LG01g06070.1	226.643	0.049176	0.178745	0.275118	0.783225	0.906341
Cp4.1LG01g06080.1	163.296	-0.449203	0.184568	-2.43381	0.0149409	0.0773518
Cp4.1LG01g06090.1	537.236	-1.35271	0.252771	-5.35152	8.72202e-08	3.38445e-06
Cp4.1LG01g06100.1	577.448	-0.0348186	0.0982655	-0.354332	0.72309	0.874405
Cp4.1LG01g06110.1	473.538	-0.12633	0.1256	-1.00581	0.314507	0.576069
Cp4.1LG01g06120.1	599.145	-0.239844	0.179671	-1.3349	0.181908	0.41937
Cp4.1LG01g06130.1	117.546	0.257565	0.242635	1.06153	0.28845	0.550059
Cp4.1LG01g06140.1	47.7602	0.51735	0.523791	0.987704	0.323298	0.584189
Cp4.1LG01g06150.1	726.453	-0.15319	0.121963	-1.25604	0.209103	0.457255
Cp4.1LG01g06160.1	1329.94	-0.603922	0.0920666	-6.55962	5.39453e-11	4.40282e-09
Cp4.1LG01g06170.1	105.594	-0.333705	0.237412	-1.4056	0.159844	0.388638
Cp4.1LG01g06180.1	38.5172	-1.66269	0.673235	-2.4697	0.0135228	0.0718464
Cp4.1LG01g06190.1	47.6374	0.176124	0.332243	0.530108	0.596037	0.800392
[truncated: 22,382 more rows]

## Sheet: Suppl_Data_Set_4
Counts of technical and biological replicate samples analysed by RNA-seq
[truncated: 27,869 more rows]

[truncated: 2 more sheets: Suppl_Data_Set_5, Suppl_Data_Set_6]
